# Supplementary material for: Molecular orientation-dependent energetic shifts in solution-processed non-fullerene acceptors and their impact on organic photovoltaic performance
Source: Nat Commun. 2023 Apr 4;14:1870. doi: 10.1038/s41467-023-37234-0 (PMC10073232; doi:10.1038/s41467-023-37234-0)
Supplement: Supplementary file 3 — Supplementary Data 1 [file 41467_2023_37234_MOESM3_ESM.txt]

25432
MD_initial
C         -6.87490      -36.38280      -29.02950
C         -7.82690      -35.42070      -29.42170
C         -7.21700      -34.14220      -29.58080
C         -6.15310      -31.91620      -29.79600
C         -5.52350      -30.69150      -29.89370
C         -6.04320      -29.38910      -30.11440
C         -5.17940      -28.29580      -30.14200
C         -3.80050      -28.50200      -29.99080
C         -2.75490      -27.59120      -29.97150
C         -0.85400      -26.02520      -29.74310
C          0.22760      -25.13160      -29.48340
C          1.36220      -25.81950      -29.00880
C         -0.51620      -27.36600      -29.55630
C         -1.58130      -28.24950      -29.74020
C         -3.24420      -29.79710      -29.78440
C         -4.12870      -30.90360      -29.68330
C         -5.24120      -32.89190      -29.47440
C         -5.83710      -34.15200      -29.35760
C         -7.25060      -37.72350      -28.51950
C         -6.61660      -38.90630      -28.25970
C         -5.19960      -39.20630      -28.50440
C         -4.93660      -40.53030      -27.95360
C         -3.70330      -41.20670      -27.90090
C         -3.65060      -42.48380      -27.34860
C         -4.83360      -43.08480      -26.88030
C         -6.05320      -42.39820      -26.94670
C         -6.11210      -41.08920      -27.46730
C         -7.21580      -40.12030      -27.65320
C         -8.51400      -40.36930      -27.29980
C         -8.95760      -41.55440      -26.64020
C         -9.60030      -39.49040      -27.53480
C         -9.32690      -35.63560      -29.58260
C         -9.68270      -36.41330      -30.85990
C        -11.19910      -36.68790      -30.96390
C        -11.61380      -37.31320      -32.31690
C        -11.19550      -38.78850      -32.49850
C        -11.93320      -39.75090      -31.55000
C        -11.64570      -41.23140      -31.85590
C        -12.46890      -42.24290      -31.02500
C        -13.99740      -42.12130      -31.20150
C        -14.75650      -43.27400      -30.54230
C        -16.28960      -43.12740      -30.69540
C         -2.87870      -32.98130      -28.70860
C         -2.52050      -32.41230      -27.29230
C         -3.73730      -32.28540      -26.32570
C         -4.34480      -33.59350      -25.81760
C         -1.37990      -33.20830      -26.60580
C         -0.00700      -33.11360      -27.28990
C          1.04140      -34.00370      -26.61730
C          2.43330      -33.87080      -27.23260
C          2.57470      -25.12580      -28.51780
C          3.79310      -25.44090      -27.97190
C          4.84380      -24.49600      -27.52810
C          6.03520      -25.30320      -27.16530
C          7.34440      -24.96330      -26.75860
C          8.26140      -25.95940      -26.43860
C          7.90220      -27.30180      -26.52520
C          6.62290      -27.63600      -26.96490
C          5.69740      -26.63300      -27.26540
C          4.33720      -26.79330      -27.74810
C          4.77710      -23.13180      -27.43050
C          3.60730      -22.33680      -27.67930
C          5.86680      -22.30210      -27.05980
C          0.07630      -23.61580      -29.62050
C          0.76060      -23.05920      -30.87490
C          0.45760      -21.55090      -31.13460
C         -0.94790      -21.26110      -31.72540
C         -1.22950      -19.78280      -32.02400
C         -1.38960      -18.87980      -30.78660
C         -1.73630      -17.43650      -31.16380
C         -1.79360      -16.44350      -29.99280
C         -0.47910      -15.69460      -29.65160
C          0.68070      -16.56300      -29.11440
C          1.67990      -17.02450      -30.19080
C         -0.78150      -30.61040      -29.93910
C         -0.90240      -31.31960      -31.31230
C          0.05560      -32.51970      -31.48310
C          1.50780      -32.30150      -31.04770
C         -0.92480      -30.34510      -32.52560
C          0.33920      -29.49590      -32.76920
C          0.10430      -28.30660      -33.72390
C         -0.35250      -28.73200      -35.12970
C         -0.07160      -36.96310      -17.62180
C          0.93710      -35.97200      -17.62920
C          0.40110      -34.69160      -17.96740
C         -0.56180      -32.47170      -18.47100
C         -1.15440      -31.24380      -18.71740
C         -0.58900      -29.95260      -18.77660
C         -1.41720      -28.85500      -19.02100
C         -2.79990      -29.05200      -19.20950
C         -3.79650      -28.13380      -19.49920
C         -5.61120      -26.60630      -20.18590
C         -6.68190      -25.75770      -20.60910
C         -7.81970      -26.50280      -21.00730
C         -6.00090      -27.93150      -20.08960
C         -4.99110      -28.79280      -19.66510
C         -3.40050      -30.34890      -19.15000
C         -2.55200      -31.46600      -18.93310
C         -1.50520      -33.45800      -18.54330
C         -0.96660      -34.71520      -18.23930
C          0.17900      -38.39690      -17.27380
C         -0.55750      -39.52440      -17.02240
C         -2.02180      -39.62420      -17.05720
C         -2.37150      -41.01520      -16.78480
C         -3.65460      -41.56650      -16.73890
C         -3.80940      -42.92620      -16.54590
C         -2.69020      -43.73050      -16.37090
C         -1.41300      -43.17670      -16.39780
C         -1.24250      -41.79230      -16.60260
C         -0.05410      -40.90030      -16.69740
C          1.22200      -41.33690      -16.51360
C          1.57820      -42.68810      -16.24120
C          2.37380      -40.50130      -16.56610
C          2.43100      -36.12150      -17.34250
C          3.29850      -36.06720      -18.62980
C          4.76770      -35.61300      -18.42460
C          5.83460      -36.71670      -18.55630
C          5.93290      -37.72200      -17.39490
C          6.99080      -37.38360      -16.31420
C          6.70620      -36.11090      -15.46880
C          5.35600      -36.08790      -14.72350
C          5.15030      -37.19070      -13.66670
C          3.74900      -37.12400      -13.02710
C          3.57070      -38.16720      -11.92070
C         -3.86110      -33.67170      -19.31800
C         -4.11820      -33.59500      -20.84880
C         -5.43530      -34.31810      -21.17820
C         -5.91970      -34.15410      -22.60730
C         -2.92580      -34.06230      -21.73000
C         -2.68830      -35.59270      -21.81780
C         -1.36930      -35.98170      -22.49640
C         -1.22220      -35.46960      -23.94160
C         -9.03900      -25.89210      -21.57530
C        -10.19950      -26.30270      -22.17340
C        -10.61990      -27.70730      -22.42380
C        -11.93550      -27.65880      -23.05620
C        -12.69860      -28.71830      -23.53670
C        -13.92500      -28.46250      -24.14540
C        -14.40940      -27.15810      -24.22220
C        -13.64430      -26.10400      -23.71740
C        -12.37560      -26.34480      -23.15980
C        -11.29900      -25.44140      -22.66490
C        -11.38320      -24.07450      -22.69240
C        -12.57010      -23.36960      -23.03050
C        -10.32840      -23.17580      -22.38640
C         -6.52840      -24.25120      -20.63570
C         -7.27540      -23.57160      -19.47570
C         -7.06960      -22.04320      -19.45050
C         -7.86360      -21.31970      -18.33960
C         -7.74060      -19.78770      -18.38920
C         -6.35350      -19.27320      -17.97180
C         -6.01160      -17.88690      -18.54150
C         -4.55840      -17.46160      -18.21730
C         -4.03470      -16.25990      -19.03690
C         -4.75540      -14.94230      -18.73340
C         -4.11050      -13.73980      -19.45640
C         -5.94110      -30.99630      -19.03430
C         -6.07780      -31.28590      -17.50150
C         -7.37760      -33.53270      -17.79800
C         -6.05570      -29.99360      -16.63340
C         -7.32850      -29.10930      -16.65790
C         -7.15730      -27.78050      -15.90650
C         -6.42770      -26.72150      -16.72730
C         -7.30950      -32.14710      -17.15050
C        -13.74490       -6.53710      -33.90420
C        -12.73300       -5.61100      -33.55780
C        -13.27070       -4.30360      -33.35890
C        -14.17830       -2.01810      -33.11180
C        -14.71880       -0.73600      -33.04980
C        -14.11010        0.52740      -32.85050
C        -14.87830        1.69160      -32.91990
C        -16.28440        1.57760      -33.10010
C        -17.26540        2.55870      -33.17630
C        -19.10310        4.21840      -33.34760
C        -20.16770        5.16180      -33.49500
C        -21.43110        4.54030      -33.52120
C        -19.54900        2.90000      -33.31720
C        -18.50010        1.96360      -33.23370
C        -16.91950        0.30300      -33.21890
C        -16.12580       -0.86800      -33.28630
C        -15.14970       -2.92930      -33.43470
C        -14.64410       -4.23430      -33.56100
C        -13.46180       -7.95560      -34.25840
C        -14.13040       -9.08740      -34.62420
C        -15.59810       -9.23130      -34.74770
C        -15.85320      -10.56920      -35.25790
C        -17.09450      -11.14980      -35.56030
C        -17.14760      -12.45300      -36.04640
C        -15.96890      -13.18380      -36.17550
C        -14.73710      -12.60990      -35.83770
C        -14.67560      -11.28320      -35.39110
C        -13.54520      -10.41150      -34.98010
C        -12.23490      -10.81360      -34.94820
C        -11.79600      -12.09770      -35.38200
C        -11.13460      -10.04660      -34.44290
C        -11.24610       -5.82950      -33.44110
C        -10.81840       -6.17560      -32.00830
C         -9.29490       -6.12920      -31.78980
C         -8.87770       -6.32440      -30.31380
C         -9.07100       -7.76090      -29.76120
C         -8.21540       -8.81350      -30.49290
C         -8.30000      -10.22790      -29.88330
C         -7.45780      -11.27360      -30.64160
C         -5.94040      -11.13560      -30.43340
C         -5.12260      -12.13080      -31.27400
C         -3.60450      -12.04620      -31.00310
C        -17.53920       -2.86970      -34.18510
C        -17.89310       -2.29690      -35.59810
C        -16.71140       -2.19600      -36.60100
C        -16.11970       -3.53270      -37.08110
C        -19.09030       -3.04640      -36.24860
C        -20.45320       -2.76440      -35.60180
C        -21.60400       -3.53480      -36.26540
C        -22.96850       -3.18140      -35.66820
C        -22.70760        5.29040      -33.61180
C        -24.04450        5.02390      -33.76390
C        -25.14610        6.03020      -33.81460
C        -26.40260        5.27200      -34.09570
C        -27.72840        5.66880      -34.32450
C        -28.74090        4.72540      -34.53660
C        -28.42690        3.37250      -34.52700
C        -27.12410        2.96140      -34.30710
C        -26.12030        3.92060      -34.11290
C        -24.68720        3.70790      -33.91290
C        -25.10160        7.38490      -33.66190
C        -23.94570        8.16420      -33.39360
C        -26.24380        8.23080      -33.71130
C        -19.86950        6.65180      -33.60270
C        -19.90390        7.33710      -32.22200
C        -19.31070        8.76270      -32.18870
C        -17.76260        8.77830      -32.12370
C        -17.16290       10.16620      -31.82190
C        -17.23780       11.16060      -33.01280
C        -16.95310       12.60960      -32.57320
C        -17.10500       13.68710      -33.67790
C        -18.52110       14.28180      -33.87250
C        -19.61420       13.31120      -34.37650
C        -20.45240       12.68880      -33.25900
C        -19.44280       -0.31490      -32.98790
C        -19.43090       -1.00770      -31.57840
C        -20.56420       -2.05150      -31.41520
C        -21.97160       -1.64010      -31.86610
C        -19.28750       -0.02790      -30.37860
C        -20.49690        0.88040      -30.06430
C        -20.18460        2.07480      -29.14440
C        -19.62050        1.70360      -27.77000
C        -17.94720      -67.61410      -30.62320
C        -18.97800      -66.69610      -30.84380
C        -18.56550      -65.36780      -30.45710
C        -17.77390      -63.08910      -29.97640
C        -17.28510      -61.79920      -29.88520
C        -17.89120      -60.16780      -30.26470
C        -16.79480      -58.79930      -30.17410
C        -15.09640      -59.05420      -29.68160
C        -13.98780      -58.24860      -29.42270
C        -12.05290      -56.81740      -28.85750
C        -10.94370      -56.01020      -28.46170
C         -9.85940      -56.79430      -28.02030
C        -11.82080      -58.18620      -28.69830
C        -12.91290      -59.01960      -28.99750
C        -14.51580      -60.68490      -29.29280
C        -15.59060      -62.03880      -29.39120
C        -16.78420      -64.02280      -29.67540
C        -17.26250      -65.32520      -29.93900
C        -18.06170      -69.05770      -30.90180
C        -17.20990      -69.99930      -31.41260
C        -15.82130      -69.71610      -31.84550
C        -15.21150      -70.99990      -32.12710
C        -13.88630      -71.23520      -32.47760
C        -13.46640      -72.54600      -32.71530
C        -14.36800      -73.60230      -32.61590
C        -15.70390      -73.35170      -32.27080
C        -16.13310      -72.03950      -32.01760
C        -17.45990      -71.43640      -31.67530
C        -18.63180      -72.12940      -31.63680
C        -18.75360      -73.50590      -31.90080
C        -19.88950      -71.52550      -31.37300
C        -20.34060      -66.99940      -31.45650
C        -21.41390      -67.41500      -30.42660
C        -22.04550      -66.22470      -29.67790
C        -23.12360      -66.62390      -28.63100
C        -24.40610      -67.29160      -29.15890
C        -25.52780      -66.34090      -29.65730
C        -25.26170      -65.54070      -30.97030
C        -24.81990      -66.37320      -32.19710
C        -25.88550      -67.39490      -32.65240
C        -25.40980      -68.28260      -33.81580
C        -26.48220      -69.29600      -34.25410
C        -14.38310      -64.22000      -28.86860
C        -14.12690      -64.21010      -27.32470
C        -12.71180      -64.78630      -27.02600
C        -12.21500      -64.52900      -25.59170
C        -15.23850      -64.88170      -26.47920
C        -15.20420      -66.43000      -26.40190
C        -16.49860      -67.05460      -25.82630
C        -16.71790      -66.73970      -24.33420
C         -8.57070      -56.25470      -27.50230
C         -7.34360      -56.73620      -27.10310
C         -6.88620      -58.15800      -27.12510
C         -5.55520      -58.19570      -26.52830
C         -4.75830      -59.33420      -26.31500
C         -3.49600      -59.18120      -25.74560
C         -3.02430      -57.89760      -25.43880
C         -3.83360      -56.78090      -25.66220
C         -5.12030      -56.91830      -26.22220
C         -6.18310      -55.94390      -26.59790
C         -6.05160      -54.59060      -26.45900
C         -4.84020      -53.95280      -26.10290
C         -7.07530      -53.63780      -26.68110
C        -10.99030      -54.47720      -28.47250
C        -10.29790      -53.83270      -29.68950
C        -10.21640      -52.29260      -29.59270
C         -9.41470      -51.63240      -30.72200
C         -9.00890      -50.15540      -30.50060
C        -10.19680      -49.19420      -30.34910
C         -9.75000      -47.73010      -30.17390
C        -10.92280      -46.77500      -29.89820
C        -10.47150      -45.41730      -29.30260
C         -9.51870      -44.60920      -30.19460
C         -9.05690      -43.31900      -29.50680
C        -12.09560      -61.37340      -28.69640
C        -11.32010      -61.89100      -29.94240
C         -9.22840      -62.39660      -28.43940
C        -11.05550      -60.90190      -31.14880
C         -9.61000      -60.28130      -31.46020
C         -8.37640      -59.32490      -34.37690
C         -8.27360      -57.87320      -34.95250
C        -10.15920      -62.86060      -29.58110
C         18.15020      -45.52900      -31.10900
C         19.08550      -46.50650      -30.70110
C         18.48500      -47.80280      -30.56320
C         17.43510      -50.04280      -30.46390
C         16.81270      -51.27760      -30.50310
C         17.29440      -52.57970      -30.25590
C         16.45650      -53.69240      -30.43880
C         15.10700      -53.48880      -30.80950
C         14.09280      -54.39460      -31.08400
C         12.22490      -55.92230      -31.63840
C         11.14660      -56.78570      -31.98770
C         10.01660      -56.05640      -32.42030
C         11.89460      -54.56950      -31.71460
C         12.93520      -53.70650      -31.36690
C         14.57140      -52.17440      -30.98280
C         15.45230      -51.06500      -30.90600
C         16.55950      -49.07820      -30.91350
C         17.14820      -47.80780      -30.95670
C         18.47210      -44.10750      -31.38320
C         17.80410      -42.94370      -31.64070
C         16.34710      -42.75620      -31.67800
C         16.09250      -41.35510      -32.01970
C         14.85660      -40.72670      -32.18940
C         14.81750      -39.37000      -32.52640
C         16.00390      -38.65050      -32.65520
C         17.23250      -39.30340      -32.45370
C         17.28020      -40.67680      -32.15590
C         18.41210      -41.60480      -31.91020
C         19.72360      -41.21800      -31.92760
C         20.20410      -39.89560      -32.18500
C         20.82170      -42.07740      -31.63670
C         20.58050      -46.31500      -30.42950
C         20.90320      -45.97100      -28.96490
C         22.41130      -45.89820      -28.70850
C         22.78160      -45.67480      -27.23470
C         22.49700      -44.27080      -26.68000
C         23.29080      -43.15580      -27.38300
C         23.29020      -41.82090      -26.62280
C         23.96820      -40.66740      -27.39720
C         25.49630      -40.75970      -27.46690
C         26.12520      -39.69850      -28.36780
C         27.64940      -39.63470      -28.23690
C         14.31980      -48.99680      -32.03040
C         14.08930      -49.58440      -33.46950
C         15.38300      -49.95730      -34.24690
C         16.31970      -48.78380      -34.58740
C         13.17060      -48.66070      -34.31770
C         11.76870      -48.38880      -33.73430
C         10.89690      -47.49370      -34.63680
C          9.51640      -47.21790      -34.03500
C          8.77110      -56.71460      -32.86030
C          7.51860      -56.37150      -33.29490
C          6.42360      -57.31240      -33.65180
C          5.21740      -56.47290      -33.92980
C          3.88840      -56.77300      -34.29340
C          2.94980      -55.76150      -34.47740
C          3.31900      -54.43190      -34.32090
C          4.63730      -54.11630      -34.00260
C          5.56300      -55.14040      -33.80210
C          6.98110      -55.00680      -33.46870
C          6.44220      -58.67570      -33.69520
C          7.59730      -59.48880      -33.53770
C          5.28030      -59.46430      -33.91890
C         11.31570      -58.29670      -31.87630
C         10.70990      -58.84210      -30.54930
C         10.97110      -60.33410      -30.32380
C         12.45240      -60.67600      -30.00840
C         12.69020      -62.13590      -29.57980
C         12.57380      -63.17020      -30.71730
C         12.44560      -64.61780      -30.21830
C         12.20180      -65.62010      -31.34810
C         11.93090      -67.05310      -30.82430
C         11.79810      -68.11340      -31.94120
C         10.57160      -67.88820      -32.83440
C         12.08660      -51.39870      -30.99640
C         11.93960      -50.97910      -29.49810
C         10.79530      -49.96350      -29.24130
C         10.93590      -48.61960      -29.98020
C         11.83470      -52.16560      -28.51280
C         10.50480      -52.95330      -28.58680
C         10.59550      -54.36450      -27.97640
C         10.81870      -54.38890      -26.46090
C         -7.51440      -46.38650      -35.56900
C         -8.57430      -47.31310      -35.46390
C         -8.11770      -48.58800      -34.98420
C         -7.27870      -50.77920      -34.17970
C         -6.75270      -51.97570      -33.70320
C         -7.38740      -53.19960      -33.38880
C         -6.62300      -54.28400      -32.94620
C         -5.21810      -54.14660      -32.89720
C         -4.23000      -55.07870      -32.60420
C         -2.41770      -56.65750      -32.05640
C         -1.34690      -57.55250      -31.75720
C         -0.11150      -56.86800      -31.70340
C         -1.97690      -55.36700      -32.33530
C         -2.99930      -54.48800      -32.70030
C         -4.55970      -52.92220      -33.23860
C         -5.34590      -51.80170      -33.57950
C         -6.27460      -49.83920      -34.27530
C         -6.74400      -48.60830      -34.73370
C         -7.69630      -44.99820      -36.05920
C         -6.97290      -43.83880      -36.14770
C         -5.59020      -43.62650      -35.67450
C         -5.26850      -42.22440      -35.90900
C         -4.08850      -41.55230      -35.57570
C         -3.97000      -40.19260      -35.81750
C         -5.02520      -39.50380      -36.42250
C         -6.20120      -40.17590      -36.75340
C         -6.34500      -41.55820      -36.48810
C         -7.43770      -42.53910      -36.69660
C         -8.63890      -42.21570      -37.26850
C         -8.97800      -40.91580      -37.75640
C         -9.70960      -43.11310      -37.48790
C        -10.04620      -47.05870      -35.78800
C        -10.80270      -46.35460      -34.64150
C        -12.23660      -45.97300      -35.04410
C        -12.94980      -45.06470      -34.03330
C        -14.29780      -44.48870      -34.49770
C        -15.55590      -45.33480      -34.18610
C        -15.68520      -46.68810      -34.93980
C        -15.61270      -46.59430      -36.47940
C        -16.72130      -45.74090      -37.12690
C        -16.69130      -45.76210      -38.66460
C        -17.76680      -44.86800      -39.30460
C         -3.90300      -49.64040      -33.52260
C         -3.61130      -49.57290      -31.99570
C         -2.23160      -48.92020      -31.72430
C         -1.79720      -48.94710      -30.26000
C         -4.74750      -48.87700      -31.20030
C         -4.81940      -47.33870      -31.31990
C         -6.07650      -46.70680      -30.68870
C         -6.15080      -46.87040      -29.16340
C          1.17690      -57.52660      -31.41050
C          2.42390      -57.15320      -31.01370
C          2.88000      -55.77270      -30.74940
C          4.31090      -55.84890      -30.46400
C          5.18340      -54.78580      -30.19470
C          6.51830      -55.04630      -29.92590
C          6.98590      -56.36020      -29.90990
C          6.11220      -57.42230      -30.18640
C          4.74950      -57.16450      -30.47070
C          3.58860      -58.04420      -30.75210
C          3.64420      -59.40670      -30.75580
C          4.82940      -60.15830      -30.56480
C          2.53550      -60.27590      -30.94740
C         -1.58860      -59.02650      -31.47920
C         -1.50850      -59.90060      -32.73930
C         -1.97010      -61.33970      -32.50040
C         -1.82100      -62.23680      -33.74650
C         -2.26050      -63.70990      -33.54570
C         -3.77400      -63.90520      -33.36480
C         -4.22360      -63.97950      -31.87810
C         -5.75700      -63.86890      -31.70210
C         -6.20360      -63.66340      -30.22950
C         -6.17220      -64.91690      -29.33320
C         -7.32840      -65.89460      -29.57800
C         -2.03810      -52.43340      -33.71750
C         -2.09360      -52.28640      -35.27720
C         -0.72510      -50.06100      -35.40290
C         -2.30720      -53.62460      -36.04060
C         -1.14040      -54.62570      -36.01270
C         -1.44550      -56.01080      -36.62360
C         -2.32350      -56.88960      -35.72650
C         -0.84780      -51.54370      -35.84670
C        -15.37250      -15.09360      -25.35400
C        -16.36420      -15.99510      -25.78800
C        -15.81470      -17.30430      -26.02140
C        -14.85210      -19.58170      -26.28340
C        -14.27870      -20.84610      -26.37080
C        -14.83490      -22.11130      -26.70210
C        -14.03550      -23.24730      -26.66140
C        -12.65970      -23.13210      -26.38040
C        -11.67800      -24.11130      -26.28390
C         -9.90780      -25.78070      -25.90270
C         -8.91440      -26.73940      -25.52950
C         -7.74580      -26.11830      -25.06190
C         -9.48580      -24.46690      -25.73230
C        -10.48770      -23.52550      -25.96340
C        -12.05930      -21.87020      -26.09840
C        -12.89700      -20.70980      -26.02920
C        -13.92470      -18.67830      -25.81440
C        -14.46370      -17.38990      -25.67520
C        -15.65320      -13.69290      -24.93170
C        -14.94670      -12.56340      -24.63230
C        -13.48640      -12.42620      -24.73180
C        -13.12140      -11.11940      -24.18840
C        -11.83680      -10.57840      -24.02040
C        -11.69770       -9.31400      -23.46060
C        -12.81970       -8.57640      -23.10630
C        -14.09680       -9.10910      -23.31820
C        -14.26070      -10.39860      -23.84830
C        -15.45400      -11.24700      -24.15670
C        -16.75230      -10.83010      -24.01210
C        -17.13740       -9.54510      -23.54250
C        -17.89010      -11.59960      -24.37860
C        -17.87780      -15.74980      -25.93670
C        -18.26980      -15.14300      -27.28510
C        -19.78300      -15.27540      -27.58010
C        -20.18610      -14.89840      -29.02080
C        -20.00980      -13.41630      -29.39640
C        -20.80490      -12.45930      -28.49870
C        -20.87750      -11.01990      -29.05570
C        -21.53030      -10.04370      -28.07450
C        -23.07120      -10.16330      -28.02190
C        -23.71460       -9.11420      -27.08630
C        -25.25160       -9.21020      -27.11520
C        -11.62840      -18.79110      -24.85360
C        -11.40650      -19.41410      -23.44620
C        -12.69390      -19.56890      -22.58500
C        -13.30330      -18.25040      -22.09790
C        -10.29870      -18.65800      -22.66450
C         -8.88550      -18.69470      -23.26270
C         -7.87810      -17.84750      -22.49320
C         -6.46560      -17.90760      -23.06440
C         -6.59960      -26.87250      -24.51140
C         -5.38300      -26.62600      -23.94020
C         -4.42230      -27.64090      -23.42950
C         -3.18130      -26.91490      -23.06360
C         -1.92920      -27.32440      -22.57570
C         -0.96170      -26.39250      -22.19710
C         -1.22410      -25.02760      -22.32380
C         -2.45270      -24.60570      -22.81620
C         -3.42530      -25.56150      -23.16650
C         -4.76820      -25.30880      -23.67810
C         -4.58710      -28.99720      -23.27520
C         -5.78500      -29.71700      -23.54490
C         -3.57470      -29.87900      -22.80050
C         -9.21710      -28.22630      -25.55970
C         -8.73510      -28.93000      -26.83780
C         -9.19540      -30.38400      -26.93630
C        -10.72050      -30.58950      -27.05430
C        -11.17300      -32.02790      -27.36800
C        -11.09480      -32.98330      -26.16660
C        -11.61900      -34.39060      -26.49350
C        -11.63610      -35.35360      -25.29660
C        -10.37820      -36.21240      -25.05790
C         -9.09280      -35.45170      -24.63730
C         -8.13160      -35.18370      -25.81630
C         -9.54370      -21.20810      -26.02480
C         -9.54010      -20.40130      -27.35390
C         -8.52610      -19.22570      -27.35190
C         -7.11020      -19.51280      -26.79900
C         -9.50340      -21.25750      -28.64430
C         -8.21720      -22.06620      -28.89520
C         -8.34140      -23.12240      -30.00060
C         -8.64550      -22.55740      -31.39930
C          9.66380      -15.47100      -22.00960
C         10.59440      -16.52110      -21.89290
C         10.05290      -17.75400      -22.34750
C          9.02370      -19.91190      -22.87790
C          8.38720      -21.11880      -23.08430
C          8.90570      -22.44550      -23.08220
C          8.04190      -23.52030      -23.28600
C          6.66160      -23.28280      -23.45820
C          5.61100      -24.16220      -23.67210
C          3.69830      -25.64070      -24.21120
C          2.59910      -26.45650      -24.60800
C          1.46690      -25.67630      -24.93900
C          3.37830      -24.28730      -24.16370
C          4.44800      -23.46580      -23.80920
C          6.10330      -21.95780      -23.42980
C          6.99350      -20.85350      -23.28700
C          8.12070      -18.88790      -22.99200
C          8.71060      -17.64940      -22.73220
C          9.97830      -14.07220      -21.60610
C          9.29470      -12.91030      -21.35250
C          7.83000      -12.72060      -21.48290
C          7.52390      -11.39600      -20.97340
C          6.26450      -10.81050      -20.84820
C          6.15270       -9.49880      -20.39820
C          7.30160       -8.77490      -20.10750
C          8.55750       -9.37310      -20.23550
C          8.67720      -10.70560      -20.66760
C          9.84730      -11.60690      -20.90170
C         11.14250      -11.23120      -20.68970
C         11.54980       -9.96280      -20.21000
C         12.26820      -12.06690      -20.90090
C         11.97520      -16.46220      -21.25360
C         13.11290      -16.05430      -22.21900
C         14.43120      -15.80610      -21.47610
C         15.57670      -15.25130      -22.33870
C         16.55830      -14.32350      -21.57000
C         17.32090      -14.93870      -20.37790
C         16.54820      -15.15210      -19.04820
C         15.79210      -13.91170      -18.51940
C         16.65060      -12.65620      -18.23020
C         15.78230      -11.48730      -17.71220
C         16.63040      -10.28520      -17.28250
C          5.72750      -18.59240      -23.59450
C          5.37160      -18.61680      -25.10220
C          4.05170      -17.86270      -25.35150
C          3.52700      -17.90670      -26.78360
C          6.53590      -18.17080      -26.03150
C          6.81580      -16.63140      -26.07760
C          8.25780      -16.23430      -26.42310
C          0.20010      -26.24020      -25.44550
C         -0.96220      -25.77460      -26.00700
C         -1.28200      -24.36480      -26.31810
C         -2.64880      -24.33500      -26.80690
C         -3.38450      -23.22140      -27.21370
C         -4.68320      -23.38870      -27.65610
C         -5.26300      -24.66350      -27.67620
C         -4.52010      -25.76850      -27.27440
C         -3.19480      -25.61640      -26.81340
C         -2.14790      -26.57570      -26.40340
C         -2.30910      -27.93160      -26.40210
C         -3.56410      -28.55990      -26.59760
C         -1.28130      -28.88140      -26.14940
C          2.69860      -27.97580      -24.66360
C          2.02140      -28.65060      -23.46240
C          2.09450      -30.18330      -23.49670
C          1.34240      -30.83240      -22.31600
C          1.33350      -32.38440      -22.35270
C          2.70990      -33.05520      -22.10530
C          2.75120      -34.53070      -22.54210
C          4.16970      -35.11970      -22.43140
C          4.36390      -36.48630      -23.11830
C          3.59250      -37.66340      -22.48640
C          3.92740      -39.01000      -23.16260
C          3.61320      -21.20810      -23.15630
C          3.55840      -20.87070      -21.63040
C          2.22240      -18.65230      -22.06410
C          3.63440      -22.11580      -20.68670
C          2.36720      -22.99590      -20.62780
C          2.49810      -24.31670      -19.83270
C          3.19830      -25.43470      -20.62770
C          2.36490      -19.94930      -21.25340
C          8.75580      -16.71710      -27.78420
F         -2.46480      -43.13250      -27.27500
F         -4.80080      -44.34210      -26.36750
F          9.50790      -25.61740      -26.04850
F          8.78530      -28.27640      -26.21480
F         -5.05560      -43.46720      -16.58450
F         -2.82600      -45.06520      -16.24310
F        -14.64280      -29.48240      -24.65700
F        -15.61730      -26.89810      -24.79130
F        -18.34370      -12.98040      -36.36710
F        -16.01200      -14.45850      -36.60480
F        -30.02570        5.12750      -34.75000
F        -29.39140        2.44470      -34.70150
F        -12.16990      -72.75740      -33.01860
F        -13.98250      -74.87630      -32.84680
F         -2.72010      -60.27270      -25.52580
F         -1.79310      -57.73730      -24.90680
F         13.62480      -38.75420      -32.73560
F         15.98780      -37.33880      -32.97430
F          1.67280      -56.08510      -34.78640
F          2.39730      -53.44790      -34.45410
F         -2.83400      -39.54180      -35.43340
F         -4.94260      -38.17210      -36.63290
F          7.36870      -54.01990      -29.71900
F          8.28290      -56.62190      -29.66260
F        -10.45620       -8.81950      -23.21880
F        -12.70020       -7.36580      -22.52080
F          0.23800      -26.82880      -21.74400
F         -0.28820      -24.11930      -21.97830
F          4.93700       -8.93430      -20.25500
F          7.19400       -7.49180      -19.70480
F         -5.37200      -22.30410      -28.06140
F         -6.54370      -24.84660      -28.06530
H         -2.80390      -40.75180      -28.28890
H         -6.91540      -42.91690      -26.55440
H         -9.86220      -34.68610      -29.59220
H         -9.74130      -36.14320      -28.71160
H         -9.11090      -37.33990      -30.91090
H         -9.35820      -35.84230      -31.72970
H        -11.72750      -35.74200      -30.84510
H        -11.52580      -37.30400      -30.12620
H        -11.22730      -36.73500      -33.15610
H        -12.69660      -37.23740      -32.41580
H        -10.11730      -38.89690      -32.38080
H        -11.40240      -39.07570      -33.52940
H        -11.66250      -39.56550      -30.51050
H        -13.00600      -39.56720      -31.60850
H        -10.58330      -41.41790      -31.69880
H        -11.82540      -41.42710      -32.91300
H        -12.16220      -43.24660      -31.31920
H        -12.21680      -42.16400      -29.96750
H        -14.24350      -42.07980      -32.26250
H        -14.35700      -41.18090      -30.78370
H        -14.42960      -44.22060      -30.97280
H        -14.51180      -43.32060      -29.48120
H        -16.78080      -43.98950      -30.24400
H        -16.66800      -42.22020      -30.22440
H        -16.58480      -43.05540      -31.74220
H         -2.05170      -32.96580      -29.41850
H         -3.11340      -34.04260      -28.62710
H         -2.19990      -31.37840      -27.42000
H         -3.45480      -31.66940      -25.47200
H         -4.52810      -31.70590      -26.80190
H         -4.55470      -34.27960      -26.63820
H         -3.69170      -34.12280      -25.12380
H         -1.27310      -32.83870      -25.58600
H         -1.67560      -34.25490      -26.53240
H          0.32230      -32.07520      -27.25450
H         -0.07050      -33.38490      -28.34370
H          0.73670      -35.04830      -26.68160
H          2.81100      -32.84900      -27.19590
H          2.42680      -34.19900      -28.27200
H          3.14620      -34.50550      -26.70640
H          7.70710      -23.95010      -26.66810
H          6.35120      -28.67640      -27.06490
H          0.46950      -23.08880      -28.75110
H         -0.98170      -23.35480      -29.64450
H          1.83700      -23.18200      -30.75510
H          0.47650      -23.64890      -31.74650
H          1.20010      -21.15170      -31.82560
H          0.60400      -20.99160      -30.21060
H         -1.02330      -21.82120      -32.65740
H         -1.72480      -21.66170      -31.07420
H         -2.13610      -19.72600      -32.62650
H         -0.44410      -19.40070      -32.67600
H         -0.46540      -18.90710      -30.20940
H         -2.16160      -19.29390      -30.13800
H         -1.06970      -17.03230      -31.92560
H         -2.71140      -17.45250      -31.65060
H         -2.54110      -15.68660      -30.23030
H         -2.17900      -16.93080      -29.09720
H         -0.13350      -15.08750      -30.48820
H         -0.72300      -14.95420      -28.88970
H          0.27680      -17.42630      -28.58560
H          1.22770      -15.99390      -28.36270
H          2.45500      -17.64890      -29.74650
H          1.20640      -17.63530      -30.95940
H         -0.80930      -31.29440      -29.09100
H          0.18710      -30.11220      -29.89650
H         -1.89220      -31.77610      -31.32020
H          0.06910      -32.84580      -32.52310
H         -0.33500      -33.38130      -30.94150
H          1.97940      -31.48960      -31.60130
H          2.09860      -33.20380      -31.20560
H          1.60190      -32.07480      -29.98570
H         -1.77170      -29.67110      -32.39600
H         -1.15430      -30.92160      -33.42180
H          1.11580      -30.14330      -33.17660
H          0.73500      -29.10400      -31.83230
H          1.03990      -27.75430      -33.81150
H         -0.61310      -27.61250      -33.28610
H         -0.41870      -27.86710      -35.78970
H          0.33910      -29.43690      -35.59120
H         -1.33690      -29.19570      -35.06630
H         -4.53000      -40.95050      -16.88250
H         -0.60160      -43.87920      -16.27810
H          2.72500      -35.30040      -16.68860
H          2.68610      -37.00500      -16.75740
H          3.26020      -37.02570      -19.14750
H          2.83900      -35.34210      -19.30160
H          4.99000      -34.84810      -19.16880
H          4.89660      -35.09670      -17.47330
H          6.80740      -36.24490      -18.69500
H          5.64050      -37.25340      -19.48490
H          4.95390      -37.85510      -16.93440
H          6.19070      -38.70150      -17.79780
H          7.06400      -38.23980      -15.64360
H          7.96980      -37.27510      -16.78100
H          6.76990      -35.24780      -16.13140
H          7.51650      -35.97670      -14.75220
H          5.25930      -35.12630      -14.21960
H          4.52770      -36.11860      -15.43130
H          5.90830      -37.11110      -12.88740
H          5.24640      -38.17300      -14.12930
H          3.00530      -37.27990      -13.80870
H          3.54660      -36.13220      -12.62280
H          2.54710      -38.16100      -11.54620
H          3.79590      -39.16390      -12.30020
H          4.22630      -37.98050      -11.07020
H         -4.71560      -33.36130      -18.71680
H         -3.73220      -34.71250      -19.02090
H         -4.27120      -32.54330      -21.09130
H         -6.22720      -33.99950      -20.50030
H         -5.32940      -35.37460      -20.93190
H         -6.92880      -34.54590      -22.73480
H         -5.93660      -33.10760      -22.91180
H         -5.28430      -34.70210      -23.30300
H         -3.06630      -33.67950      -22.74090
H         -2.00980      -33.56600      -21.40950
H         -2.69000      -36.06430      -20.83510
H         -3.49650      -36.07470      -22.36780
H         -1.31080      -37.07010      -22.50690
H         -0.51490      -35.63330      -21.91620
H         -2.07190      -35.75590      -24.56130
H         -1.10360      -34.38640      -23.96880
H        -12.34570      -29.73770      -23.48510
H        -14.07130      -25.12510      -23.87810
H         -6.90510      -23.85460      -21.57850
H         -5.48470      -23.93690      -20.63030
H         -8.34160      -23.77830      -19.56800
H         -6.97890      -24.01150      -18.52350
H         -6.00000      -21.85230      -19.36330
H         -7.38190      -21.62740      -20.40840
H         -7.58000      -21.68570      -17.35280
H         -8.91220      -21.58760      -18.46890
H         -8.51430      -19.31910      -17.78120
H         -7.96880      -19.46330      -19.40450
H         -5.59260      -19.95390      -18.35360
H         -6.26230      -19.27420      -16.88560
H         -6.12440      -17.88960      -19.62570
H         -6.72340      -17.15470      -18.16020
H         -3.89010      -18.30510      -18.39040
H         -4.48950      -17.24890      -17.15050
H         -2.97020      -16.13700      -18.83750
H         -4.11520      -16.47820      -20.10180
H         -5.79280      -15.02130      -19.05860
H         -4.77420      -14.78180      -17.65550
H         -4.66640      -12.82620      -19.24540
H         -3.07540      -13.60870      -19.14090
H         -4.11770      -13.90900      -20.53320
H         -5.88840      -31.89640      -19.64680
H         -6.85880      -30.51520      -19.37280
H         -8.21150      -34.10000      -17.38480
H         -6.47270      -34.11330      -17.61840
H         -7.54270      -33.49410      -18.87480
H         -5.18820      -29.38100      -16.87890
H         -5.87010      -30.25860      -15.59250
H         -8.16100      -29.64240      -16.19870
H         -7.62830      -28.90300      -17.68540
H         -6.62610      -27.91100      -14.96370
H         -8.14180      -27.38070      -15.66350
H         -5.46560      -27.07050      -17.10240
H         -6.24770      -25.83200      -16.12360
H         -7.02280      -26.40780      -17.58500
H         -5.19920      -31.86140      -17.21000
H         -8.20900      -31.59400      -17.42090
H         -7.35840      -32.25710      -16.06720
H        -18.02760      -10.61870      -35.44320
H        -13.89410      -13.27530      -35.95240
H        -10.70620       -4.93760      -33.75920
H        -10.85950       -6.57490      -34.13610
H        -11.20210       -7.16180      -31.74690
H        -11.27840       -5.47360      -31.31290
H         -8.89710       -5.18130      -32.15240
H         -8.82300       -6.88860      -32.41330
H         -9.40410       -5.60640      -29.68480
H         -7.82420       -6.05920      -30.22530
H        -10.12660       -8.03020      -29.79910
H         -8.80220       -7.76550      -28.70490
H         -8.53910       -8.91370      -31.52890
H         -7.18430       -8.46220      -30.53210
H         -9.34260      -10.54570      -29.89700
H         -8.00380      -10.18790      -28.83510
H         -7.77810      -12.25810      -30.30060
H         -7.70870      -11.25170      -31.70210
H         -5.71440      -11.25780      -29.37410
H         -5.62180      -10.12470      -30.68770
H         -5.46600      -13.14820      -31.08630
H         -5.32000      -11.92780      -32.32660
H         -3.04700      -12.73920      -31.63320
H         -3.23600      -11.04030      -31.20430
H         -3.36300      -12.29230      -29.96900
H        -18.33110       -2.79590      -33.43980
H        -17.36760       -3.94480      -34.23680
H        -18.21110       -1.26010      -35.48810
H        -17.05590       -1.64310      -37.47500
H        -15.91460       -1.58290      -36.18000
H        -15.73140       -4.12750      -36.25430
H        -16.85610       -4.14840      -37.59750
H        -19.14810       -2.77100      -37.30170
H        -18.88390       -4.11660      -36.24390
H        -20.68180       -1.70120      -35.67570
H        -20.44460       -3.03800      -34.54680
H        -21.43840       -4.60620      -36.15280
H        -23.16220       -2.11460      -35.78010
H        -23.00900       -3.42550      -34.60670
H        -23.77130       -3.72570      -36.16550
H        -28.05340        6.69850      -34.30250
H        -26.88140        1.90900      -34.30330
H        -20.55720        7.16210      -34.27700
H        -18.88160        6.79420      -34.04080
H        -20.93250        7.37870      -31.86400
H        -19.39290        6.70390      -31.49670
H        -19.71290        9.27360      -31.31390
H        -19.68590        9.32450      -33.04410
H        -17.43880        8.07510      -31.35640
H        -17.35310        8.39110      -33.05670
H        -16.12160       10.05720      -31.51880
H        -17.68030       10.57690      -30.95480
H        -18.22660       11.09540      -33.46680
H        -16.54550       10.85050      -33.79550
H        -17.57440       12.88270      -31.72030
H        -15.93960       12.64360      -32.17350
H        -16.46130       14.52680      -33.41580
H        -16.70470       13.29430      -34.61260
H        -18.79310       14.76600      -32.93460
H        -18.42780       15.08190      -34.60690
H        -19.15800       12.53510      -34.99100
H        -20.29070       13.84080      -35.04730
H        -21.09920       11.88840      -33.61820
H        -19.85560       12.26630      -32.45070
H        -19.44200       -1.04080      -33.80100
H        -20.38350        0.21850      -33.12470
H        -18.51090       -1.59200      -31.57110
H        -20.60760       -2.36140      -30.37100
H        -20.29910       -2.94340      -31.98300
H        -22.31000       -0.71810      -31.39330
H        -22.70110       -2.41380      -31.62630
H        -22.02150       -1.50670      -32.94670
H        -18.41310        0.59830      -30.55580
H        -19.04500       -0.59110      -29.47750
H        -21.27710        0.28900      -29.58530
H        -20.95310        1.25970      -30.97870
H        -21.08270        2.68210      -29.03130
H        -19.47410        2.72580      -29.65400
H        -19.40680        2.59260      -27.17670
H        -20.32530        1.08220      -27.21760
H        -18.68540        1.15420      -27.87980
H        -13.18250      -70.42030      -32.56140
H        -16.36280      -74.20660      -32.23460
H        -20.72960      -66.14270      -32.00690
H        -20.24810      -67.79490      -32.19590
H        -22.18900      -67.97630      -30.94840
H        -20.98820      -68.11790      -29.71050
H        -21.25190      -65.68040      -29.16610
H        -22.47020      -65.52870      -30.40130
H        -23.40580      -65.73400      -28.06840
H        -22.65250      -67.28580      -27.90440
H        -24.17960      -68.04680      -29.91150
H        -24.82120      -67.85960      -28.32630
H        -26.43750      -66.92570      -29.79350
H        -25.77300      -65.62860      -28.86960
H        -24.49860      -64.78870      -30.76940
H        -26.16680      -64.98530      -31.21600
H        -24.60750      -65.70670      -33.03310
H        -23.89090      -66.90430      -31.98970
H        -26.79000      -66.86240      -32.94660
H        -26.16530      -68.03950      -31.81910
H        -24.50140      -68.79310      -33.49590
H        -25.16160      -67.63340      -34.65550
H        -26.13680      -69.88240      -35.10550
H        -26.73040      -69.99270      -33.45340
H        -27.41050      -68.80180      -34.54060
H        -13.53920      -63.81760      -29.42900
H        -14.47630      -65.24930      -29.21480
H        -14.12360      -63.16470      -27.01590
H        -11.97420      -64.36260      -27.70760
H        -12.69420      -65.85410      -27.24410
H        -11.19570      -64.89070      -25.45650
H        -12.22460      -63.45980      -25.38010
H        -12.84870      -65.02670      -24.85780
H        -15.18440      -64.47550      -25.46910
H        -16.21670      -64.56920      -26.84470
H        -15.02500      -66.82350      -27.40250
H        -14.34030      -66.73740      -25.81250
H        -16.45710      -68.13800      -25.93890
H        -17.36050      -66.72120      -26.40440
H        -15.85280      -67.03860      -23.74230
H        -16.90550      -65.67740      -24.17780
H         -5.10090      -60.32640      -26.56890
H         -3.40580      -55.83280      -25.37170
H        -10.56630      -54.08050      -27.55000
H        -12.02310      -54.13180      -28.42840
H         -9.29380      -54.24150      -29.80290
H        -10.84300      -54.09380      -30.59660
H        -11.22550      -51.88170      -29.56330
H         -9.75380      -52.01360      -28.64600
H         -9.97640      -51.69350      -31.65420
H         -8.48300      -52.17700      -30.87490
H         -8.42190      -49.83950      -31.36310
H         -8.35740      -50.07240      -29.63070
H        -10.78920      -49.51880      -29.49370
H        -10.85140      -49.28220      -31.21610
H         -9.02370      -47.67090      -29.36320
H         -9.22550      -47.41890      -31.07730
H        -11.62860      -47.23170      -29.20440
H        -11.48250      -46.60470      -30.81790
H        -11.35240      -44.81600      -29.07790
H         -9.98430      -45.57850      -28.34100
H         -8.63750      -45.20490      -30.43280
H        -10.01140      -44.37700      -31.13870
H         -8.40980      -42.72910      -30.15600
H         -9.91690      -42.70010      -29.25110
H         -8.49110      -43.53700      -28.60100
H        -12.56150      -62.20870      -28.17370
H        -11.42990      -60.92880      -27.95660
H         -8.39280      -63.08630      -28.32050
H         -9.74760      -62.37270      -27.48130
H         -8.80670      -61.40600      -28.60940
H        -11.74810      -60.06090      -31.11590
H        -11.42530      -61.49510      -31.98520
H         -8.99010      -60.99620      -30.91930
H         -9.61530      -59.52380      -30.67650
H         -8.81850      -59.77460      -35.26600
H         -7.36280      -59.65170      -34.60890
H         -9.24100      -57.37160      -34.97570
H         -7.88850      -57.88610      -35.97220
H         -7.58310      -57.26370      -34.36950
H        -12.05700      -62.56900      -30.37300
H         -9.60010      -63.07890      -30.49090
H        -10.57980      -63.82870      -29.30900
H         13.92120      -41.26000      -32.10490
H         18.11100      -38.69320      -32.60280
H         21.10150      -47.23340      -30.69970
H         21.03750      -45.57350      -31.08480
H         20.43220      -45.02610      -28.69370
H         20.46150      -46.71970      -28.30740
H         22.86130      -46.83850      -29.02700
H         22.87460      -45.13730      -29.33660
H         22.27050      -46.40360      -26.60560
H         23.84210      -45.88520      -27.09610
H         21.43180      -44.04500      -26.73150
H         22.73390      -44.25180      -25.61630
H         22.86480      -42.99310      -28.37310
H         24.32530      -43.46240      -27.53750
H         22.26770      -41.51260      -26.40490
H         23.78750      -41.93890      -25.66010
H         23.67440      -39.72830      -26.92820
H         23.54270      -40.62950      -28.40000
H         25.89330      -40.65630      -26.45700
H         25.81020      -41.74400      -27.81430
H         25.72780      -38.71010      -28.13710
H         25.85450      -39.88270      -29.40750
H         28.05460      -38.84740      -28.87270
H         28.11460      -40.56370      -28.56640
H         27.97440      -39.43000      -27.21690
H         13.43570      -48.95190      -31.39450
H         14.59270      -47.94750      -32.14280
H         13.57430      -50.53930      -33.36540
H         15.08610      -50.45800      -35.16850
H         15.95500      -50.70980      -33.70410
H         16.70890      -48.26080      -33.71390
H         15.83330      -48.05100      -35.23130
H         13.05120      -49.11400      -35.30170
H         13.65830      -47.69970      -34.48090
H         11.25670      -49.32910      -33.53010
H         11.88700      -47.89700      -32.76880
H         11.40830      -46.54390      -34.79330
H          8.95210      -48.14270      -33.91510
H          9.61850      -46.72620      -33.06750
H          8.93230      -46.57530      -34.69380
H          3.53900      -57.78630      -34.42650
H          4.89450      -53.07510      -33.87540
H         10.88670      -58.81160      -32.73590
H         12.37180      -58.55780      -31.94470
H          9.63190      -58.68100      -30.54780
H         11.10230      -58.25920      -29.71600
H         10.35810      -60.66540      -29.48570
H         10.64130      -60.87690      -31.20960
H         12.78720      -60.03060      -29.19630
H         13.08580      -60.44340      -30.86440
H         13.68260      -62.22730      -29.13810
H         11.98320      -62.37510      -28.78540
H         11.68540      -62.94180      -31.30610
H         13.42550      -63.05730      -31.38810
H         11.60360      -64.64920      -29.52680
H         13.32260      -64.88650      -29.62950
H         13.08030      -65.62330      -31.99320
H         11.37190      -65.29590      -31.97600
H         11.03090      -67.05230      -30.20940
H         12.75900      -67.35190      -30.18160
H         12.69290      -68.14200      -32.56310
H         11.74590      -69.09200      -31.46410
H          9.64700      -67.81720      -32.26140
H         10.43510      -68.70810      -33.53940
H         12.22460      -50.55310      -31.67020
H         11.15430      -51.84040      -31.34830
H         12.86280      -50.47140      -29.21880
H          9.83170      -50.39340      -29.51470
H         10.75980      -49.77770      -28.16780
H         10.76230      -48.75600      -31.04770
H         10.17760      -47.91700      -29.63470
H         11.91290      -48.16290      -29.82240
H         12.66330      -52.85060      -28.69260
H         11.99620      -51.80270      -27.49780
H          9.70950      -52.40420      -28.08290
H         10.16450      -53.03100      -29.61940
H          9.66930      -54.88970      -28.20970
H         11.39260      -54.90280      -28.48920
H         11.78180      -53.94670      -26.20600
H         10.81640      -55.40770      -26.07350
H         10.04420      -53.84160      -25.92370
H         -3.26800      -42.08220      -35.11500
H         -6.97770      -39.56420      -37.18860
H        -10.54450      -48.00940      -35.97740
H        -10.14200      -46.48820      -36.71180
H        -10.25960      -45.45670      -34.34700
H        -10.82670      -46.98780      -33.75470
H        -12.83360      -46.86000      -35.25570
H        -12.18780      -45.43000      -35.98800
H        -13.07000      -45.57780      -33.07920
H        -12.28590      -44.22960      -33.80980
H        -14.26520      -44.21200      -35.55150
H        -14.45860      -43.55150      -33.96480
H        -16.43080      -44.72890      -34.42200
H        -15.59220      -45.49930      -33.10920
H        -14.91770      -47.36620      -34.56660
H        -16.62700      -47.15560      -34.65260
H        -15.63820      -47.60400      -36.88930
H        -14.63520      -46.20850      -36.76910
H        -17.69510      -46.06650      -36.76120
H        -16.62290      -44.70810      -36.79260
H        -15.71050      -45.44530      -39.01940
H        -16.79800      -46.78750      -39.01860
H        -17.76430      -44.94960      -40.39160
H        -17.61650      -43.82250      -39.03540
H        -18.76680      -45.15370      -38.97830
H         -3.09750      -50.05630      -34.12780
H         -3.99380      -48.63130      -33.92450
H         -3.55160      -50.59690      -31.62720
H         -1.48860      -49.44060      -32.32860
H         -2.23730      -47.88900      -32.07740
H         -0.77630      -48.58120      -30.15060
H         -1.82940      -49.95860      -29.85500
H         -2.42980      -48.32250      -29.62920
H         -4.66650      -49.12410      -30.14180
H         -5.70110      -49.31170      -31.49990
H         -4.81290      -47.06680      -32.37540
H         -3.93500      -46.86450      -30.89440
H         -6.08100      -45.63860      -30.90520
H         -6.98680      -47.10440      -31.13740
H         -5.25010      -46.50360      -28.67110
H         -6.27580      -47.91220      -28.86830
H          4.83470      -53.76380      -30.21140
H          6.54670      -58.40990      -30.13800
H         -0.85910      -59.38980      -30.75530
H         -2.54720      -59.16050      -30.97800
H         -0.48500      -59.89550      -33.11410
H         -2.10510      -59.45370      -33.53460
H         -3.00990      -61.30780      -32.17480
H         -1.41110      -61.77800      -31.67360
H         -2.38780      -61.80090      -34.56930
H         -0.78070      -62.21580      -34.07110
H         -1.93620      -64.27260      -34.42110
H         -1.70370      -64.15530      -32.72130
H         -4.32290      -63.11290      -33.87390
H         -4.10120      -64.81750      -33.86360
H         -3.75790      -63.18710      -31.29220
H         -3.88160      -64.90760      -31.42030
H         -6.10070      -63.01090      -32.27980
H         -6.23890      -64.73270      -32.16010
H         -7.22130      -63.27300      -30.22940
H         -5.57950      -62.89150      -29.77920
H         -6.19630      -64.60370      -28.28940
H         -5.22010      -65.43450      -29.44960
H         -7.39830      -66.20570      -30.62030
H         -8.28550      -65.43210      -29.33700
H         -7.23990      -66.79450      -28.96930
H         -1.97600      -51.49830      -33.16090
H         -1.10210      -52.93340      -33.46840
H          0.13610      -49.58410      -35.87110
H         -1.59680      -49.46640      -35.67590
H         -0.57850      -49.95080      -34.32850
H         -3.21050      -54.11390      -35.67630
H         -2.53550      -53.38330      -37.07880
H         -0.29030      -54.18660      -36.53480
H         -0.79470      -54.75330      -34.98690
H         -1.92540      -55.87410      -37.59270
H         -0.51560      -56.54310      -36.82360
H         -3.30070      -56.45740      -35.51090
H         -2.52470      -57.84780      -36.20570
H         -1.85330      -57.11920      -34.77040
H         -2.96210      -51.68710      -35.55030
H          0.07390      -52.06130      -35.58070
H         -0.86510      -51.56350      -36.93640
H        -10.94870      -11.12110      -24.30880
H        -14.91840       -8.48520      -22.99850
H        -18.38600      -16.71070      -25.85690
H        -18.27680      -15.14020      -25.12590
H        -18.00100      -14.08730      -27.32330
H        -17.69010      -15.63110      -28.06850
H        -20.07940      -16.31070      -27.41140
H        -20.34840      -14.68610      -26.85830
H        -19.60620      -15.48550      -29.73280
H        -21.23030      -15.17780      -29.16150
H        -18.95620      -13.13720      -29.39280
H        -20.34780      -13.28950      -30.42490
H        -20.37220      -12.46570      -27.49830
H        -21.81970      -12.84090      -28.38650
H        -19.87740      -10.64840      -29.27890
H        -21.41420      -11.00560      -30.00430
H        -21.26260       -9.02490      -28.35470
H        -21.10500      -10.18020      -27.08020
H        -23.47640      -10.05190      -29.02760
H        -23.36210      -11.16300      -27.69920
H        -23.39980       -8.11170      -27.37610
H        -23.37090       -9.23260      -26.05870
H        -25.67870       -8.39920      -26.52540
H        -25.61920      -10.16330      -26.73490
H        -25.64690       -9.10710      -28.12570
H        -10.75370      -18.84320      -25.50190
H        -11.79610      -17.72040      -24.73700
H        -11.06240      -20.43630      -23.60400
H        -12.44500      -20.16580      -21.70770
H        -13.44710      -20.15110      -23.11600
H        -13.54250      -17.56750      -22.91300
H        -12.64470      -17.71550      -21.41360
H        -10.24460      -19.08860      -21.66460
H        -10.61350      -17.62230      -22.53640
H         -8.51800      -19.72070      -23.28320
H         -8.87220      -18.35680      -24.29900
H         -8.19490      -16.80460      -22.48850
H         -6.05910      -18.91870      -23.08440
H         -6.42680      -17.52520      -24.08440
H         -5.80050      -17.29530      -22.45550
H         -1.64500      -28.35810      -22.44500
H         -2.64010      -23.54600      -22.90780
H         -8.81550      -28.73740      -24.68470
H        -10.29420      -28.35950      -25.45920
H         -7.64690      -28.87210      -26.86060
H         -9.07340      -28.37500      -27.71280
H         -8.71260      -30.79970      -27.82070
H         -8.82470      -30.95850      -26.08730
H        -11.07620      -29.93830      -27.85270
H        -11.21820      -30.23630      -26.15110
H        -12.20540      -31.99370      -27.71580
H        -10.60030      -32.43430      -28.20160
H        -10.07580      -33.02400      -25.78180
H        -11.69200      -32.61240      -25.33360
H        -11.04650      -34.83200      -27.30930
H        -12.63280      -34.30900      -26.88540
H        -12.47680      -36.02590      -25.46810
H        -11.90070      -34.80630      -24.39190
H        -10.19600      -36.82830      -25.93850
H        -10.64580      -36.89860      -24.25440
H         -9.35580      -34.52280      -24.13120
H         -8.56570      -36.04790      -23.89250
H         -7.29810      -34.57000      -25.47470
H         -8.62740      -34.66380      -26.63600
H         -9.59110      -20.58780      -25.12970
H         -8.61140      -21.76410      -25.92650
H        -10.50980      -19.90420      -27.37940
H         -8.43790      -18.83230      -28.36460
H         -8.92810      -18.39400      -26.77340
H         -6.61390      -20.30500      -27.35960
H         -6.49250      -18.61810      -26.87690
H         -7.13710      -19.77540      -25.74140
H        -10.34650      -21.94830      -28.64880
H         -9.67900      -20.58970      -29.48770
H         -7.42190      -21.36780      -29.15600
H         -7.90190      -22.57760      -27.98570
H         -7.41560      -23.69430      -30.06330
H         -9.10910      -23.84980      -29.73670
H         -8.68800      -23.36980      -32.12480
H         -7.88820      -21.84600      -31.72880
H         -9.60520      -22.04070      -31.41520
H          5.35880      -11.36110      -21.05550
H          9.39490       -8.72690      -20.01690
H         12.24020      -17.42030      -20.80640
H         11.94850      -15.77870      -20.40490
H         12.83490      -15.14880      -22.75840
H         13.24210      -16.83670      -22.96680
H         14.75590      -16.71700      -20.97320
H         14.22740      -15.11210      -20.66080
H         16.11610      -16.06760      -22.81910
H         15.14800      -14.63970      -23.13260
H         16.03160      -13.42370      -21.25230
H         17.29840      -13.97530      -22.29050
H         18.17660      -14.29490      -20.17460
H         17.74740      -15.88290      -20.71640
H         15.88290      -16.00670      -19.17140
H         17.25990      -15.49270      -18.29610
H         15.26360      -14.20500      -17.61230
H         14.99640      -13.64720      -19.21580
H         17.42450      -12.91100      -17.50610
H         17.17800      -12.35920      -19.13670
H         15.09610      -11.16320      -18.49460
H         15.16230      -11.82060      -16.87990
H         16.00540       -9.49520      -16.86600
H         17.17760       -9.86560      -18.12660
H         17.36010      -10.55640      -16.51960
H          4.89890      -18.89750      -22.95530
H          5.94430      -17.57270      -23.27630
H          5.17940      -19.65900      -25.35700
H          3.26990      -18.27120      -24.71120
H          4.17820      -16.82310      -25.04930
H          2.51860      -17.50470      -26.88210
H          3.49220      -18.92700      -27.16570
H          4.16490      -17.30740      -27.43310
H          6.34240      -18.52550      -27.04380
H          7.44010      -18.71160      -25.75210
H          6.58040      -16.17690      -25.11520
H          6.11590      -16.16290      -26.76960
H          8.32410      -15.14650      -26.40300
H          8.93130      -16.58950      -25.64310
H         -2.95850      -22.22890      -27.21670
H         -5.03700      -26.71260      -27.36260
H          2.25920      -28.35270      -25.58720
H          3.74060      -28.29400      -24.69690
H          0.96170      -28.39760      -23.42950
H          2.46350      -28.29580      -22.53140
H          3.14490      -30.47370      -23.47880
H          1.71340      -30.58280      -24.43650
H          1.74430      -30.49880      -21.35930
H          0.30620      -30.49450      -22.32950
H          0.62400      -32.74270      -21.60690
H          0.92440      -32.71340      -23.30790
H          3.49630      -32.50210      -22.61880
H          2.96030      -32.98720      -21.04660
H          2.38980      -34.59960      -23.56810
H          2.06530      -35.10870      -21.92280
H          4.87570      -34.41800      -22.87560
H          4.49160      -35.18680      -21.39220
H          5.42910      -36.71730      -23.11470
H          4.09180      -36.39170      -24.16960
H          2.51780      -37.49000      -22.54210
H          3.83440      -37.72320      -21.42530
H          3.42190      -39.84680      -22.68050
H          5.00210      -39.18720      -23.12100
H          3.65180      -39.02300      -24.21710
H          3.68790      -20.34660      -23.81980
H          2.64760      -21.64820      -23.40530
H          1.40000      -18.05430      -21.67140
H          3.12040      -18.03540      -22.03030
H          1.96200      -18.90150      -23.09270
H          4.48590      -22.73300      -20.97300
H          3.88640      -21.76970      -19.68430
H          1.53860      -22.42890      -20.20360
H          2.02990      -23.23630      -21.63610
H          3.00820      -24.13540      -18.88660
H          1.50140      -24.67270      -19.57210
H          4.18840      -25.13060      -20.96730
H          3.30410      -26.35280      -20.04960
H          2.61030      -25.68050      -21.51190
H          4.45640      -20.30140      -21.39040
H          1.42850      -20.49740      -21.35760
H          2.42050      -19.70100      -20.19350
H        -14.24320      -18.43990      -21.57950
H         -7.84780      -18.17470      -21.45400
H         -7.69920      -36.10870      -26.19780
H          9.76720      -16.34440      -27.94590
H          8.82580      -17.80330      -27.84350
H          8.11190      -16.38610      -28.59910
H          1.08240      -33.74170      -25.56000
H         -0.34800      -35.90760      -24.42310
H         -5.28950      -33.40270      -25.30840
H          2.17620      -16.17640      -30.66250
H         10.78440      -47.94380      -35.62310
H         -6.97760      -46.28940      -28.75490
H         17.18660      -49.11930      -35.15660
H         10.65650      -66.96200      -33.40290
H        -21.61370       -3.31700      -37.33340
H        -17.56930      -67.29190      -23.93630
H        -21.10120       13.45440      -32.83360
H        -15.29320       -3.37040      -37.77300
N         -7.35510      -29.08820      -30.24380
N         -5.75580      -27.07470      -30.30810
N         -1.83770      -29.60850      -29.76770
N         -4.00870      -32.27810      -29.30250
N         -9.32600      -42.49590      -26.08530
N        -10.52630      -38.85270      -27.78870
N          6.76400      -21.60720      -26.81710
N          2.69140      -21.63790      -27.84080
N          0.72930      -29.67650      -18.62080
N         -0.79670      -27.65350      -19.06380
N         -4.79350      -30.11900      -19.31380
N         -2.70460      -32.88630      -18.91370
N          1.89980      -43.77250      -15.98330
N          3.33340      -39.86810      -16.56120
N        -13.56470      -22.80630      -23.15010
N         -9.52170      -22.38200      -22.14250
N        -12.78640        0.71600      -32.63320
N        -14.19070        2.85460      -32.78750
N        -18.31560        0.59120      -33.18640
N        -16.34150       -2.24110      -33.60500
N        -11.40140      -13.11950      -35.74500
N        -10.26450       -9.45270      -33.97900
N        -27.15020        8.95420      -33.71860
N        -22.99670        8.81180      -33.23580
N        -19.12990      -59.78940      -30.63900
N        -17.41900      -57.65310      -30.48030
N        -13.16160      -60.40930      -28.98400
N        -15.56010      -63.44560      -29.25680
N        -18.86930      -74.63590      -32.10140
N        -20.92390      -71.02620      -31.20320
N         -3.83300      -53.43000      -25.85330
N         -7.89840      -52.81850      -26.77330
N         18.57050      -52.87640      -29.89560
N         17.02490      -54.89980      -30.22700
N         13.17670      -52.36250      -31.18150
N         15.36790      -49.69250      -31.25940
N         20.61590      -38.82210      -32.32250
N         21.72940      -42.73250      -31.32880
N          4.33300      -60.12280      -33.99930
N          8.50330      -60.20260      -33.41860
N         -8.71270      -53.42830      -33.47550
N         -7.32210      -55.39240      -32.59550
N         -3.16860      -53.20460      -33.18190
N         -5.10620      -50.41850      -33.82130
N         -9.29970      -39.87840      -38.14940
N        -10.62080      -43.80640      -37.69120
N          5.82520      -60.73760      -30.48250
N          1.64380      -61.00790      -31.03610
N        -16.13870      -22.33130      -27.00790
N        -14.65800      -24.43020      -26.91030
N        -10.67290      -22.14660      -25.98300
N        -12.75240      -19.36780      -25.59080
N        -17.45220       -8.51520      -23.14660
N        -18.82990      -12.19600      -24.70410
N         -2.76560      -30.63170      -22.46720
N         -6.71860      -30.36750      -23.73500
N         10.19760      -22.79400      -22.90710
N          8.59390      -24.75430      -23.27070
N          4.69130      -22.13980      -23.49970
N          6.88200      -19.42990      -23.29050
N         11.89980       -8.95620      -19.76780
N         13.23400      -12.65860      -21.10140
N         -4.60350      -29.05820      -26.62760
N         -0.48050      -29.68680      -25.95640
O         -4.38360      -38.49640      -29.07830
O          3.79760      -27.86640      -27.97190
O         -2.83270      -38.76020      -17.30180
O        -10.00920      -28.73300      -22.15550
O        -16.45360       -8.41860      -34.42770
O        -24.13990        2.61140      -33.88490
O        -15.27660      -68.61780      -31.92980
O         -7.49930      -59.14110      -27.53670
O         15.48120      -43.58570      -31.42750
O          7.57450      -53.95140      -33.31660
O         -4.85150      -44.44100      -35.13430
O          2.19700      -54.74950      -30.73330
O        -12.69990      -13.21030      -25.23020
O         -5.24560      -24.19530      -23.89520
O          7.00070      -13.47470      -21.96480
O         -0.54800      -23.39020      -26.17830
S         -7.76790      -32.51600      -29.98200
S         -7.39260      -27.41920      -30.36650
S         -2.55390      -25.87310      -30.18380
S          1.13720      -27.57940      -29.06330
S         -5.22050      -35.74770      -28.99000
S          1.03030      -33.05360      -18.12620
S          0.82270      -28.01630      -18.81880
S         -3.92380      -26.41620      -19.69280
S         -7.62210      -28.22550      -20.65470
S         -1.64460      -36.30280      -18.10230
S        -12.60470       -2.71830      -32.94850
S        -12.61190        2.37890      -32.54760
S        -17.35090        4.29850      -33.19000
S        -21.28970        2.77270      -33.41180
S        -15.35400       -5.77630      -33.95160
S        -19.26760      -63.77100      -30.51630
S        -19.04180      -58.10370      -30.79880
S        -13.66300      -56.53780      -29.49570
S        -10.23480      -58.53000      -28.09850
S        -16.54400      -66.89370      -29.81470
S         19.02230      -49.41710      -30.09950
S         18.58320      -54.54820      -29.75370
S         13.90400      -56.11790      -31.11420
S         10.26740      -54.30430      -32.26190
S         16.54870      -46.23870      -31.40190
S         -8.83900      -50.16760      -34.62110
S         -8.91130      -54.98670      -32.90580
S         -4.17650      -56.76880      -32.17340
S         -0.26180      -55.15740      -32.11710
S         -5.97270      -47.07880      -35.06860
S        -16.41320      -18.87710      -26.55060
S        -16.24230      -23.97930      -27.19000
S        -11.56950      -25.82610      -26.48710
S         -7.84360      -24.34570      -25.15580
S        -13.79040      -15.86180      -25.19610
S         10.63580      -19.40420      -22.49430
S         10.22920      -24.45710      -23.03930
S          5.39450      -25.88980      -23.77840
S          1.74060      -23.96230      -24.61220
S          8.12300      -16.01290      -22.68970
H         -8.30660      -37.69740      -28.29490
H          2.41090      -24.06340      -28.62200
H         -8.92760      -24.82420      -21.45850
H          1.25120      -38.51270      -17.21560
H        -22.46250        6.33650      -33.50290
H        -12.39120       -8.08900      -34.21120
H        -19.04950      -69.38260      -30.61000
H         -8.66530      -55.17970      -27.45850
H          8.96070      -57.77390      -32.76870
H         19.54930      -44.03380      -31.35520
H         -8.71840      -44.93130      -36.40150
H          1.02540      -58.58670      -31.55050
H        -16.72680      -13.61660      -24.84270
H         -6.83640      -27.91780      -24.64460
H          0.25400      -27.30780      -25.29120
H         11.04720      -14.02650      -21.45880
C         16.55560      -36.64250      -22.35000
C         15.59830      -35.69460      -22.78460
C         16.19400      -34.41350      -23.01100
C         17.19920      -32.16700      -23.19070
C         17.78980      -30.90410      -23.20690
C         17.24240      -29.63950      -23.49830
C         18.05480      -28.50460      -23.45420
C         19.42460      -28.64300      -23.15820
C         20.43860      -27.69930      -23.07140
C         22.25750      -26.05890      -22.69700
C         23.27680      -25.12470      -22.33220
C         24.41350      -25.75810      -21.79630
C         22.63910      -27.37570      -22.45850
C         21.60230      -28.29610      -22.70100
C         19.99540      -29.92330      -22.86140
C         19.16220      -31.07160      -22.83660
C         18.11320      -33.09940      -22.76740
C         17.55210      -34.38590      -22.70600
C         16.20730      -37.99930      -21.86200
C         16.85500      -39.13640      -21.45680
C         18.31200      -39.36500      -21.46640
C         18.55050      -40.64320      -20.81310
C         19.78890      -41.23070      -20.51680
C         19.83220      -42.47160      -19.88490
C         18.63960      -43.13150      -19.58770
C         17.41760      -42.54160      -19.90060
C         17.35530      -41.27320      -20.49810
C         16.23610      -40.36880      -20.88860
C         14.91630      -40.65920      -20.70890
C         14.44840      -41.87030      -20.13320
C         13.83050      -39.80510      -21.08370
C         14.09850      -35.88360      -22.92740
C         13.67110      -36.62860      -24.20260
C         12.14590      -36.64520      -24.35440
C         11.64350      -37.24590      -25.68140
C         11.79000      -38.75210      -25.83550
C         10.96080      -39.55890      -24.83870
C         10.91510      -41.05900      -25.17100
C         10.11990      -41.92130      -24.17800
C          8.58910      -41.68820      -24.19140
C          7.81460      -42.76360      -23.40990
C          6.28950      -42.57090      -23.42450
C         20.38530      -33.08040      -21.72670
C         20.56120      -32.52720      -20.27280
C         19.25030      -32.46750      -19.44290
C         18.66650      -33.81690      -19.02640
C         21.67210      -33.25180      -19.47020
C         23.09650      -33.07520      -20.00170
C         24.14630      -33.90400      -19.25500
C         25.57550      -33.63320      -19.73740
C         25.55110      -25.01500      -21.20140
C         26.71010      -25.28250      -20.52730
C         27.66730      -24.29200      -19.97760
C         28.83570      -25.05510      -19.48100
C         30.06860      -24.69060      -18.91600
C         30.97830      -25.66100      -18.48090
C         30.66940      -27.01730      -18.60120
C         29.47220      -27.39430      -19.18880
C         28.57070      -26.41420      -19.61380
C         27.27720      -26.62220      -20.23990
C         27.54490      -22.93120      -19.88900
C         26.40820      -22.16640      -20.27120
C         28.56130      -22.07540      -19.37510
C         23.03340      -23.62730      -22.47630
C         23.66290      -23.04400      -23.75890
C         23.30370      -21.57380      -23.98940
C         21.84290      -21.35090      -24.43120
C         21.44460      -19.88910      -24.69620
C         21.31240      -19.03720      -23.40280
C         20.86880      -17.58380      -23.67690
C         20.75040      -16.71610      -22.40000
C         22.01670      -15.92860      -22.01170
C         23.21590      -16.77540      -21.52630
C         24.26470      -17.10200      -22.59950
C         22.47970      -30.61860      -22.68980
C         22.61740      -31.36940      -24.05970
C         23.73600      -32.44380      -24.05620
C         25.06140      -32.06790      -23.35730
C         22.66460      -30.45180      -25.32210
C         23.88380      -29.53720      -25.47020
C         23.71910      -28.40570      -26.51910
C         23.39260      -28.89890      -27.92720
C         22.80130      -37.06030      -10.15030
C         23.80740      -36.07600      -10.12760
C         23.32150      -34.82260      -10.60520
C         22.41850      -32.62410      -11.26130
C         21.86250      -31.38970      -11.55990
C         22.44220      -30.09640      -11.57870
C         21.64320      -28.99270      -11.87270
C         20.26880      -29.17440      -12.17240
C         19.27210      -28.26290      -12.52590
C         17.49050      -26.73290      -13.33510
C         16.48060      -25.89910      -13.88720
C         15.34020      -26.63300      -14.26410
C         17.09700      -28.07510      -13.26690
C         18.09350      -28.92680      -12.75850
C         19.66370      -30.48130      -12.15080
C         20.48950      -31.61050      -11.85510
C         21.47340      -33.60750      -11.36710
C         21.97410      -34.85860      -10.98520
C         23.03130      -38.44320       -9.65210
C         22.28170      -39.55560       -9.33810
C         20.81490      -39.70200       -9.50930
C         20.45730      -41.00560       -8.97530
C         19.17190      -41.56440       -8.87820
C         19.01740      -42.84210       -8.36180
C         20.13770      -43.56210       -7.95680
C         21.41090      -43.00900       -8.06470
C         21.57660      -41.70430       -8.56790
C         22.77010      -40.84460       -8.77530
C         24.04230      -41.23370       -8.45930
C         24.39810      -42.50590       -7.94060
C         25.19160      -40.41670       -8.59370
C         25.24880      -36.19530       -9.64060
C         26.22490      -36.68870      -10.72940
C         27.62510      -36.04550      -10.59770
C         28.80460      -36.95500      -10.96700
C         29.13490      -38.05670       -9.93610
C         30.10330      -37.68960       -8.79220
C         29.64380      -36.63370       -7.76960
C         28.31460      -36.94180       -7.04320
C         28.34130      -38.16900       -6.11220
C         27.01840      -38.37300       -5.34740
C         27.01220      -39.62770       -4.47990
C         19.18740      -33.82720      -12.28640
C         18.99540      -33.75910      -13.83030
C         17.71240      -34.51140      -14.25710
C         17.33720      -34.32070      -15.73730
C         20.26400      -34.20690      -14.63920
C         20.48590      -35.73200      -14.74360
C         21.81460      -36.14560      -15.36220
C         22.06880      -35.62710      -16.78730
C         14.12590      -26.00940      -14.82260
C         12.94660      -26.41890      -15.37850
C         12.52600      -27.81820      -15.66420
C         11.13270      -27.77350      -16.09300
C         10.29790      -28.84700      -16.42270
C          8.98820      -28.59080      -16.82900
C          8.52690      -27.28430      -16.91360
C          9.37860      -26.22050      -16.59000
C         10.70050      -26.45730      -16.16700
C         11.81790      -25.55530      -15.79960
C         11.74070      -24.19320      -15.84330
C         10.53920      -23.47490      -16.05460
C         12.83130      -23.32310      -15.66030
C         16.67560      -24.39660      -14.04770
C         15.98680      -23.60150      -12.91000
C         16.19450      -22.09020      -12.99080
C         15.47680      -21.28930      -11.88160
C         15.61380      -19.75980      -12.01840
C         17.03510      -19.25780      -11.71020
C         17.28850      -17.80270      -12.14760
C         18.74760      -17.37860      -11.91400
C         19.17800      -16.07010      -12.59310
C         18.41600      -14.84120      -12.08900
C         18.96900      -13.50900      -12.63010
C         17.13430      -31.12960      -12.11980
C         16.96430      -31.40570      -10.59680
C         15.63770      -33.62320      -10.86580
C         17.02230      -30.13860       -9.70350
C         15.82750      -29.17030       -9.85250
C         16.00030      -27.83800       -9.07610
C         16.95380      -26.82550       -9.72920
C         15.67440      -32.21140      -10.28840
C          9.68010       -6.88810      -27.10220
C         10.70340       -5.98950      -26.74980
C         10.21480       -4.65780      -26.59190
C          9.36200       -2.34490      -26.42210
C          8.83470       -1.05610      -26.34800
C          9.46030        0.17140      -26.04720
C          8.68370        1.33910      -26.02110
C          7.28470        1.26430      -26.22970
C          6.32430        2.27220      -26.24550
C          4.57400        3.99930      -26.47660
C          3.57340        4.99220      -26.70840
C          2.36760        4.40670      -27.15900
C          4.12950        2.70280      -26.72600
C          5.10910        1.72220      -26.55670
C          6.64140        0.02200      -26.52850
C          7.43650       -1.14930      -26.63880
C          8.38420       -3.22340      -26.80070
C          8.85720       -4.54510      -26.88170
C          9.88390       -8.30780      -27.48310
C          9.11050       -9.40840      -27.76820
C          7.64470       -9.47410      -27.68170
C          7.23640      -10.76360      -28.21850
C          5.92250      -11.23320      -28.38210
C          5.72800      -12.50970      -28.89180
C          6.82680      -13.31950      -29.19100
C          8.12340      -12.84420      -28.99170
C          8.34110      -11.53950      -28.50440
C          9.56300      -10.76470      -28.18200
C         10.83750      -11.25930      -28.27050
C         11.17050      -12.55120      -28.74670
C         12.00290      -10.55250      -27.86300
C         12.18490       -6.27500      -26.56520
C         12.60970       -6.29850      -25.08250
C         14.11590       -6.04450      -24.86090
C         14.57110       -6.17140      -23.38350
C         14.37440       -7.56140      -22.73830
C         15.06000       -8.70750      -23.50470
C         14.94950      -10.07640      -22.80720
C         15.43620      -11.25460      -23.66500
C         16.95490      -11.33560      -23.84580
C         17.38960      -12.43910      -24.84250
C         18.93060      -12.55370      -24.96510
C          6.04110       -3.12150      -27.63340
C          5.71720       -2.65430      -29.08290
C          6.94380       -2.60750      -30.04040
C          7.51640       -3.95940      -30.49640
C          4.55530       -3.50570      -29.68110
C          3.20680       -3.42780      -28.95040
C          2.19870       -4.46950      -29.45640
C          0.86590       -4.45840      -28.68510
C          1.20980        5.19260      -27.65100
C         -0.05740        4.98600      -28.10840
C         -0.98310        6.01390      -28.64880
C         -2.21560        5.29410      -29.04870
C         -3.39660        5.69590      -29.69540
C         -4.37760        4.76200      -30.03800
C         -4.21330        3.41800      -29.68430
C         -3.05240        3.00180      -29.05190
C         -2.05900        3.94330      -28.76210
C         -0.75280        3.69050      -28.16810
C         -0.80070        7.36110      -28.79160
C          0.39080        8.06100      -28.48240
C         -1.77920        8.25450      -29.29020
C          3.86130        6.47690      -26.52320
C          3.23700        7.03560      -25.22850
C          3.62660        8.49950      -24.91670
C          5.10320        8.68180      -24.49020
C          5.46490       10.13080      -24.08290
C          5.50330       11.12420      -25.25860
C          6.10670       12.49820      -24.86640
C          6.23280       13.51630      -26.01990
C          5.00220       14.41740      -26.26260
C          3.76580       13.68950      -26.85970
C          2.64500       13.43230      -25.86020
C          4.08920       -0.54140      -26.57210
C          3.90440       -1.26180      -25.20440
C          2.61460       -2.13370      -25.15550
C          1.37010       -1.57410      -25.86000
C          4.08420       -0.37250      -23.93380
C          3.03320        0.71890      -23.67860
C          3.41390        1.72270      -22.56540
C          3.64180        1.10260      -21.17840
C          7.92030       -6.38650      -23.50250
C          6.97630       -5.35540      -23.64590
C          7.52810       -4.06800      -23.31650
C          8.53570       -1.88700      -22.82400
C          9.15430       -0.67060      -22.56260
C          8.61620        0.64510      -22.52310
C          9.45430        1.71920      -22.23570
C         10.83420        1.49620      -22.00320
C         11.85680        2.38820      -21.70960
C         13.71120        3.85240      -20.96450
C         14.80200        4.64600      -20.49650
C         15.89910        3.84140      -20.09950
C         14.05420        2.51040      -21.07370
C         13.02430        1.68550      -21.52920
C         11.39700        0.18700      -22.07020
C         10.53590       -0.92700      -22.31010
C          9.44300       -2.89320      -22.69230
C          8.86860       -4.14200      -22.94820
C          7.63370       -7.81450      -23.80590
C          8.32840       -8.98720      -23.94230
C          9.77790       -9.16470      -23.73870
C         10.11600      -10.50900      -24.17140
C         11.37440      -11.10380      -24.20190
C         11.50530      -12.42950      -24.56360
C         10.37300      -13.15840      -24.93920
C          9.11800      -12.54900      -24.89870
C          8.96590      -11.21010      -24.49730
C          7.78460      -10.31750      -24.34480
C          6.50350      -10.71550      -24.57550
C          6.12080      -12.00300      -25.02730
C          5.38010       -9.87150      -24.41350
C          5.54940       -5.46440      -24.15310
C          4.50570       -5.74460      -23.05540
C          3.10160       -5.26730      -23.45930
C          1.90110       -6.01010      -22.83400
C          1.80880       -7.46480      -23.35300
C          0.37900       -8.01670      -23.51310
C         -0.42890       -7.45640      -24.72060
C          0.26810       -7.57880      -26.08880
C          0.76860       -8.98710      -26.44330
C          1.46620       -9.03880      -27.80740
C          2.07820      -10.41320      -28.11500
C         11.81850       -3.17690      -22.04300
C         12.17690       -3.16980      -20.54890
C         13.53670       -3.86650      -20.31580
C         14.14230       -3.61560      -18.92990
C         11.04490       -3.69270      -19.62930
C         10.88360       -5.23280      -19.55250
C          9.46460       -5.69280      -19.15300
C          8.97190       -5.18250      -17.79380
C         17.14770        4.38290      -19.49910
C         18.26820        3.89010      -18.89370
C         18.56760        2.46560      -18.61980
C         19.88590        2.42240      -18.00020
C         20.57070        1.30050      -17.51940
C         21.79830        1.46390      -16.88950
C         22.37700        2.73260      -16.82740
C         21.70170        3.83880      -17.34740
C         20.42210        3.68990      -17.90890
C         19.42290        4.66830      -18.39550
C         19.61930        6.02060      -18.36530
C         20.84600        6.63980      -18.00060
C         18.65590        6.99720      -18.71900
C         14.70730        6.17040      -20.43340
C         15.50470        6.80970      -21.58610
C         15.57030        8.34630      -21.56650
C         16.56440        8.87970      -22.61780
C         16.95900       10.36360      -22.49470
C         15.78940       11.35020      -22.67510
C         16.25660       12.82560      -22.75490
C         15.13040       13.84410      -23.02490
C         14.20700       14.12720      -21.81930
C         14.91710       14.84260      -20.65340
C         13.93040       15.34180      -19.59410
C         13.89280       -0.53670      -22.22640
C         13.98500       -0.80640      -23.77110
C         16.28180       -2.00820      -23.35870
C         14.14780        0.49290      -24.61340
C         15.51820        1.19110      -24.55550
C         15.55390        2.57150      -25.24310
C         14.74880        3.66600      -24.52900
C         14.98240       -1.94130      -24.16390
C         -1.25140      -45.46210      -23.20680
C         -0.23800      -46.39750      -22.91600
C         -0.76700      -47.70690      -22.70710
C         -1.72730      -49.97370      -22.46380
C         -2.29300      -51.23990      -22.42990
C         -1.70300      -52.51100      -22.18040
C         -2.51370      -53.65390      -22.23380
C         -3.89430      -53.51280      -22.49810
C         -4.88110      -54.48640      -22.60650
C         -6.61460      -56.17090      -23.02390
C         -7.59970      -57.13670      -23.40850
C         -8.81730      -56.51870      -23.75440
C         -7.08290      -54.85340      -23.11120
C         -6.08210      -53.89640      -22.87520
C         -4.51530      -52.24020      -22.71270
C         -3.67860      -51.09650      -22.74240
C         -2.66900      -49.06000      -22.85910
C         -2.13700      -47.76570      -22.95310
C         -0.99190      -44.01580      -23.49750
C         -1.71510      -42.87440      -23.65900
C         -3.17670      -42.76230      -23.53960
C         -3.53000      -41.40080      -23.94310
C         -4.80810      -40.84720      -24.05190
C         -4.95970      -39.51270      -24.41900
C         -3.83680      -38.73660      -24.65210
C         -2.56250      -39.29790      -24.53790
C         -2.39610      -40.65640      -24.19400
C         -1.21210      -41.51900      -23.99930
C          0.07860      -41.06940      -24.10560
C          0.44280      -39.74950      -24.48390
C          1.21600      -41.85150      -23.81540
C          1.27450      -46.16040      -22.88120
C          1.77480      -45.68760      -21.50330
C          3.29880      -45.77760      -21.35600
C          3.78640      -45.59000      -19.90800
C          3.67600      -44.17770      -19.30890
C          4.56780      -43.11570      -19.99390
C          4.57600      -41.76780      -19.26350
C          5.32370      -40.66760      -20.02280
C          6.85740      -40.80980      -20.02590
C          7.56050      -39.67480      -20.78610
C          9.08730      -39.80810      -20.78490
C         -4.96530      -49.13730      -23.84890
C         -5.15390      -49.77070      -25.28340
C         -3.82930      -49.93070      -26.09800
C         -3.12840      -48.61490      -26.50190
C         -6.21700      -49.03600      -26.13400
C         -7.62920      -48.93320      -25.53480
C         -8.62990      -48.31400      -26.53290
C        -10.04990      -48.19340      -25.96180
C        -10.00910      -57.26900      -24.19350
C        -11.22720      -57.02970      -24.75560
C        -12.24690      -58.04010      -25.11760
C        -13.46430      -57.28470      -25.52380
C        -14.75920      -57.67220      -25.91500
C        -15.69280      -56.72380      -26.33680
C        -15.34840      -55.37880      -26.35130
C        -14.07750      -54.98170      -25.95140
C        -13.15000      -55.93770      -25.54440
C        -11.79220      -55.70450      -25.07630
C        -12.16010      -59.40190      -25.09720
C        -10.97810      -60.15170      -24.85150
C        -13.26950      -60.25510      -25.33440
C         -7.23430      -58.60570      -23.46140
C         -7.35590      -59.28430      -22.08400
C         -6.70620      -60.69100      -22.03100
C         -5.16790      -60.68290      -22.15270
C         -4.50470      -62.04110      -21.83970
C         -4.69360      -63.11560      -22.93570
C         -4.04290      -64.45380      -22.58170
C         -3.98720      -65.48580      -23.73170
C         -5.37770      -65.91480      -24.23010
C         -5.34830      -67.06340      -25.24830
C         -6.76370      -67.37570      -25.78370
C         -7.03900      -51.60790      -22.68240
C         -7.14070      -50.96990      -21.25090
C         -8.36880      -50.06210      -21.02360
C         -8.53460      -48.93760      -22.03160
C         -7.04000      -52.02550      -20.09700
C         -8.24950      -52.97970      -19.94790
C         -7.97710      -54.21270      -19.05610
C         -7.57860      -53.83410      -17.60750
C         16.21460      -45.03310      -27.75960
C         15.20990      -45.98170      -28.00960
C         15.61620      -47.29390      -27.63550
C         16.38450      -49.57680      -27.07580
C         16.84790      -50.83120      -26.74760
C         16.21010      -52.10220      -26.79410
C         16.89430      -53.24340      -26.32330
C         18.21950      -53.11500      -25.86840
C         19.09020      -54.06740      -25.34040
C         20.73370      -55.68370      -24.44720
C         21.71730      -56.61960      -23.98590
C         22.95560      -55.97870      -23.75400
C         21.24250      -54.40330      -24.62640
C         20.31350      -53.48980      -25.14230
C         18.91220      -51.86570      -25.91940
C         18.19590      -50.70060      -26.29970
C         17.35770      -48.63800      -26.83210
C         16.92850      -47.34900      -27.15880
C         16.03490      -43.58420      -28.01660
C         16.82890      -42.48310      -28.14010
C         18.29970      -42.44480      -28.00020
C         18.71620      -41.08060      -28.29000
C         20.01800      -40.57820      -28.30640
C         20.25070      -39.23580      -28.56860
C         19.17560      -38.38920      -28.82370
C         17.87630      -38.91330      -28.83950
C         17.62610      -40.27360      -28.54820
C         16.39990      -41.08060      -28.42630
C         15.14320      -40.57280      -28.56030
C         14.84750      -39.21620      -28.85570
C         13.94620      -41.30820      -28.39910
C         13.83290      -45.71490      -28.58730
C         12.80970      -45.40440      -27.48120
C         11.40870      -45.05080      -28.01820
C         10.50560      -44.48930      -26.92040
C          9.14550      -43.98240      -27.42560
C          7.96820      -44.97010      -27.25050
C          8.02470      -46.21660      -28.13930
C          8.09180      -45.94350      -29.66290
C          6.91420      -45.12050      -30.23130
C          6.96680      -44.96040      -31.76510
C          8.14160      -44.08670      -32.24340
C         19.62510      -48.59150      -25.77660
C         19.80070      -48.75900      -24.24470
C         21.18150      -48.19930      -23.79610
C         21.59510      -48.56930      -22.36090
C         18.64430      -48.19850      -23.39400
C         18.55720      -46.65640      -23.26360
C         17.36950      -46.17420      -22.42650
C         17.39760      -46.61320      -20.95440
C         24.17750      -56.68630      -23.29270
C         25.42060      -56.36890      -22.80460
C         25.94410      -55.01630      -22.58570
C         27.31880      -55.15280      -22.12610
C         28.22760      -54.12690      -21.82230
C         29.50150      -54.44500      -21.37280
C         29.86090      -55.78820      -21.23340
C         28.95190      -56.80380      -21.55420
C         27.66580      -56.49290      -22.01560
C         26.49460      -57.31320      -22.40110
C         26.48340      -58.68010      -22.35170
C         27.61540      -59.48770      -22.05170
C         25.34510      -59.49120      -22.60530
C         21.36840      -58.09270      -23.80510
C         21.33910      -58.84390      -25.15260
C         21.11020      -60.36570      -25.00450
C         20.86900      -61.06200      -26.35550
C         21.08250      -62.59030      -26.37660
C         20.08480      -63.40000      -25.54670
C         20.19110      -64.91160      -25.83560
C         19.20820      -65.78820      -25.02400
C         19.72410      -66.20030      -23.63280
C         20.69900      -67.39460      -23.66510
C         21.05510      -67.91260      -22.26370
C         21.48680      -51.45120      -25.91600
C         21.70830      -51.31310      -27.45530
C         23.19390      -49.17130      -27.39650
C         21.54850      -52.65070      -28.24960
C         22.66650      -53.68650      -28.02750
C         22.38370      -55.03890      -28.71070
C         21.40760      -55.90640      -27.90710
C         23.06800      -50.65150      -27.79040
C          7.77600      -15.38900      -18.44050
C          6.78880      -16.30280      -18.83200
C          7.32910      -17.61690      -19.03950
C          8.27510      -19.88750      -19.27260
C          8.83850      -21.14630      -19.36070
C          8.23890      -22.41790      -19.56590
C          9.04270      -23.56200      -19.56700
C         10.43940      -23.43630      -19.41200
C         11.43800      -24.39710      -19.38070
C         13.24010      -26.05250      -19.07220
C         14.26420      -27.01040      -18.75460
C         15.42330      -26.36750      -18.27100
C         13.66230      -24.73270      -18.93240
C         12.64610      -23.79510      -19.14900
C         11.06580      -22.16140      -19.22440
C         10.24060      -21.00220      -19.13020
C          9.23990      -18.97010      -18.92820
C          8.70270      -17.67600      -18.79480
C          7.46390      -14.01370      -17.96560
C          8.13640      -12.86520      -17.63540
C          9.60120      -12.68640      -17.69970
C          9.88860      -11.36480      -17.13920
C         11.14340      -10.76480      -16.95390
C         11.23160       -9.50110      -16.38770
C         10.06570       -8.82950      -16.02920
C          8.81940       -9.42830      -16.23150
C          8.72650      -10.71730      -16.77830
C          7.56970      -11.59000      -17.11490
C          6.25230      -11.22010      -16.96090
C          5.82510       -9.97220      -16.43950
C          5.13260      -12.02960      -17.31930
C          5.29640      -16.05630      -18.96330
C          4.90680      -15.34160      -20.26510
C          3.38320      -15.35400      -20.48940
C          2.97280      -14.81730      -21.86430
C          3.15850      -13.31380      -22.10450
C          2.34960      -12.43350      -21.13170
C          2.35760      -10.94790      -21.51910
C          1.68410      -10.03780      -20.47210
C          0.15040      -10.15860      -20.43920
C         -0.50510       -9.13350      -19.48750
C         -2.03670       -9.13550      -19.51320
C         11.60400      -19.02330      -18.12880
C         11.94470      -19.61830      -16.72870
C         10.72850      -19.73200      -15.78200
C         10.10000      -18.41930      -15.31760
C         13.11180      -18.88080      -16.05270
C         14.48040      -18.97290      -16.76910
C         15.54390      -18.12600      -16.08150
C         16.90740      -18.24540      -16.77880
C         16.56550      -27.10320      -17.68620
C         17.76570      -26.81390      -17.09040
C         18.73980      -27.78750      -16.51540
C         19.91900      -27.00570      -16.06290
C         21.14040      -27.35470      -15.45910
C         22.02560      -26.36770      -15.01760
C         21.72080      -25.01960      -15.20660
C         20.53500      -24.66390      -15.83810
C         19.64600      -25.66980      -16.24200
C         18.36130      -25.47310      -16.89880
C         18.61950      -29.14340      -16.38840
C         17.47960      -29.91910      -16.75500
C         19.63800      -29.99150      -15.84610
C         14.02240      -28.51280      -18.86890
C         14.70010      -29.11680      -20.10610
C         14.37610      -30.60800      -20.32640
C         12.94840      -30.84180      -20.86120
C         12.55160      -32.31830      -21.02610
C         12.37730      -33.08370      -19.69710
C         11.79320      -34.51120      -19.90190
C         11.64150      -35.32530      -18.59740
C         12.78550      -36.30930      -18.28180
C         14.16020      -35.68530      -17.97990
C         15.07510      -35.56090      -19.20480
C         13.58320      -21.49810      -19.33650
C         13.52910      -20.75170      -20.69920
C         14.53370      -19.57810      -20.81010
C         16.00880      -19.85500      -20.50040
C         13.48280      -21.68130      -21.94250
C         14.68860      -22.60220      -22.20850
C         14.41820      -23.74700      -23.19150
C         13.95750      -23.31930      -24.59700
C         -9.03220      -15.39060      -14.02530
C         -8.13540      -16.45910      -13.83810
C         -8.71480      -17.72160      -14.19260
C         -9.77540      -19.87340      -14.71280
C        -10.42040      -21.07060      -14.96700
C         -9.90390      -22.38330      -14.95060
C        -10.74990      -23.46000      -15.24290
C        -12.11000      -23.21620      -15.55080
C        -13.12210      -24.09420      -15.88930
C        -14.92980      -25.57300      -16.68050
C        -15.96560      -26.39170      -17.20510
C        -17.06020      -25.61700      -17.64160
C        -15.27460      -24.21970      -16.65600
C        -14.26890      -23.38930      -16.14800
C        -12.66120      -21.88510      -15.54800
C        -11.78870      -20.78150      -15.28490
C        -10.65250      -18.83210      -14.88180
C        -10.03860      -17.59660      -14.61880
C         -8.67940      -13.98770      -13.69410
C         -9.34710      -12.80410      -13.48400
C        -10.78330      -12.57430      -13.63330
C        -11.08470      -11.23080      -13.18130
C        -12.34090      -10.63770      -13.07820
C        -12.43540       -9.31940      -12.63590
C        -11.26890       -8.61460      -12.32440
C        -10.02120       -9.22280      -12.44080
C         -9.91730      -10.57070      -12.84920
C         -8.76770      -11.49380      -13.03120
C         -7.47330      -11.16390      -12.79210
C         -7.04740       -9.89090      -12.30610
C         -6.37210      -12.04430      -12.97120
C         -6.69880      -16.38870      -13.29580
C         -5.67070      -16.14780      -14.41920
C         -4.23760      -15.98770      -13.86530
C         -3.18460      -15.70590      -14.95540
C         -1.86200      -15.13680      -14.39390
C         -0.78120      -16.17410      -14.00480
C         -1.12880      -17.14990      -12.86250
C         -1.54530      -16.50350      -11.53340
C         -0.43960      -15.67320      -10.83390
C         -0.88390      -15.10730       -9.46610
C          0.22880      -14.34800       -8.74740
C        -13.00910      -18.51270      -15.65900
C        -13.29530      -18.51120      -17.19670
C        -14.57800      -17.69950      -17.51300
C        -15.05570      -17.80270      -18.97810
C        -12.07670      -18.07050      -18.04850
C        -11.82260      -16.54880      -18.11420
C        -10.36820      -16.16090      -18.44990
C        -18.26990      -26.20230      -18.23490
C        -19.38880      -25.76880      -18.87670
C        -19.72340      -24.37120      -19.23330
C        -21.07160      -24.38580      -19.81580
C        -21.82140      -23.30400      -20.29560
C        -23.09320      -23.52010      -20.83870
C        -23.59910      -24.81700      -20.90440
C        -22.84040      -25.89060      -20.42490
C        -21.56030      -25.68120      -19.88130
C        -20.51870      -26.60310      -19.36170
C        -20.66110      -27.96320      -19.36080
C        -21.86360      -28.64040      -19.69320
C        -19.64760      -28.88250      -18.99670
C        -15.82910      -27.91250      -17.29870
C        -16.56900      -28.62910      -16.14290
C        -16.39510      -30.16180      -16.15510
C        -17.23040      -30.86740      -15.06950
C        -17.16570      -32.40560      -15.10400
C        -15.77900      -33.01850      -14.76730
C        -15.70080      -34.52990      -15.04700
C        -14.31500      -35.10750      -14.69730
C        -14.02310      -36.52280      -15.23040
C        -14.91960      -37.63670      -14.66480
C        -14.53050      -39.02650      -15.21370
C        -15.17420      -21.16590      -15.51500
C        -15.34950      -20.86910      -13.99200
C        -16.72600      -18.67960      -14.44540
C        -15.33600      -22.13930      -13.09020
C        -16.54520      -23.09070      -13.19430
C        -16.40530      -24.37540      -12.37670
C        -15.53990      -25.44780      -13.05060
C        -16.61730      -20.02080      -13.71880
C         -9.86520      -16.71890      -19.78440
F         21.02180      -43.00400      -19.53270
F         18.67620      -44.33050      -18.95160
F         32.15820      -25.28540      -17.94950
F         31.52820      -27.97330      -18.17770
F         17.76550      -43.35320       -8.23780
F         19.99310      -44.79870       -7.43740
F          8.18490      -29.62290      -17.15130
F          7.25070      -27.02210      -17.29090
F          4.46430      -12.94050      -29.12080
F          6.64230      -14.55740      -29.70410
F         -5.48300        5.17030      -30.70330
F         -5.17510        2.50950      -29.97990
F         12.71670      -13.00190      -24.56210
F         10.48110      -14.45120      -25.30470
F         22.40950        0.38610      -16.34380
F         23.58190        2.93110      -16.25070
F         -6.20180      -38.99160      -24.57270
F         -3.96780      -37.42930      -24.96100
F        -16.92480      -57.11990      -26.71220
F        -16.23130      -54.44410      -26.76070
F         21.51820      -38.76770      -28.52900
F         19.37970      -37.07810      -29.02690
F         30.37640      -53.46520      -21.06920
F         31.07370      -56.13570      -20.75460
F         12.44580       -8.96010      -16.14710
F         10.15300       -7.60810      -15.44650
F         23.18350      -26.73000      -14.42140
F         22.54860      -24.04660      -14.75990
F        -13.65410       -8.76240      -12.49130
F        -11.35000       -7.32890      -11.90660
F        -23.79960      -22.48310      -21.30540
F        -24.81560      -25.07000      -21.42520
H         20.71380      -40.72600      -20.75410
H         16.53830      -43.10400      -19.62330
H         13.61350      -34.90840      -22.88430
H         13.69830      -36.42890      -22.07260
H         14.04170      -37.65360      -24.19450
H         14.12920      -36.17580      -25.08200
H         11.78460      -35.61860      -24.29440
H         11.69150      -37.17610      -23.51790
H         12.16600      -36.77170      -26.51220
H         10.59430      -36.98390      -25.81810
H         12.84150      -39.03300      -25.77500
H         11.49230      -39.04490      -26.84240
H         11.34440      -39.42580      -23.82710
H          9.94900      -39.15410      -24.81870
H         11.92580      -41.46590      -25.20300
H         10.51420      -41.23020      -26.17010
H         10.33540      -42.96880      -24.38880
H         10.51010      -41.74770      -23.17510
H          8.22000      -41.67010      -25.21680
H          8.35450      -40.70520      -23.78310
H          8.06940      -43.74200      -23.81720
H          8.16100      -42.77890      -22.37660
H          5.78620      -43.37220      -22.88350
H          5.97620      -41.63080      -22.97050
H          5.92520      -42.58390      -24.45170
H         21.28630      -33.02520      -22.33770
H         20.19730      -34.15280      -21.67360
H         20.87900      -31.48930      -20.37200
H         19.42110      -31.87450      -18.54440
H         18.46920      -31.93420      -19.98470
H         18.50920      -34.45350      -19.89710
H         19.32980      -34.35220      -18.34700
H         21.66390      -32.88970      -18.44210
H         21.46500      -34.32160      -19.44340
H         23.37380      -32.02340      -19.93160
H         23.14030      -33.34930      -21.05580
H         23.91000      -34.96080      -19.37980
H         25.84960      -32.58600      -19.60940
H         25.71060      -33.86350      -20.79420
H         26.29370      -34.24040      -19.18640
H         30.37540      -23.66580      -18.76720
H         29.26340      -28.44820      -19.29830
H         23.40580      -23.06940      -21.61710
H         21.96100      -23.43260      -22.46520
H         24.75000      -23.10100      -23.70270
H         23.38380      -23.63910      -24.62840
H         23.96770      -21.18340      -24.76070
H         23.52340      -20.98800      -23.09680
H         21.67050      -21.92040      -25.34440
H         21.16380      -21.78960      -23.70020
H         20.48070      -19.89030      -25.20510
H         22.15610      -19.42690      -25.38050
H         22.24720      -19.04700      -22.84240
H         20.58210      -19.52800      -22.75950
H         21.55760      -17.11430      -24.37920
H         19.90550      -17.60240      -24.18670
H         19.96830      -15.98110      -22.59050
H         20.39490      -17.30740      -21.55620
H         22.30260      -15.25650      -22.82090
H         21.74170      -15.26670      -21.19060
H         22.85850      -17.69710      -21.06710
H         23.70420      -16.22290      -20.72350
H         25.06760      -17.72750      -22.20940
H         23.82250      -17.59360      -23.46600
H         22.36490      -31.28550      -21.83530
H         23.40180      -30.07740      -22.47800
H         21.68940      -31.92700      -24.18620
H         23.96870      -32.70150      -25.08950
H         23.36970      -33.36840      -23.61000
H         25.42590      -31.09710      -23.69300
H         25.84000      -32.80220      -23.56400
H         24.92870      -32.02590      -22.27620
H         21.77110      -29.82780      -25.33970
H         22.61120      -31.07750      -26.21300
H         24.73270      -30.15300      -25.76700
H         24.11170      -29.09450      -24.50050
H         24.65280      -27.84850      -26.59650
H         22.95760      -27.70030      -26.18660
H         23.41810      -28.10240      -28.67090
H         24.10610      -29.66860      -28.22160
H         22.39410      -29.33510      -27.95590
H         18.29290      -41.00880       -9.16980
H         22.22180      -43.63520       -7.72300
H         25.55960      -35.22650       -9.24970
H         25.31590      -36.84210       -8.76580
H         26.27190      -37.77760      -10.71750
H         25.83250      -36.43480      -11.71420
H         27.63210      -35.15390      -11.22460
H         27.76260      -35.69800       -9.57380
H         29.69340      -36.35350      -11.15770
H         28.56780      -37.42490      -11.92150
H         28.21980      -38.47650       -9.51850
H         29.60500      -38.88210      -10.47090
H         30.33830      -38.60680       -8.25210
H         31.05060      -37.36730       -9.22450
H         29.57080      -35.66100       -8.25610
H         30.42260      -36.51490       -7.01630
H         28.04120      -36.07270       -6.44480
H         27.49780      -37.05260       -7.75650
H         29.16400      -38.08580       -5.40200
H         28.55220      -39.04810       -6.72110
H         26.19330      -38.41850       -6.05820
H         26.80350      -37.49960       -4.73160
H         26.11710      -39.68730       -3.86070
H         27.08410      -40.52640       -5.09260
H         27.87190      -39.62610       -3.80970
H         18.30550      -33.51730      -11.72570
H         19.33330      -34.86960      -12.00350
H         18.84920      -32.71200      -14.09560
H         16.85660      -34.18030      -13.66890
H         17.80070      -35.57550      -14.03810
H         16.39090      -34.80600      -15.97640
H         17.25600      -33.26180      -15.98250
H         18.08180      -34.75630      -16.40360
H         20.20290      -33.79710      -15.64740
H         21.14690      -33.73500      -14.20790
H         20.40310      -36.19380      -13.75980
H         19.69440      -36.17640      -15.34700
H         21.89560      -37.23260      -15.36910
H         22.64010      -35.80110      -14.73930
H         21.23350      -35.87360      -17.44270
H         22.20380      -34.54550      -16.79270
H         10.62080      -29.87550      -16.35740
H          8.95520      -25.23420      -16.70980
H         16.29410      -24.02860      -15.00010
H         17.73590      -24.14390      -14.03950
H         14.91540      -23.80070      -12.93260
H         16.33390      -23.94150      -11.93430
H         17.26690      -21.89850      -12.95570
H         15.84570      -21.73570      -13.96070
H         15.84940      -21.60760      -10.90790
H         14.41880      -21.55140      -11.87340
H         14.91250      -19.26150      -11.34900
H         15.31970      -19.47030      -13.02730
H         17.76060      -19.90570      -12.20200
H         17.23270      -19.37310      -10.64450
H         17.03550      -17.70260      -13.20310
H         16.63300      -17.10620      -11.62490
H         19.37910      -18.18900      -12.27820
H         18.93030      -17.30690      -10.84180
H         20.24850      -15.94300      -12.43180
H         19.03990      -16.17500      -13.66920
H         17.36570      -14.93150      -12.36630
H         18.44420      -14.82610      -10.99940
H         18.39790      -12.67230      -12.22740
H         20.01420      -13.34440      -12.36820
H         18.91550      -13.47050      -13.71810
H         17.24390      -32.03320      -12.71940
H         16.23040      -30.64600      -12.49010
H         14.75770      -34.16070      -10.51260
H         16.51260      -34.20510      -10.57620
H         15.58470      -33.60380      -11.95440
H         17.94680      -29.59150       -9.88800
H         17.10860      -30.43670       -8.65860
H         14.93640      -29.67020       -9.47290
H         15.63230      -28.95000      -10.90200
H         16.32700      -28.03390       -8.05480
H         15.01790      -27.37050       -9.00930
H         17.92510      -27.27070       -9.94510
H         17.15820      -25.97810       -9.07480
H         16.54690      -26.40940      -10.65090
H         17.80570      -32.01940      -10.27520
H         14.79030      -31.67450      -10.63230
H         15.54750      -32.28450       -9.20830
H          5.05340      -10.63720      -28.14590
H          8.92760      -13.52640      -29.22450
H         12.74760       -5.51450      -27.10660
H         12.51840       -7.19500      -27.04530
H         12.32850       -7.25720      -24.64670
H         12.03040       -5.56380      -24.52340
H         14.35990       -5.04720      -25.22700
H         14.71040       -6.71230      -25.48440
H         14.06090       -5.42170      -22.77870
H         15.62470       -5.90230      -23.30860
H         13.30990       -7.77450      -22.64100
H         14.77380       -7.51510      -21.72510
H         14.62290       -8.78160      -24.50050
H         16.10990       -8.46710      -23.67200
H         13.90950      -10.24230      -22.52630
H         15.49470      -10.04950      -21.86380
H         15.08270      -12.17410      -23.19850
H         14.92230      -11.21870      -24.62560
H         17.43920      -11.48400      -22.88060
H         17.32820      -10.37940      -24.21250
H         16.98270      -13.40100      -24.53040
H         16.95100      -12.23580      -25.81940
H         19.22960      -13.31550      -25.68500
H         19.36590      -11.59860      -25.25910
H         19.39660      -12.83870      -24.02180
H          5.20610       -2.96820      -26.94980
H          6.17080       -4.20370      -27.64870
H          5.38930       -1.61540      -29.04640
H          6.64730       -2.05350      -30.93110
H          7.74500       -2.01700      -29.59590
H          7.92900       -4.52960      -29.66410
H          6.76910       -4.57030      -31.00270
H          4.41210       -3.21810      -30.72270
H          4.87100       -4.54890      -29.69900
H          2.77720       -2.43030      -29.04330
H          3.33100       -3.59180      -27.88000
H          2.64060       -5.46310      -29.38240
H          0.38000       -3.48430      -28.74170
H          1.04750       -4.69730      -27.63720
H          0.15310       -5.17920      -29.08560
H         -3.57960        6.70820      -30.02430
H         -2.95020        1.94910      -28.83340
H          3.53370        7.06350      -27.38150
H          4.94170        6.61580      -26.48550
H          2.15080        6.96640      -25.28720
H          3.52330        6.41830      -24.37700
H          2.97660        8.84760      -24.11400
H          3.38500        9.12480      -25.77620
H          5.32570        8.01090      -23.66040
H          5.76390        8.37050      -25.29930
H          6.43900       10.09870      -23.59490
H          4.76640       10.47120      -23.31850
H          4.48450       11.23170      -25.63080
H          6.07510       10.70320      -26.08560
H          5.54350       12.95040      -24.05010
H          7.09900       12.31650      -24.45370
H          7.08680       14.15580      -25.79650
H          6.52890       13.01580      -26.94180
H          4.74250       14.91200      -25.32670
H          5.29370       15.21930      -26.94080
H          4.06010       12.76380      -27.35410
H          3.35950       14.31540      -27.65420
H          1.81700       12.88460      -26.31030
H          3.00510       12.86390      -25.00270
H          4.17040       -1.24090      -27.40410
H          3.20590        0.04150      -26.83310
H          4.73120       -1.96480      -25.10320
H          2.34800       -2.32130      -24.11540
H          2.82690       -3.10200      -25.60870
H          1.17080       -0.54650      -25.55620
H          0.48640       -2.16620      -25.62240
H          1.46840       -1.58990      -26.94540
H          5.08120        0.06830      -23.93570
H          4.08080       -1.01120      -23.05060
H          2.07800        0.24260      -23.45750
H          2.87500        1.27670      -24.60160
H          2.63080        2.47620      -22.48130
H          4.29100        2.28920      -22.87840
H          3.86020        1.86220      -20.42770
H          2.76700        0.54130      -20.85030
H          4.49080        0.41930      -21.19870
H         12.26920      -10.55700      -23.94390
H          8.29660      -13.18600      -25.19190
H          5.29800       -4.51320      -24.62230
H          5.44630       -6.20550      -24.94570
H          4.50830       -6.80800      -22.81600
H          4.78970       -5.25050      -22.12620
H          3.01580       -4.21860      -23.17460
H          2.98180       -5.30530      -24.54200
H          1.00880       -5.45050      -23.11460
H          1.94750       -5.99590      -21.74500
H          2.33280       -7.55160      -24.30490
H          2.38740       -8.09980      -22.68220
H          0.46060       -9.09900      -23.61370
H         -0.18590       -7.82970      -22.59990
H         -0.65430       -6.40660      -24.53290
H         -1.40610       -7.93580      -24.77920
H         -0.42580       -7.26070      -26.86690
H          1.08920       -6.86300      -26.12720
H         -0.06250       -9.69210      -26.42690
H          1.47000       -9.30980      -25.67390
H          2.25440       -8.28600      -27.82220
H          0.77970       -8.77550      -28.61200
H          2.64590      -10.41560      -29.04550
H          2.74980      -10.73520      -27.31930
H          1.28140      -11.15160      -28.20470
H         12.64570       -2.83170      -22.66320
H         11.62670       -4.19650      -22.37740
H         12.31260       -2.12030      -20.28760
H         14.27760       -3.51930      -21.03590
H         13.46640       -4.94210      -20.47780
H         15.14060       -4.04720      -18.85630
H         14.25500       -2.54960      -18.73280
H         13.55230       -4.07190      -18.13500
H         11.21380       -3.34850      -18.60900
H         10.11500       -3.22210      -19.94880
H         11.10850       -5.66960      -20.52550
H         11.61430       -5.65750      -18.86430
H          9.45480       -6.78280      -19.14860
H          8.74760       -5.41110      -19.92410
H          9.66240       -5.48330      -17.00580
H          8.87960       -4.09650      -17.78320
H         20.14590        0.30950      -17.58050
H         22.20890        4.78490      -17.22870
H         15.08560        6.53850      -19.47970
H         13.68150        6.53510      -20.48740
H         16.52500        6.43130      -21.52420
H         15.13700        6.49720      -22.56350
H         14.58020        8.76770      -21.74010
H         15.86440        8.66940      -20.56790
H         16.15370        8.68130      -23.60780
H         17.48180        8.29410      -22.55810
H         17.71180       10.56130      -23.25790
H         17.44620       10.51820      -21.53200
H         15.05690       11.24660      -21.87460
H         15.24750       11.11250      -23.59050
H         16.81780       13.07710      -21.85490
H         17.00380       12.91590      -23.54340
H         14.54650       13.49890      -23.87820
H         15.59420       14.78220      -23.32990
H         13.40070       14.77000      -22.17250
H         13.71780       13.21790      -21.47020
H         15.65260       14.17590      -20.20320
H         15.46570       15.70010      -21.04330
H         14.44180       15.81160      -18.75390
H         13.25250       16.08880      -20.00720
H         13.33390       14.53110      -19.17580
H         13.82370       -1.44510      -21.62790
H         14.82250       -0.07110      -21.89950
H         16.93120       -2.79080      -23.75100
H         16.10890       -2.22480      -22.30450
H         16.84800       -1.07750      -23.39390
H         13.37030        1.19280      -24.30730
H         13.90290        0.25250      -25.64800
H         16.25610        0.54320      -25.02860
H         15.84580        1.30060      -23.52170
H         15.20710        2.51500      -26.27490
H         16.59490        2.88790      -25.30820
H         13.68500        3.43980      -24.45600
H         14.83590        4.61290      -25.06180
H         15.15960        3.83160      -23.53310
H         13.00420       -1.16590      -24.08250
H         15.19790       -1.88100      -25.23060
H         14.46510       -2.89440      -24.05440
H         -5.70990      -41.41040      -23.86200
H         -1.73900      -38.63420      -24.75670
H          1.79520      -47.07540      -23.16370
H          1.57430      -45.42510      -23.62790
H          1.44650      -44.66290      -21.32950
H          1.32610      -46.30580      -20.72570
H          3.59940      -46.76780      -21.69840
H          3.79650      -45.07500      -22.02430
H          3.26930      -46.28620      -19.24780
H          4.83860      -45.87020      -19.85820
H          2.63390      -43.85820      -19.31220
H          3.94960      -44.22280      -18.25470
H          4.21090      -42.94860      -21.01010
H          5.57480      -43.52070      -20.09430
H          3.54400      -41.44170      -19.13410
H          4.96420      -41.88300      -18.25160
H          5.06300      -39.69450      -19.60660
H          4.99020      -40.65460      -21.06050
H          7.20180      -40.81910      -18.99180
H          7.11050      -41.77470      -20.46540
H          7.27950      -38.70550      -20.37420
H          7.21550      -39.66500      -21.82000
H          9.54700      -39.03510      -21.40070
H          9.39990      -40.77920      -21.16880
H          9.48650      -39.69910      -19.77650
H         -5.85460      -49.18720      -23.22060
H         -4.76830      -48.06880      -23.93640
H         -5.53300      -50.78280      -25.14160
H         -4.02440      -50.51110      -26.99980
H         -3.12430      -50.53870      -25.53100
H         -2.89270      -48.00720      -25.62820
H         -3.72060      -48.00640      -27.18530
H         -6.31100      -49.55010      -27.09060
H         -5.87360      -48.03270      -26.38630
H         -7.98640      -49.92690      -25.26430
H         -7.61010      -48.31370      -24.63820
H         -8.27200      -47.33550      -26.85310
H        -10.44620      -49.17080      -25.68650
H        -10.07150      -47.54800      -25.08370
H        -10.73160      -47.77220      -26.70070
H        -15.09970      -58.69710      -25.92270
H        -13.81180      -53.93500      -25.96230
H         -7.80360      -59.16000      -24.20750
H         -6.20180      -58.67610      -23.80340
H         -8.41140      -59.37770      -21.82890
H         -6.92860      -58.66120      -21.29840
H         -6.99080      -61.17890      -21.09870
H         -7.10890      -61.30360      -22.83770
H         -4.78170      -59.89600      -21.50490
H         -4.85950      -60.38540      -23.15500
H         -3.43380      -61.88080      -21.71440
H         -4.87430      -62.40360      -20.88050
H         -5.75860      -63.24910      -23.12590
H         -4.28390      -62.74720      -23.87620
H         -4.55260      -64.92160      -21.73940
H         -3.01910      -64.28820      -22.24640
H         -3.43760      -66.35340      -23.36650
H         -3.39120      -65.10620      -24.56170
H         -5.85390      -65.04970      -24.69160
H         -5.98720      -66.19320      -23.37050
H         -4.71270      -66.78750      -26.08970
H         -4.90810      -67.94670      -24.78560
H         -7.17550      -66.50300      -26.29050
H         -7.44710      -67.64850      -24.97950
H         -6.98200      -50.88690      -23.49800
H         -7.96300      -52.14410      -22.89870
H         -6.25740      -50.33500      -21.18060
H         -9.26660      -50.67980      -21.04480
H         -8.32990      -49.62750      -20.02470
H         -8.76280      -49.33060      -23.02230
H         -9.35800      -48.28460      -21.74210
H         -7.65900      -48.29120      -22.09350
H         -6.13510      -52.62190      -20.21390
H         -6.91150      -51.49430      -19.15400
H         -9.11580      -52.45270      -19.54820
H         -8.56510      -53.31940      -20.93440
H         -8.88890      -54.80970      -19.03750
H         -7.22880      -54.85770      -19.51670
H         -7.48300      -54.71030      -16.96620
H         -8.31580      -53.15380      -17.18120
H         -6.60350      -53.34730      -17.59170
H         20.87180      -41.21290      -28.12060
H         17.09770      -38.19000      -29.03190
H         13.50840      -46.56490      -29.18740
H         13.85670      -44.90980      -29.32180
H         13.17410      -44.56130      -26.89440
H         12.72570      -46.25160      -26.80050
H         10.95440      -45.92110      -28.49170
H         11.50450      -44.30030      -28.80270
H         10.35290      -45.20340      -26.11120
H         11.02320      -43.65100      -26.45390
H          9.21210      -43.65390      -28.46280
H          8.89250      -43.07700      -26.87390
H          7.03750      -44.43430      -27.43710
H          7.90300      -45.27910      -26.20730
H          8.88060      -46.81020      -27.81790
H          7.14970      -46.83360      -27.93520
H          8.10990      -46.91250      -30.16160
H          9.03760      -45.45400      -29.89550
H          5.97250      -45.58390      -29.93700
H          6.86470      -44.14110      -29.75540
H          7.02520      -45.93480      -32.25010
H          6.02690      -44.51350      -32.08900
H          8.09680      -43.93860      -33.32240
H          9.09610      -44.57600      -32.04930
H          8.15340      -43.11000      -31.75980
H         20.47460      -48.92540      -26.37240
H         19.53110      -47.53090      -26.00990
H         19.81320      -49.83090      -24.04710
H         21.97830      -48.57140      -24.44010
H         21.20980      -47.11690      -23.92100
H         22.60030      -48.21460      -22.13320
H         21.59070      -49.65300      -22.24380
H         20.92910      -48.12950      -21.61850
H         17.68840      -48.56520      -23.76810
H         18.72190      -48.62970      -22.39600
H         18.48430      -46.20900      -24.25490
H         19.47390      -46.26770      -22.82010
H         17.32710      -45.08530      -22.45300
H         16.44270      -46.51750      -22.88610
H         18.32830      -46.30620      -20.47730
H         17.29670      -47.69250      -20.83970
H         27.95720      -53.08700      -21.93120
H         29.32550      -57.80790      -21.41800
H         22.03140      -58.61920      -23.11850
H         20.38230      -58.16650      -23.34650
H         22.27090      -58.68310      -25.69480
H         20.54420      -58.43380      -25.77550
H         20.27190      -60.54890      -24.33230
H         21.97680      -60.79290      -24.50000
H         19.87620      -60.82240      -26.73630
H         21.56980      -60.64090      -27.07650
H         21.05070      -62.91910      -27.41530
H         22.08600      -62.82670      -26.02290
H         20.24600      -63.20740      -24.48610
H         19.07670      -63.06160      -25.78610
H         21.21780      -65.23370      -25.66180
H         20.00790      -65.08580      -26.89580
H         18.25630      -65.26680      -24.92340
H         18.95360      -66.68790      -25.58440
H         18.88200      -66.47890      -22.99930
H         20.17970      -65.34070      -23.14140
H         21.61710      -67.07120      -24.15560
H         20.28990      -68.20840      -24.26390
H         20.16110      -68.24950      -21.73890
H         21.53280      -67.14170      -21.65910
H         21.76710      -68.73480      -22.33620
H         21.46720      -50.50440      -25.37630
H         22.34420      -51.98390      -25.50490
H         24.08000      -48.70780      -27.83010
H         22.32820      -48.59950      -27.73090
H         23.26570      -49.04230      -26.31650
H         20.57930      -53.10210      -28.03730
H         21.50850      -52.39370      -29.30810
H         23.61430      -53.32470      -28.42610
H         22.84960      -53.87180      -26.96910
H         21.99660      -54.85420      -29.71270
H         23.32860      -55.56410      -28.85070
H         20.50240      -55.37420      -27.61450
H         21.10190      -56.79230      -28.46370
H         21.89930      -56.25070      -26.99730
H         20.92660      -50.64780      -27.82190
H         23.87440      -51.21270      -27.31840
H         23.24340      -50.73100      -28.86330
H         12.05200      -11.27470      -17.23830
H          7.95890       -8.85200      -15.92530
H          4.76380      -17.00690      -18.93770
H          4.88900      -15.51190      -18.11140
H          5.26290      -14.31150      -20.24600
H          5.38550      -15.81680      -21.12130
H          3.02760      -16.38230      -20.42440
H          2.88040      -14.82550      -19.67940
H          3.49240      -15.36340      -22.65170
H          1.91930      -15.05710      -22.00830
H          4.22070      -13.07980      -22.03260
H          2.86410      -13.08260      -23.12820
H          2.76080      -12.54420      -20.12840
H          1.31600      -12.77700      -21.09010
H          3.37510      -10.59780      -21.69290
H          1.84220      -10.83900      -22.47330
H          1.96400       -9.00430      -20.67610
H          2.08390      -10.25300      -19.48120
H         -0.25560      -10.02900      -21.44240
H         -0.12970      -11.17270      -20.15420
H         -0.16160       -8.13770      -19.76770
H         -0.14000       -9.28170      -18.47120
H         -2.46760       -8.45370      -18.78000
H         -2.42060      -10.13350      -19.30140
H         -2.42990       -8.88150      -20.49760
H         12.42890      -19.10360      -18.83680
H         11.43440      -17.95320      -18.00980
H         12.27560      -20.65120      -16.83700
H         10.97880      -20.31320      -14.89450
H          9.95460      -20.31790      -16.27780
H          9.75060      -17.80100      -16.14450
H         10.77750      -17.81000      -14.71950
H         13.23000      -19.26950      -15.04120
H         12.86300      -17.83170      -15.89280
H         14.81540      -20.00970      -16.80040
H         14.39090      -18.64960      -17.80620
H         15.22170      -17.08500      -16.05930
H         17.30780      -19.25760      -16.72310
H         16.85740      -17.97390      -17.83330
H         17.64360      -17.60360      -16.29480
H         21.42630      -28.37360      -15.24350
H         20.30120      -23.61790      -15.97130
H         14.33800      -29.04240      -17.97000
H         12.94750      -28.69020      -18.90400
H         15.78030      -28.99370      -20.02770
H         14.39150      -28.57480      -21.00010
H         15.09370      -31.02740      -21.03160
H         14.51980      -31.14880      -19.39100
H         12.87210      -30.37030      -21.84100
H         12.21740      -30.34180      -20.22560
H         11.61440      -32.34340      -21.58220
H         13.28650      -32.81570      -21.65910
H         13.33450      -33.12560      -19.17730
H         11.70030      -32.52010      -19.05520
H         12.37500      -35.06000      -20.64250
H         10.80410      -34.38400      -20.34180
H         10.71650      -35.90010      -18.64340
H         11.52080      -34.65170      -17.74900
H         12.88150      -37.03590      -19.08860
H         12.49230      -36.89890      -17.41320
H         14.04860      -34.71360      -17.49880
H         14.68010      -36.31000      -17.25360
H         16.08630      -35.24480      -18.94860
H         14.68610      -34.84790      -19.93170
H         13.59390      -20.80680      -18.49390
H         14.52270      -22.04550      -19.26070
H         12.56730      -20.24010      -20.73620
H         14.47040      -19.14480      -21.80820
H         14.21210      -18.78750      -20.13210
H         16.45930      -20.49790      -21.25660
H         16.57790      -18.92570      -20.47250
H         16.12810      -20.34070      -19.53200
H         12.58650      -22.29630      -21.86110
H         13.29700      -21.08540      -22.83610
H         15.52780      -22.02260      -22.59300
H         15.03130      -23.03600      -21.26900
H         15.32010      -24.34510      -23.32140
H         13.66820      -24.40880      -22.75860
H         13.82740      -24.17500      -25.25940
H         14.68360      -22.64210      -25.04670
H         13.00590      -22.78870      -24.56320
H        -13.24450      -11.19200      -13.28460
H         -9.16990       -8.60050      -12.20730
H         -6.45080      -17.30690      -12.76330
H         -6.62130      -15.60550      -12.54170
H         -5.93000      -15.25400      -14.98660
H         -5.71150      -16.98340      -15.11800
H         -3.97100      -16.88010      -13.29900
H         -4.21170      -15.17090      -13.14410
H         -2.97940      -16.59100      -15.55750
H         -3.60720      -14.97300      -15.64270
H         -2.04080      -14.45460      -13.56270
H         -1.43270      -14.49400      -15.16240
H          0.12810      -15.62750      -13.75460
H         -0.52550      -16.77910      -14.87470
H         -1.89990      -17.84160      -13.20200
H         -0.26420      -17.78860      -12.68190
H         -1.86440      -17.30030      -10.86160
H         -2.42930      -15.88890      -11.70380
H          0.44350      -16.29620      -10.69270
H         -0.11750      -14.85900      -11.48290
H         -1.74520      -14.44810       -9.57420
H         -1.21800      -15.91980       -8.82100
H         -0.09810      -14.00460       -7.76590
H          0.54340      -13.47440       -9.31840
H          1.10250      -14.98080       -8.59160
H        -13.88690      -18.80290      -15.08170
H        -12.81740      -17.48380      -15.35450
H        -13.50320      -19.54410      -17.47590
H        -15.38270      -18.05690      -16.87060
H        -14.47300      -16.64340      -17.26440
H        -16.03130      -17.33220      -19.10010
H        -15.13850      -18.83100      -19.33010
H        -14.37170      -17.26580      -19.63530
H        -12.17290      -18.42350      -19.07530
H        -11.18560      -18.58220      -17.68480
H        -12.07500      -16.09960      -17.15370
H        -12.48970      -16.07530      -18.83450
H        -10.30690      -15.07430      -18.51200
H         -9.72150      -16.47470      -17.63060
H        -21.45690      -22.28800      -20.26090
H        -23.28750      -26.86470      -20.55810
H        -16.18600      -28.28900      -18.25730
H        -14.77710      -28.19550      -17.25990
H        -17.63800      -28.42420      -16.20010
H        -16.24930      -28.23180      -15.17950
H        -15.33870      -30.39290      -16.01850
H        -16.68360      -30.55970      -17.12800
H        -16.93820      -30.52270      -14.07760
H        -18.26900      -30.56040      -15.19280
H        -17.92970      -32.80570      -14.43740
H        -17.46420      -32.73020      -16.10080
H        -14.99250      -32.51510      -15.32970
H        -15.55040      -32.82010      -13.72020
H        -15.90870      -34.69870      -16.10360
H        -16.47820      -35.03930      -14.47770
H        -13.52980      -34.44660      -15.06430
H        -14.21810      -35.10520      -13.61170
H        -12.98430      -36.76240      -15.00340
H        -14.09100      -36.49370      -16.31790
H        -15.96020      -37.42120      -14.90740
H        -14.84610      -37.65030      -13.57730
H        -15.11690      -39.82330      -14.75620
H        -13.48540      -39.24060      -14.99000
H        -14.65000      -39.08630      -16.29540
H        -15.02770      -20.26750      -16.11460
H        -16.09640      -21.59670      -15.90470
H        -17.59940      -18.14420      -14.07310
H        -15.85020      -18.04520      -14.30970
H        -16.89030      -18.83040      -15.51240
H        -14.43400      -22.70930      -13.31290
H        -15.19660      -21.84210      -12.05080
H        -17.45860      -22.58930      -12.87410
H        -16.70840      -23.36680      -14.23600
H        -16.01410      -24.12740      -11.39000
H        -17.40090      -24.79080      -12.22090
H        -14.53380      -25.09110      -13.27150
H        -15.44160      -26.33480      -12.42480
H        -15.97330      -25.74640      -14.00510
H        -14.49690      -20.27070      -13.67090
H        -17.49510      -20.60220      -14.00090
H        -16.70020      -19.86480      -12.64320
H          9.22910      -18.62570      -14.69560
H         15.66680      -18.43360      -15.04310
H         15.13510      -36.52770      -19.70470
H         -8.82030      -16.45560      -19.94820
H         -9.91520      -17.80710      -19.82300
H        -10.45600      -16.33120      -20.61430
H         24.09020      -33.70320      -18.18510
H         22.96230      -36.09660      -17.19880
H         17.69710      -33.69100      -18.54430
H         24.73910      -16.19470      -22.97350
H         -8.65650      -48.93760      -27.42650
H         16.57500      -46.14930      -20.41010
H         -2.18740      -48.80240      -27.01900
H         -6.73590      -68.21240      -26.48180
H          2.00760       -4.31500      -30.51830
H          7.98710       -5.57570      -17.54130
H          2.23730       14.36870      -25.47940
H          8.33480       -3.81320      -31.20130
N         15.94580      -29.40940      -23.81710
N         17.43260      -27.33080      -23.69180
N         21.38350      -29.66220      -22.69710
N         19.29490      -32.44000      -22.45980
N         14.03910      -42.85850      -19.70320
N         12.91040      -39.17580      -21.37840
N         29.39090      -21.36470      -18.99040
N         25.48960      -21.51780      -20.54790
N         23.73630      -29.82480      -11.29820
N         22.26820      -27.80070      -11.83730
N         18.27040      -30.24500      -12.37980
N         20.31960      -33.02300      -11.83630
N         24.71640      -43.53480       -7.51120
N         26.17800      -39.82760       -8.69860
N          9.52930      -22.90090      -16.07380
N         13.69870      -22.57290      -15.56750
N         10.78730        0.35090      -25.82990
N          9.37070        2.48640      -25.81000
N          5.25380        0.34260      -26.59070
N          7.22820       -2.50250      -27.02390
N         11.45950      -13.57930      -29.17280
N         12.94880      -10.00860      -27.48110
N         -2.56120        9.01970      -29.64440
N          1.32370        8.71690      -28.27180
N          7.31920        0.95140      -22.74970
N          8.85170        2.93100      -22.18930
N         12.79370        0.36990      -21.89330
N         10.65920       -2.35030      -22.35720
N          5.78250      -13.02840      -25.44390
N          4.41800       -9.24720      -24.30060
N         21.85120        7.16500      -17.81900
N         17.90290        7.84930      -18.96790
N         -0.39490      -52.72810      -21.91440
N         -1.87640      -54.83690      -22.01350
N         -5.90730      -52.51930      -22.81510
N         -3.84800      -49.74260      -23.11930
N          0.78560      -38.68830      -24.79670
N          2.16760      -42.43770      -23.52240
N        -14.15130      -60.99030      -25.44030
N        -10.03770      -60.81310      -24.71010
N         14.94650      -52.32880      -27.22290
N         16.20100      -54.40150      -26.38850
N         20.26640      -52.18780      -25.60350
N         18.46080      -49.29930      -26.30820
N         14.57410      -38.12320      -29.11830
N         12.93570      -41.83800      -28.25880
N         28.56360      -60.14540      -21.93080
N         24.42170      -60.16890      -22.80350
N          6.91520      -22.63820      -19.74090
N          8.39710      -24.73800      -19.71740
N         12.45790      -22.43090      -19.19730
N         10.43240      -19.64440      -18.74980
N          5.44220       -8.96210      -16.02640
N          4.23120      -12.65380      -17.68490
N         20.46020      -30.71750      -15.47220
N         16.58980      -30.61320      -17.00430
N         -8.63020      -22.71370      -14.66230
N        -10.16910      -24.68830      -15.19440
N        -14.05440      -22.06830      -15.77940
N        -11.87530      -19.35950      -15.26970
N         -6.68950       -8.86470      -11.91180
N         -5.46250      -12.73160      -13.11280
N        -22.85570      -29.21800      -19.81190
N        -18.83030      -29.64740      -18.71940
O         19.18030      -38.65930      -21.96540
O         26.80250      -27.71780      -20.51140
O         20.02400      -38.92430      -10.04210
O         13.19830      -28.84070      -15.51300
O          6.88930       -8.64310      -27.19560
O         -0.34690        2.59620      -27.78420
O         10.58840       -8.37870      -23.27230
O         17.85990        1.49310      -18.85440
O         -3.97980      -43.59860      -23.14170
O        -11.27070      -54.60630      -24.95040
O         19.04720      -43.33910      -27.65440
O         25.35490      -53.94220      -22.69920
O         10.43200      -13.44520      -18.19880
O         17.92870      -24.38970      -17.27140
O        -11.61170      -13.32660      -14.11960
O        -19.04540      -23.37510      -19.03960
S         15.63010      -32.81780      -23.52100
S         15.83750      -27.73900      -23.97190
S         20.59530      -25.99010      -23.29860
S         24.25940      -27.52670      -21.85360
S         18.19030      -35.94430      -22.26280
S         23.98030      -33.21000      -10.80840
S         23.87000      -28.17150      -11.49570
S         19.14360      -26.53550      -12.73620
S         15.48940      -28.33480      -13.87850
S         21.26300      -36.44130      -10.80740
S         10.91910       -3.08930      -26.18110
S         10.96630        2.00320      -25.65910
S          6.27660        3.99190      -25.99240
S          2.47320        2.64230      -27.22590
S          8.12110       -6.06840      -27.24650
S          6.95390       -2.41350      -23.26840
S          7.24080        2.60300      -22.54770
S         12.04520        4.11760      -21.52010
S         15.64710        2.14800      -20.52420
S          9.47910       -5.75900      -22.93680
S         -0.13700      -49.29490      -22.25620
S         -0.29170      -54.39560      -21.73860
S         -4.92680      -56.21170      -22.52610
S         -8.75700      -54.75680      -23.57030
S         -2.84190      -46.22420      -23.31670
S         14.88240      -48.89840      -27.64460
S         14.71540      -53.97800      -27.00940
S         19.04150      -55.74660      -24.92230
S         22.88710      -54.24370      -24.11920
S         17.68960      -45.78820      -27.11350
S          6.68800      -19.20700      -19.46020
S          6.78300      -24.30510      -19.80360
S         11.54480      -26.12280      -19.54520
S         15.30090      -24.59910      -18.42060
S          9.38430      -16.12520      -18.37720
S         -8.19220      -19.39760      -14.20900
S         -8.58300      -24.37420      -14.75370
S        -13.30770      -25.81620      -16.04840
S        -16.84440      -23.90180      -17.31090
S        -10.58970      -15.95030      -14.65100
H         15.12920      -38.03040      -21.80540
H         25.35920      -23.96900      -21.38980
H         14.22320      -24.93860      -14.72040
H         24.09390      -38.54010       -9.48550
H          1.51440        6.22870      -27.64180
H         10.95190       -8.44370      -27.56870
H          6.57120       -7.85580      -23.99520
H         17.10120        5.45790      -19.59170
H         -9.81000      -58.31310      -24.00220
H          0.07040      -43.89400      -23.64890
H         14.97780      -43.40190      -28.14120
H         23.98650      -57.74250      -23.41250
H          6.39060      -13.96710      -17.85450
H         16.34790      -28.15800      -17.76680
H        -18.22270      -27.26390      -18.04220
H         -7.61300      -13.95040      -13.52710
C         -2.11640      -36.50400      -14.15980
C         -3.09700      -35.56280      -14.55240
C         -2.53780      -34.25600      -14.74540
C         -1.54640      -31.99580      -14.97110
C         -0.94350      -30.74810      -15.04610
C         -1.48020      -29.45800      -15.30380
C         -0.63830      -28.33610      -15.31480
C          0.74890      -28.51150      -15.11130
C          1.78450      -27.57540      -15.09040
C          3.67530      -25.99450      -14.92320
C          4.75920      -25.07840      -14.71820
C          5.91560      -25.74940      -14.26200
C          4.03740      -27.32280      -14.70810
C          2.97260      -28.22160      -14.83180
C          1.31160      -29.79650      -14.83900
C          0.44930      -30.92580      -14.74190
C         -0.62710      -32.93540      -14.56550
C         -1.17500      -34.21420      -14.45500
C         -2.45260      -37.89080      -13.75780
C         -1.79890      -39.05870      -13.46230
C         -0.33050      -39.26650      -13.50820
C         -0.07970      -40.64490      -13.14150
C          1.15310      -41.28070      -13.03130
C          1.20500      -42.62760      -12.65600
C          0.02120      -43.32110      -12.42080
C         -1.20820      -42.67370      -12.54950
C         -1.26800      -41.31250      -12.89530
C         -2.40770      -40.36570      -13.06030
C         -3.71840      -40.68710      -12.88280
C         -4.18390      -41.99060      -12.52940
C         -4.80190      -39.78380      -13.03970
C         -4.60330      -35.79180      -14.68050
C         -5.04400      -36.59090      -15.91650
C         -6.57940      -36.72240      -15.99600
C         -7.11470      -37.28420      -17.32130
C         -6.79680      -38.77470      -17.58530
C         -7.53800      -39.74570      -16.65650
C         -7.55270      -41.20600      -17.15470
C         -8.20210      -42.18370      -16.14600
C         -9.73220      -42.12720      -16.16770
C        -10.38460      -43.29550      -15.41020
C        -11.91500      -43.36140      -15.51640
C          1.70550      -32.91810      -13.65130
C          1.97710      -32.31170      -12.24170
C          0.71290      -32.15750      -11.34790
C          0.10980      -33.47490      -10.80750
C          3.10960      -33.07450      -11.49540
C          4.51750      -32.97190      -12.12130
C          5.57920      -33.83000      -11.40430
C          6.97510      -33.67240      -12.01160
C          7.13370      -25.02460      -13.79700
C          8.39000      -25.32110      -13.31860
C          9.42700      -24.34070      -12.88710
C         10.63760      -25.13930      -12.52480
C         11.93060      -24.80870      -12.07000
C         12.85330      -25.80930      -11.72370
C         12.49880      -27.15840      -11.80500
C         11.23250      -27.49170      -12.26560
C         10.32480      -26.48520      -12.62480
C          8.97430      -26.67120      -13.13510
C          9.36810      -22.97170      -12.79600
C          8.21070      -22.18330      -13.05220
C         10.46290      -22.13360      -12.42810
C          4.56240      -23.57500      -14.88220
C          5.13900      -23.05580      -16.22180
C          4.82560      -21.57120      -16.49380
C          3.31970      -21.29370      -16.75590
C          3.00330      -19.83400      -17.10550
C          3.04760      -18.85390      -15.91690
C          2.68660      -17.40580      -16.31140
C          2.77810      -16.39010      -15.16270
C          4.15780      -15.71770      -14.95810
C          5.28310      -16.64490      -14.43150
C          6.26140      -17.18180      -15.49290
C          3.79800      -30.55750      -14.83460
C          3.83170      -31.34700      -16.18090
C          4.89160      -32.47020      -16.20030
C          6.26690      -32.13100      -15.58600
C          3.84540      -30.45130      -17.45100
C          5.16070      -29.70940      -17.79210
C          4.99330      -28.63320      -18.86930
C          4.46770      -29.17270      -20.20170
C         -5.10980      -36.54760      -32.76700
C         -4.09080      -35.56770      -32.81500
C         -4.62660      -34.24820      -33.00100
C         -5.60920      -32.01670      -33.34960
C         -6.22950      -30.79060      -33.52860
C         -5.68850      -29.48820      -33.60190
C         -6.52900      -28.39620      -33.83560
C         -7.92440      -28.60040      -33.92370
C         -8.95690      -27.70280      -34.12450
C        -10.86580      -26.16550      -34.42790
C        -11.98650      -25.29590      -34.60090
C        -13.20560      -25.98570      -34.55670
C        -11.24980      -27.49860      -34.24950
C        -10.16410      -28.35600      -34.05570
C         -8.49960      -29.90570      -33.77690
C         -7.62580      -31.02070      -33.65430
C         -6.56270      -33.01190      -33.38580
C         -6.01330      -34.27380      -33.15850
C         -4.87750      -37.98180      -32.45260
C         -5.58540      -39.14890      -32.57950
C         -6.93280      -39.29670      -33.17110
C         -7.29500      -40.70330      -33.07760
C         -8.48210      -41.30520      -33.50250
C         -8.63960      -42.68490      -33.36060
C         -7.60740      -43.45470      -32.80320
C         -6.43200      -42.82400      -32.37520
C         -6.26950      -41.43240      -32.50480
C         -5.15680      -40.51190      -32.17740
C         -3.97390      -40.91140      -31.61230
C         -3.69310      -42.24290      -31.24060
C         -2.87230      -40.08330      -31.29010
C         -2.58490      -35.77350      -32.69880
C         -1.92890      -35.83180      -34.09020
C         -0.38020      -35.71420      -34.12390
C          0.38200      -37.04870      -34.25700
C          0.36070      -37.98380      -33.04020
C          1.57870      -37.88910      -32.07230
C          1.76390      -36.55130      -31.33800
C          0.57900      -36.08050      -30.47140
C          0.16700      -37.01800      -29.33200
C         -1.15940      -36.61090      -28.69080
C         -1.54430      -37.45740      -27.47470
C         -8.93430      -33.21090      -34.15120
C         -9.25320      -32.97130      -35.65500
C        -10.52680      -33.74490      -36.08560
C        -11.01790      -33.40310      -37.49890
C         -8.03980      -33.23700      -36.59120
C         -7.59820      -34.70810      -36.70170
C         -6.21430      -34.89770      -37.33380
C         -6.13710      -34.45000      -38.80380
C        -14.51040      -25.30140      -34.64990
C        -15.79550      -25.63830      -34.94610
C        -16.29200      -26.99180      -35.25970
C        -17.71390      -26.87150      -35.57110
C        -18.60020      -27.87590      -35.96880
C        -19.92310      -27.54900      -36.25410
C        -20.36020      -26.22720      -36.13620
C        -19.46660      -25.23500      -35.73880
C        -18.11330      -25.54760      -35.44950
C        -16.95780      -24.72960      -34.99190
C        -17.03830      -23.38900      -34.71360
C        -18.24510      -22.62130      -34.76320
C        -15.94280      -22.55920      -34.34830
C        -11.77460      -23.79890      -34.83140
C        -11.84880      -22.95340      -33.54920
C        -11.53600      -21.46730      -33.82580
C        -11.96280      -20.54160      -32.68140
C        -11.60250      -19.05560      -32.92690
C        -10.14900      -18.73530      -32.54730
C         -9.75480      -17.31040      -32.97470
C         -8.30580      -16.94470      -32.60200
C         -7.72810      -15.74330      -33.38020
C         -8.48640      -14.41370      -33.19970
C         -7.85090      -13.28590      -34.02490
C        -10.98170      -30.63490      -33.43220
C        -10.93140      -31.13480      -31.95500
C        -12.39230      -33.27310      -32.43020
C        -10.70550      -29.99360      -30.92630
C        -11.90760      -29.05000      -30.68320
C        -11.50820      -27.75960      -29.95570
C        -10.77590      -26.77060      -30.86540
C        -12.15090      -32.02440      -31.55990
C         -8.86840       -6.71090      -18.99620
C         -7.87320       -5.81040      -18.55040
C         -8.40990       -4.50390      -18.33520
C         -9.32820       -2.21150      -18.08290
C         -9.88250       -0.93070      -17.99600
C         -9.27280        0.30630      -17.69960
C        -10.05260        1.46820      -17.73840
C        -11.42700        1.38860      -18.02820
C        -12.39720        2.38810      -18.11390
C        -14.14890        4.09860      -18.49000
C        -15.13960        5.06800      -18.84720
C        -16.29960        4.46780      -19.35000
C        -14.59340        2.78530      -18.68100
C        -13.60560        1.82620      -18.44300
C        -12.06130        0.14090      -18.31710
C        -11.25960       -1.04170      -18.35790
C        -10.27520       -3.09950      -18.51400
C         -9.76550       -4.40860      -18.63510
C         -8.59190       -8.09090      -19.45590
C         -9.30320       -9.19680      -19.83320
C        -10.77140       -9.33820      -19.78120
C        -11.11240      -10.64020      -20.35070
C        -12.38470      -11.18960      -20.52950
C        -12.50820      -12.45560      -21.10300
C        -11.35970      -13.16200      -21.48880
C        -10.09830      -12.60190      -21.27840
C         -9.96760      -11.32490      -20.69420
C         -8.77960      -10.49970      -20.32370
C         -7.47800      -10.91950      -20.46210
C         -7.08990      -12.18630      -20.97310
C         -6.34610      -10.14630      -20.09610
C         -6.38640       -6.07850      -18.38470
C         -6.01270       -6.56180      -16.98210
C         -4.50530       -6.47490      -16.70830
C         -4.09400       -6.91380      -15.27870
C         -4.33780       -8.39640      -14.94830
C         -3.63260       -9.37700      -15.90270
C         -3.63690      -10.83790      -15.42360
C         -2.98140      -11.80600      -16.41710
C         -1.44970      -11.71880      -16.48370
C         -0.82350      -12.68730      -17.51490
C          0.70710      -12.68680      -17.49730
C        -12.57700       -2.98940      -19.47390
C        -12.79090       -2.38830      -20.90470
C        -11.51860       -2.34450      -21.76060
C        -10.96810       -3.69760      -22.24300
C        -13.94350       -3.08760      -21.67120
C        -15.34840       -2.97780      -21.05140
C        -16.40470       -3.81850      -21.79420
C        -17.80500       -3.68040      -21.17830
C        -17.43740        5.23750      -19.90860
C        -18.62670        4.99690      -20.53900
C        -19.56790        6.01460      -21.07310
C        -20.75070        5.27260      -21.57880
C        -21.96240        5.67570      -22.17960
C        -22.87780        4.72100      -22.65360
C        -22.60490        3.36250      -22.51130
C        -21.41430        2.95060      -21.91350
C        -20.50840        3.91180      -21.46810
C        -19.22310        3.67830      -20.83270
C        -19.42350        7.37790      -21.14200
C        -18.26270        8.11830      -20.76460
C        -20.43160        8.26070      -21.62740
C        -14.85110        6.56000      -18.72430
C        -15.43210        7.15490      -17.41930
C        -14.97100        8.60050      -17.16840
C        -13.48330        8.70900      -16.72410
C        -12.98190       10.14060      -16.42880
C        -12.78470       10.99860      -17.69680
C        -12.17370       12.37710      -17.39020
C        -11.95510       13.27320      -18.63250
C        -13.07870       14.27210      -18.98670
C        -14.38940       13.63790      -19.46790
C        -15.45320       13.42330      -18.36740
C        -14.58970       -0.44610      -18.47420
C        -14.77040       -1.20460      -17.13640
C        -15.97660       -2.19350      -17.14900
C        -17.21910       -1.69990      -17.89030
C        -14.70630       -0.31040      -15.86160
C        -15.84370        0.69440      -15.62860
C        -15.53090        1.71000      -14.51870
C        -15.40980        1.09500      -13.11690
C        -14.75100       54.51820      -15.00480
C        -15.70220       55.52750      -15.11190
C        -15.17320       56.77360      -14.60160
C        -14.18590       58.92610      -13.95200
C        -13.57770       60.14340      -13.77980
C        -13.99480       61.86380      -14.08560
C        -12.74370       63.08380      -13.98810
C        -11.07190       62.62100      -13.57850
C         -9.87080       63.27040      -13.37340
C         -7.72910       64.44820      -12.95770
C         -6.48370       65.12330      -12.70510
C         -5.48560       64.22440      -12.29920
C         -7.65360       63.06690      -12.75660
C         -8.86000       62.37160      -13.00230
C        -10.67640       60.93030      -13.25670
C        -11.90910       59.70000      -13.35470
C        -13.29130       57.87810      -13.70610
C        -13.88810       56.65400      -14.06350
C        -14.90240       53.15410      -15.48790
C        -14.04750       52.34580      -16.16880
C        -12.73320       52.77060      -16.68660
C        -12.06090       51.56110      -17.16650
C        -10.74840       51.43910      -17.63210
C        -10.25800       50.18750      -18.01540
C        -11.09990       49.07910      -17.95450
C        -12.40960       49.21300      -17.49770
C        -12.90100       50.46610      -17.07620
C        -14.20900       50.91450      -16.52240
C        -15.28370       50.10820      -16.34140
C        -15.30230       48.71640      -16.67400
C        -16.53430       50.52600      -15.79460
C        -17.09140       55.41550      -15.74190
C        -18.12790       54.81520      -14.76970
C        -19.60690       55.12480      -15.12760
C        -20.62310       54.45580      -14.17740
C        -20.95260       52.98060      -14.50290
C        -22.31540       52.77620      -15.19600
C        -22.46310       53.40580      -16.60190
C        -21.71040       52.67470      -17.73570
C        -22.39140       51.36420      -18.16760
C        -21.59830       50.60970      -19.24680
C        -22.37980       49.42100      -19.83300
C        -10.95190       57.39430      -12.83510
C        -10.74680       57.38740      -11.29870
C         -9.48860       56.56500      -10.92860
C         -9.03390       56.69940       -9.46230
C        -12.01550       56.96810      -10.48680
C        -12.35880       55.46330      -10.46340
C        -13.80020       55.14510      -10.04900
C        -14.16120       55.58810       -8.62020
C         -4.12640       64.64440      -11.89300
C         -2.90710       64.06070      -11.63520
C         -2.59750       62.62270      -11.72730
C         -1.18650       62.44990      -11.35310
C         -0.47100       61.25060      -11.25450
C          0.88050       61.29100      -10.88990
C          1.48120       62.52550      -10.59690
C          0.73920       63.70240      -10.68060
C         -0.61010       63.67500      -11.06510
C         -1.62850       64.73830      -11.26620
C         -1.36100       66.06680      -11.12590
C         -0.08460       66.61820      -10.85960
C         -2.33160       67.09900      -11.24670
C         -6.32100       66.62460      -12.86230
C         -5.46730       67.01480      -14.07670
C         -5.29740       68.54060      -14.15960
C         -4.33080       69.01550      -15.27520
C         -4.14350       70.54650      -15.33100
C         -5.36150       71.28310      -15.93380
C         -5.40210       72.76720      -15.51320
C         -6.58880       73.53820      -16.14000
C         -6.98110       74.82230      -15.37720
C         -5.86090       75.86600      -15.26740
C         -6.27390       77.10270      -14.46830
C         -8.33600       59.93680      -12.80780
C         -7.79410       59.34200      -14.13860
C         -5.64300       58.52160      -12.88050
C         -7.45980       60.31700      -15.31880
C         -5.95680       60.82030      -15.60490
C         -4.77930       62.21920      -18.35480
C         -4.66090       63.76430      -18.66080
C         -6.77450       58.20290      -13.89210
C         21.84860      -45.69480      -14.97950
C         22.79590      -46.60360      -14.47410
C         22.23010      -47.90960      -14.27960
C         21.26390      -50.18800      -14.13150
C         20.69220      -51.44960      -14.15660
C         21.22900      -52.71560      -13.78820
C         20.50110      -53.88490      -14.03690
C         19.22640      -53.79380      -14.63350
C         18.35290      -54.79070      -15.03410
C         16.80320      -56.48570      -15.92950
C         15.95500      -57.44770      -16.54610
C         14.86780      -56.83500      -17.18070
C         16.38000      -55.17160      -16.14540
C         17.25100      -54.21150      -15.61000
C         18.63890      -52.53210      -14.96510
C         19.40460      -51.34440      -14.77810
C         20.39730      -49.28860      -14.72490
C         20.91980      -48.00290      -14.76180
C         22.15300      -44.27910      -15.32550
C         21.47210      -43.16260      -15.71780
C         20.01210      -43.05630      -15.86990
C         19.71550      -41.73020      -16.40080
C         18.46700      -41.21170      -16.74680
C         18.37860      -39.92390      -17.25120
C         19.52740      -39.14540      -17.36510
C         20.76200      -39.66730      -16.98320
C         20.87190      -40.98120      -16.50830
C         22.02300      -41.82860      -16.07690
C         23.32130      -41.39740      -16.07700
C         23.76150      -40.11930      -16.51260
C         24.42930      -42.16260      -15.61850
C         24.28410      -46.35070      -14.19740
C         24.59290      -45.86370      -12.76530
C         26.08620      -46.04480      -12.43040
C         26.48550      -45.56070      -11.02360
C         26.40940      -44.03550      -10.80500
C         27.32290      -43.21790      -11.72760
C         27.40270      -41.75790      -11.31870
C         28.22330      -40.89040      -12.30220
C         29.74130      -41.12210      -12.25620
C         30.53530      -40.10500      -13.06980
C         32.05500      -40.30240      -12.92750
C         18.31170      -49.39570      -16.11120
C         18.42380      -49.99850      -17.54100
C         19.87560      -50.05550      -18.11310
C         20.51480      -48.71650      -18.51280
C         17.47040      -49.32520      -18.56000
C         15.97550      -49.51260      -18.28930
C         15.05040      -48.93650      -19.38180
C         13.57270      -49.23130      -19.08740
C         13.81130      -57.62900      -17.82800
C         12.56430      -57.44590      -18.35130
C         11.64560      -58.51100      -18.83820
C         10.33360      -57.85010      -19.08870
C          9.08270      -58.34460      -19.50840
C          8.01420      -57.46330      -19.70750
C          8.18110      -56.09020      -19.51130
C          9.42550      -55.59090      -19.11600
C         10.47440      -56.48640      -18.90850
C         11.83380      -56.15670      -18.48790
C         11.90640      -59.83570      -19.03230
C         13.18680      -60.44050      -18.96230
C         10.90500      -60.78600      -19.38700
C         16.26200      -58.93920      -16.48530
C         15.40800      -59.68300      -15.45130
C         15.57980      -61.20230      -15.44170
C         16.97610      -61.71920      -15.05710
C         16.95520      -63.21390      -14.68630
C         16.71650      -64.17840      -15.86170
C         16.22570      -65.58160      -15.41870
C         16.04070      -66.51980      -16.62150
C         15.12250      -67.74540      -16.37340
C         13.62850      -67.38630      -16.38460
C         12.64800      -68.55960      -16.43040
C         16.13440      -51.97750      -15.47350
C         15.68440      -51.50200      -14.04650
C         14.32010      -50.76100      -14.06630
C         14.24190      -49.53790      -14.99090
C         15.66730      -52.66420      -13.00160
C         14.62310      -53.77710      -13.26430
C         14.93220      -55.12580      -12.58370
C         14.66400      -55.12260      -11.07310
C         -2.96120      -45.78100      -19.56970
C         -3.96260      -46.76010      -19.75070
C         -3.50360      -48.06050      -19.39690
C         -2.60910      -50.32850      -18.92580
C         -2.05110      -51.57950      -18.68780
C         -2.65040      -52.87150      -18.70470
C         -1.87660      -53.99260      -18.39710
C         -0.49730      -53.82020      -18.12870
C          0.47320      -54.76730      -17.84160
C          2.25040      -56.40550      -17.34810
C          3.28650      -57.33080      -17.02930
C          4.52380      -56.68570      -16.88440
C          2.71130      -55.09130      -17.48290
C          1.70050      -54.16460      -17.77260
C          0.15200      -52.54060      -18.18650
C         -0.66300      -51.38930      -18.39910
C         -1.65980      -49.35520      -18.75780
C         -2.16360      -48.07280      -19.00380
C         -3.17350      -44.32250      -19.81980
C         -2.40170      -43.20470      -19.95620
C         -0.92960      -43.14060      -19.85220
C         -0.52900      -41.77200      -20.15550
C          0.76820      -41.26390      -20.23070
C          0.97750      -39.89960      -20.41360
C         -0.12410      -39.06720      -20.56590
C         -1.42500      -39.59120      -20.54780
C         -1.63610      -40.96270      -20.33070
C         -2.85880      -41.81390      -20.20890
C         -4.12240      -41.32300      -20.35280
C         -4.41930      -39.95830      -20.62730
C         -5.30850      -42.08840      -20.27180
C         -5.36370      -46.53250      -20.29170
C         -6.36020      -46.10010      -19.19970
C         -7.78990      -45.85750      -19.74600
C         -8.69360      -45.14750      -18.72660
C        -10.04870      -44.67300      -19.27970
C        -11.26090      -45.61930      -19.07250
C        -11.32420      -46.84050      -20.00250
C        -11.37380      -46.52640      -21.51620
C        -12.55090      -45.63640      -21.96470
C        -12.68210      -45.48950      -23.48830
C        -11.51160      -44.72180      -24.13830
C          0.69700      -49.22050      -17.93500
C          0.99720      -49.36870      -16.40540
C          2.28180      -48.58890      -16.04440
C          2.78950      -48.77600      -14.60100
C         -0.19340      -48.97480      -15.47000
C         -0.43670      -47.45560      -15.26220
C         -1.69150      -47.10380      -14.43830
C         -1.73060      -47.71810      -13.02480
C          5.78550      -57.40530      -16.60210
C          7.05700      -57.09130      -16.20240
C          7.54970      -55.74140      -15.86140
C          8.95690      -55.88060      -15.54140
C          9.83370      -54.85550      -15.20910
C         11.16320      -55.15660      -14.95610
C         11.61250      -56.47190      -15.01220
C         10.71430      -57.49040      -15.33310
C          9.36700      -57.20390      -15.62280
C          8.19460      -58.02520      -16.01470
C          8.24270      -59.37630      -16.18370
C          9.42990      -60.13770      -16.07430
C          7.13870      -60.19870      -16.52010
C          2.98650      -58.81710      -16.85220
C          3.00790      -59.61040      -18.15880
C          2.56620      -61.06860      -17.96230
C          2.55810      -61.88150      -19.26130
C          2.05140      -63.33050      -19.11210
C          0.57410      -63.45790      -18.67670
C          0.05940      -64.90950      -18.71970
C         -1.42730      -65.07390      -18.36290
C         -1.82830      -64.61270      -16.94520
C         -1.07320      -65.29790      -15.79580
C         -1.25430      -66.81170      -15.70430
C          2.67900      -51.95050      -18.37080
C          2.79380      -51.61290      -19.89780
C          3.92980      -49.24930      -19.74430
C          2.83270      -52.87890      -20.81850
C          4.15850      -53.69750      -20.84380
C          4.05910      -55.00810      -21.64300
C          3.23640      -56.10280      -20.97080
C          4.02630      -50.70930      -20.21430
C        -11.06440      -14.87610      -10.47120
C        -12.06780      -15.77840      -10.87510
C        -11.56150      -17.10710      -11.01540
C        -10.67830      -19.41530      -11.12400
C        -10.15400      -20.69760      -11.14540
C        -10.77530      -21.92850      -11.44640
C        -10.03690      -23.11890      -11.32740
C         -8.67070      -23.05030      -10.99460
C         -7.73040      -24.06320      -10.89190
C         -5.99680      -25.80600      -10.66130
C         -4.99960      -26.82380      -10.48880
C         -3.77270      -26.27160      -10.05440
C         -5.51460      -24.51960      -10.44250
C         -6.49580      -23.52650      -10.59610
C         -8.00160      -21.80990      -10.73500
C         -8.77090      -20.61440      -10.74640
C         -9.72030      -18.51600      -10.71000
C        -10.20520      -17.19960      -10.68010
C        -11.34160      -13.47500      -10.08650
C        -10.61430      -12.36170       -9.73240
C         -9.15120      -12.23410       -9.71310
C         -8.83790      -10.93570       -9.11400
C         -7.57570      -10.41240       -8.84460
C         -7.45490       -9.13070       -8.31490
C         -8.60720       -8.37830       -8.05480
C         -9.87400       -8.92410       -8.32330
C         -9.99040      -10.21720       -8.87210
C        -11.15250      -11.04180       -9.30620
C        -12.44930      -10.60710       -9.25360
C        -12.83350       -9.32160       -8.77660
C        -13.59450      -11.33870       -9.68510
C        -13.54430      -15.50560      -11.10790
C        -13.82340      -15.01220      -12.53740
C        -15.28020      -15.23630      -12.96730
C        -15.57400      -14.84740      -14.43650
C        -15.40300      -13.34510      -14.77100
C        -16.25880      -12.42410      -13.88760
C        -16.18320      -10.93880      -14.28150
C        -16.91160      -10.00240      -13.30430
C        -18.44170      -10.12770      -13.34230
C        -19.11880       -9.19200      -12.34380
C        -20.64940       -9.22600      -12.43680
C         -7.40780      -18.59130       -9.76620
C         -7.19450      -18.99920       -8.27970
C         -8.47150      -18.91720       -7.39150
C         -8.90340      -17.50450       -6.95800
C         -5.99570      -18.22030       -7.65400
C         -4.58080      -18.63780       -8.13070
C         -3.44420      -17.83140       -7.48570
C         -2.05420      -18.44020       -7.74610
C         -2.63790      -27.09850       -9.62120
C         -1.36750      -26.93580       -9.13230
C         -0.46090      -28.01900       -8.67120
C          0.81190      -27.35390       -8.25640
C          2.03620      -27.84480       -7.77680
C          3.07090      -26.97120       -7.40940
C          2.88770      -25.59760       -7.53460
C          1.69280      -25.10220       -8.04230
C          0.66860      -25.98370       -8.38480
C         -0.65590      -25.65210       -8.93540
C         -0.67230      -29.36340       -8.59650
C         -1.84810      -30.03940       -9.01070
C          0.28960      -30.28600       -8.11680
C         -5.33110      -28.29640      -10.71840
C         -4.76400      -28.80830      -12.06310
C         -5.13140      -30.26370      -12.37530
C         -6.63950      -30.48060      -12.68730
C         -6.98880      -31.93450      -13.04780
C         -7.03930      -32.87330      -11.82470
C         -7.36490      -34.32290      -12.20760
C         -7.40140      -35.29820      -11.01010
C         -6.07250      -36.00370      -10.64570
C         -4.92200      -35.10650      -10.12260
C         -3.92800      -34.65070      -11.19630
C         -5.46820      -21.27380      -10.63550
C         -5.27330      -20.57990      -12.01680
C         -4.02060      -19.67530      -12.04840
C         -2.73680      -20.25030      -11.39580
C         -5.39440      -21.50750      -13.25070
C         -4.28600      -22.54970      -13.44890
C         -4.62860      -23.60280      -14.51320
C         -4.90240      -23.03230      -15.92820
C         14.41930      -15.03060       -7.12890
C         15.40260      -16.04570       -7.13870
C         14.87200      -17.29600       -7.59270
C         13.84390      -19.46460       -8.19610
C         13.19490      -20.67100       -8.42970
C         13.70380      -21.99540       -8.44090
C         12.82380      -23.06380       -8.66240
C         11.44180      -22.81460       -8.83680
C         10.39370      -23.69450       -9.03480
C          8.48560      -25.17630       -9.56410
C          7.38490      -26.00830       -9.93110
C          6.23840      -25.23230      -10.20720
C          8.15740      -23.82410       -9.50210
C          9.23090      -22.99270       -9.16840
C         10.90130      -21.48730       -8.81070
C         11.80120      -20.39320       -8.64200
C         12.93400      -18.43460       -8.26250
C         13.52220      -17.20680       -7.93090
C         14.65920      -13.63300       -6.67410
C         13.93020      -12.51720       -6.34770
C         12.45760      -12.39030       -6.41410
C         12.10020      -11.03980       -6.02540
C         10.82650      -10.46930       -5.98480
C         10.68170       -9.13570       -5.61620
C         11.81960       -8.38710       -5.30520
C         13.08710       -8.97680       -5.35190
C         13.25250      -10.32260       -5.71590
C         14.43990      -11.20670       -5.85340
C         15.71140      -10.82900       -5.55450
C         16.07220       -9.54380       -5.06110
C         16.85760      -11.65600       -5.68390
C         16.84260      -15.94720       -6.65020
C         17.86820      -15.91950       -7.77730
C         19.29570      -15.63160       -7.25860
C         20.37800      -15.81840       -8.33890
C         21.77580      -15.29120       -7.92710
C         22.65180      -16.20480       -7.03730
C         22.21220      -16.41420       -5.57200
C         21.92360      -15.13300       -4.74950
C         23.09830      -14.15630       -4.64210
C         22.77640      -12.97390       -3.71110
C         23.89550      -11.91620       -3.68590
C         10.58680      -18.11620       -9.02070
C         10.29700      -18.16140      -10.54500
C          9.04630      -17.28890      -10.84250
C          8.52370      -17.39230      -12.28860
C         11.54290      -17.83380      -11.42330
C         11.90990      -16.33260      -11.48700
C         13.34100      -16.05230      -11.95710
C          4.93900      -25.82690      -10.61950
C          3.75740      -25.39880      -11.17160
C          3.39720      -23.99900      -11.49630
C          2.01140      -24.01680      -11.95300
C          1.23550      -22.93360      -12.37250
C         -0.08320      -23.14850      -12.78160
C         -0.61060      -24.44240      -12.73320
C          0.18290      -25.51740      -12.32900
C          1.51910      -25.31240      -11.93390
C          2.59480      -26.23560      -11.52070
C          2.45840      -27.58570      -11.47010
C          1.23000      -28.26630      -11.66240
C          3.50860      -28.50030      -11.22600
C          7.52880      -27.52170      -10.05420
C          7.15520      -28.28530       -8.75720
C          7.31630      -29.80090       -8.89430
C          7.00770      -30.55290       -7.58760
C          6.96830      -32.07590       -7.74670
C          8.29840      -32.71470       -8.18050
C          8.15040      -34.22330       -8.41810
C          9.45510      -34.90490       -8.92260
C          9.25710      -36.30460       -9.54030
C          8.63140      -37.34160       -8.58290
C          8.39930      -38.69430       -9.26910
C          8.42870      -20.71670       -8.60850
C          8.40810      -20.34340       -7.08930
C          7.10330      -18.05960       -7.41910
C          8.46960      -21.54820       -6.10400
C          7.23120      -22.47470       -6.11010
C          7.42150      -23.72420       -5.23470
C          8.32970      -24.79810       -5.86810
C          7.21490      -19.42100       -6.72650
C         13.67320      -16.57230      -13.36190
F          2.40990      -43.23190      -12.51070
F          0.06830      -44.62250      -12.05730
F         14.09650      -25.47580      -11.32190
F         13.37060      -28.12330      -11.46570
F         -9.77220      -43.25130      -33.80830
F         -7.73650      -44.79650      -32.70620
F        -20.78350      -28.51790      -36.63560
F        -21.64430      -25.90400      -36.38780
F        -13.71450      -13.00180      -21.31480
F        -11.46680      -14.38190      -22.07510
F        -24.02860        5.12580      -23.23310
F        -23.49020        2.43620      -22.93450
F         -8.97840       50.05700      -18.44160
F        -10.67630       47.87020      -18.38300
F          1.59860       60.15010      -10.83490
F          2.78150       62.58520      -10.20020
F         17.18050      -39.45340      -17.67670
F         19.45250      -37.90470      -17.90500
F          6.80810      -57.96080      -20.06930
F          7.13760      -55.23840      -19.68390
F          2.23090      -39.41600      -20.41430
F          0.05320      -37.73580      -20.69810
F         12.01570      -54.15500      -14.65180
F         12.90350      -56.77880      -14.73680
F         -6.22810       -8.62280       -8.06310
F         -8.49090       -7.14640       -7.51210
F          4.22960      -27.48030       -6.94270
F          3.87790      -24.73570       -7.19220
F          9.45270       -8.59040       -5.56670
F         11.68200       -7.09120       -4.96120
F         -0.81540      -22.10680      -13.20530
F         -1.88370      -24.68000      -13.10140
H          2.07510      -40.74330      -13.19730
H         -2.08540      -43.26980      -12.34560
H         -5.13110      -34.83820      -14.69460
H         -4.98840      -36.27170      -13.78080
H         -4.58330      -37.57870      -15.91020
H         -4.68250      -36.06990      -16.80310
H         -7.01400      -35.73050      -15.87230
H         -6.93620      -37.33250      -15.16620
H         -6.69630      -36.67960      -18.12590
H         -8.19330      -37.13400      -17.36670
H         -5.72430      -38.96250      -17.53490
H         -7.06180      -39.00030      -18.61830
H         -7.09080      -39.69050      -15.66400
H         -8.56480      -39.39630      -16.54840
H         -6.54120      -41.54240      -17.38240
H         -8.08150      -41.27570      -18.10530
H         -7.87060      -43.19500      -16.38160
H         -7.81820      -41.98390      -15.14560
H        -10.07310      -42.15730      -17.20260
H        -10.05630      -41.17760      -15.74200
H         -9.97870      -44.23010      -15.79750
H        -10.08990      -43.27030      -14.36110
H        -12.30660      -44.21480      -14.96270
H        -12.35590      -42.46410      -15.08220
H        -12.23390      -43.45210      -16.55480
H          2.57120      -32.91070      -14.31360
H          1.46970      -33.97670      -13.54250
H          2.31080      -31.28390      -12.38390
H          0.96650      -31.50390      -10.51330
H         -0.06090      -31.60720      -11.88310
H         -0.14580      -34.13880      -11.63330
H          0.79710      -34.00990      -10.15220
H          3.14640      -32.68600      -10.47770
H          2.83150      -34.12520      -11.41350
H          4.84560      -31.93240      -12.12710
H          4.46970      -33.28960      -13.16290
H          5.29430      -34.88210      -11.40770
H          7.32810      -32.65000      -11.87620
H          7.02090      -33.91260      -13.07380
H          7.69670      -34.29960      -11.48810
H         12.25430      -23.78870      -11.92460
H         10.99490      -28.54290      -12.33460
H          5.03200      -23.00990      -14.07710
H          3.50050      -23.33330      -14.83610
H          6.21990      -23.19610      -16.21910
H          4.76650      -23.65870      -17.05000
H          5.41230      -21.25550      -17.35640
H          5.18970      -20.97890      -15.65430
H          2.97720      -21.92930      -17.57250
H          2.73950      -21.59100      -15.88240
H          2.00690      -19.79610      -17.54570
H          3.67360      -19.50900      -17.90120
H          4.03280      -18.88180      -15.45140
H          2.38350      -19.19430      -15.12240
H          3.29110      -17.06920      -17.15360
H          1.66330      -17.41880      -16.68670
H          2.06270      -15.59910      -15.38760
H          2.39900      -16.80560      -14.22900
H          4.46940      -15.20450      -15.86790
H          4.01060      -14.92680      -14.22260
H          4.84320      -17.44850      -13.84090
H          5.89230      -16.10740      -13.70470
H          6.96450      -17.87980      -15.03860
H          5.74400      -17.68300      -16.31090
H          3.76080      -31.17940      -13.94020
H          4.75150      -30.04090      -14.72520
H          2.87380      -31.86070      -16.26270
H          5.04720      -32.77970      -17.23380
H          4.51670      -33.36410      -15.70170
H          6.71230      -31.26290      -16.07190
H          6.97940      -32.94830      -15.69780
H          6.20720      -31.92570      -14.51720
H          3.07300      -29.68660      -17.36940
H          3.53320      -31.06770      -18.29400
H          5.90920      -30.43450      -18.11150
H          5.56320      -29.24510      -16.89180
H          5.96090      -28.16630      -19.05330
H          4.35240      -27.83210      -18.50090
H          4.49380      -28.40490      -20.97490
H          5.07410      -30.00670      -20.55490
H          3.43000      -29.49790      -20.12670
H         -9.28010      -40.73390      -33.95310
H         -5.69470      -43.48180      -31.93910
H         -2.15910      -34.92180      -32.16830
H         -2.35650      -36.66140      -32.10930
H         -2.25930      -36.74200      -34.59080
H         -2.32640      -35.00830      -34.68350
H         -0.12060      -35.10890      -34.99240
H         -0.01990      -35.12640      -33.27960
H          1.41510      -36.85470      -34.54530
H         -0.05070      -37.58830      -35.09950
H         -0.55580      -37.83400      -32.46960
H          0.33830      -39.01660      -33.38810
H          1.47670      -38.69410      -31.34440
H          2.47820      -38.11240      -32.64610
H          1.98410      -35.79040      -32.08680
H          2.64150      -36.60240      -30.69360
H          0.84130      -35.11730      -30.03360
H         -0.29060      -35.88200      -31.09780
H          0.94390      -37.02970      -28.56760
H          0.09980      -38.03970      -29.70590
H         -1.97120      -36.68770      -29.41400
H         -1.12230      -35.56040      -28.40210
H         -2.51370      -37.15180      -27.08090
H         -1.59520      -38.51350      -27.73970
H         -0.81630      -37.31940      -26.67530
H         -9.77910      -33.01580      -33.49050
H         -8.75870      -34.27420      -33.98800
H         -9.48900      -31.91220      -35.75840
H        -11.33610      -33.54500      -35.38330
H        -10.35200      -34.81940      -36.03150
H        -11.96280      -33.89710      -37.72500
H        -11.19310      -32.33130      -37.59090
H        -10.29880      -33.71370      -38.25690
H         -8.25690      -32.86020      -37.59070
H         -7.19140      -32.63410      -36.26730
H         -7.54780      -35.16940      -35.71540
H         -8.35340      -35.27780      -37.24310
H         -5.92140      -35.94700      -37.29830
H         -5.44810      -34.38480      -36.75250
H         -6.87090      -34.97720      -39.41340
H         -6.32800      -33.38260      -38.91490
H        -18.28710      -28.90420      -36.07330
H        -19.88620      -24.24470      -35.64020
H        -12.49920      -23.42100      -35.55270
H        -10.81040      -23.63030      -35.31100
H        -12.84080      -23.04430      -33.10670
H        -11.13970      -23.34160      -32.81800
H        -10.47250      -21.36500      -34.04160
H        -12.05250      -21.13770      -34.72730
H        -11.58120      -20.88770      -31.72080
H        -13.04640      -20.61460      -32.58790
H        -12.25830      -18.43840      -32.31270
H        -11.81110      -18.79620      -33.96490
H         -9.50170      -19.47100      -33.02460
H        -10.01230      -18.83210      -31.47020
H         -9.87130      -17.23350      -34.05570
H        -10.42700      -16.58040      -32.52370
H         -7.64080      -17.79440      -32.75670
H         -8.28590      -16.74610      -31.53040
H         -6.69430      -15.61230      -33.06060
H         -7.70110      -16.00670      -34.43750
H         -9.51750      -14.54280      -33.52880
H         -8.51320      -14.14250      -32.14430
H         -8.38290      -12.34570      -33.87940
H         -6.81210      -13.14170      -33.72810
H         -7.86330      -13.50540      -35.09250
H        -10.97510      -31.43350      -34.17400
H        -11.94360      -30.15600      -33.61550
H        -13.23360      -33.86370      -32.06760
H        -11.51710      -33.92280      -32.42380
H        -12.62540      -32.99030      -33.45680
H         -9.80510      -29.44820      -31.20880
H        -10.40790      -30.45690      -29.98570
H        -12.65670      -29.58340      -30.09800
H        -12.39380      -28.79030      -31.62360
H        -10.88940      -28.01310      -29.09490
H        -12.39440      -27.28100      -29.53890
H        -10.01690      -27.24190      -31.48980
H        -10.26950      -26.00390      -30.27890
H        -11.48410      -26.29330      -31.54270
H        -10.03550      -31.74850      -31.86130
H        -13.04860      -31.40780      -31.60360
H        -12.06340      -32.31430      -30.51280
H        -13.27980      -10.64870      -20.25990
H         -9.25540      -13.19780      -21.59580
H         -5.86250       -5.15170      -18.61850
H         -5.99070       -6.78010      -19.11900
H         -6.32250       -7.60160      -16.87700
H         -6.55860       -5.98240      -16.23740
H         -4.18010       -5.44700      -16.86920
H         -3.95340       -7.07080      -17.43520
H         -4.60440       -6.28790      -14.54670
H         -3.03020       -6.70370      -15.16750
H         -5.40460       -8.61840      -14.91830
H         -3.98140       -8.58890      -13.93640
H         -4.11820       -9.33700      -16.87770
H         -2.60800       -9.03970      -16.05930
H         -4.66600      -11.14590      -15.23880
H         -3.15070      -10.93160      -14.45250
H         -3.25060      -12.81700      -16.11130
H         -3.40680      -11.65970      -17.40990
H         -1.02330      -11.90100      -15.49720
H         -1.15550      -10.70280      -16.74660
H         -1.16000      -13.70990      -17.34410
H         -1.15840      -12.42340      -18.51800
H          1.07390      -13.33420      -18.29370
H          1.11750      -11.68910      -17.65340
H          1.09890      -13.06340      -16.55240
H        -13.45180       -2.92940      -18.82650
H        -12.40830       -4.06090      -19.58090
H        -13.08530       -1.34230      -20.81880
H        -11.70680       -1.72970      -22.64080
H        -10.72800       -1.82720      -21.21710
H        -10.76950       -4.37930      -21.41600
H        -11.67860       -4.18560      -22.91040
H        -14.01030       -2.65140      -22.66790
H        -13.69350       -4.13950      -21.80920
H        -15.65660       -1.93220      -21.05200
H        -15.31570       -3.28990      -20.00750
H        -16.10480       -4.86620      -21.81460
H        -18.15920       -2.65300      -21.26260
H        -17.79490       -3.95400      -20.12330
H        -18.49980       -4.36620      -21.66310
H        -22.22760        6.71060      -22.33800
H        -21.20650        1.89450      -21.82550
H        -15.21790        7.10730      -19.59270
H        -13.77460        6.73000      -18.74330
H        -16.52050        7.12390      -17.47040
H        -15.14860        6.52040      -16.57960
H        -15.58840        9.01770      -16.37280
H        -15.18070        9.20300      -18.05220
H        -13.32470        8.11180      -15.82620
H        -12.82290        8.28190      -17.47880
H        -12.04260       10.06740      -15.88070
H        -13.67720       10.62010      -15.73990
H        -13.74350       11.11370      -18.20240
H        -12.12460       10.49270      -18.40140
H        -12.76540       12.91660      -16.65080
H        -11.20960       12.23330      -16.90240
H        -11.04720       13.86030      -18.49400
H        -11.74640       12.62650      -19.48480
H        -13.26520       14.95310      -18.15630
H        -12.68930       14.89560      -19.79160
H        -14.17230       12.69530      -19.97040
H        -14.82230       14.28440      -20.23130
H        -16.34080       12.91020      -18.73750
H        -15.08400       12.82640      -17.53340
H        -14.51860       -1.12870      -19.32100
H        -15.49930        0.11280      -18.69380
H        -13.89900       -1.85100      -17.03210
H        -16.25730       -2.43090      -16.12290
H        -15.66380       -3.13610      -17.59820
H        -17.49890       -0.69180      -17.58440
H        -18.07050       -2.35400      -17.70210
H        -17.06770       -1.68490      -18.96960
H        -13.75360        0.21910      -15.85000
H        -14.62430       -0.95700      -14.98800
H        -16.76350        0.15770      -15.39570
H        -16.02020        1.23340      -16.55940
H        -16.30580        2.47530      -14.47640
H        -14.60970        2.24130      -14.75820
H        -15.28320        1.84280      -12.33400
H        -16.28850        0.50470      -12.85690
H        -14.54070        0.43940      -13.06320
H        -10.09940       52.29910      -17.70800
H        -13.01390       48.31830      -17.47230
H        -17.43750       56.39710      -16.06560
H        -17.06290       54.83010      -16.66090
H        -17.99750       53.73340      -14.74240
H        -17.94550       55.16930      -13.75500
H        -19.75340       56.20480      -15.11180
H        -19.81370       54.83800      -16.15870
H        -21.54390       55.03890      -14.19200
H        -20.26110       54.52520      -13.15160
H        -20.14820       52.47530      -15.03740
H        -20.99890       52.44540      -13.55450
H        -22.52450       51.70900      -15.26930
H        -23.08800       53.17200      -14.53670
H        -22.13280       54.44370      -16.56100
H        -23.52320       53.44540      -16.85240
H        -21.67460       53.30920      -18.62130
H        -20.68570       52.49000      -17.41340
H        -23.37960       51.59490      -18.56550
H        -22.55910       50.71080      -17.31140
H        -20.66440       50.23550      -18.82720
H        -21.32240       51.31000      -20.03520
H        -21.76040       48.87000      -20.54060
H        -22.72790       48.74160      -19.05490
H        -23.26180       49.75750      -20.37790
H        -10.04760       57.70900      -13.35590
H        -11.14760       56.37850      -13.17840
H        -10.54130       58.41490      -10.99830
H         -8.66140       56.89880      -11.55500
H         -9.63730       55.51360      -11.17460
H         -8.10260       56.15710       -9.29910
H         -8.86640       57.74320       -9.19660
H         -9.78120       56.28120       -8.78800
H        -11.92790       57.33690       -9.46490
H        -12.86350       57.54060      -10.86250
H        -12.15270       55.02550      -11.44010
H        -11.68690       54.94430       -9.77980
H        -13.95190       54.06850      -10.12650
H        -14.48040       55.62220      -10.75460
H        -13.46400       55.21270       -7.87120
H        -14.15220       56.67360       -8.52160
H         -0.93130       60.30100      -11.48430
H          1.26890       64.60430      -10.41160
H         -5.91860       67.06690      -11.95100
H         -7.29760       67.10150      -12.94530
H         -4.49040       66.53310      -14.03420
H         -5.93780       66.65430      -14.99140
H         -6.28090       68.99370      -14.28380
H         -4.92450       68.91810      -13.20750
H         -4.71500       68.63990      -16.22360
H         -3.36200       68.54250      -15.11410
H         -3.26930       70.77750      -15.93980
H         -3.91070       70.92890      -14.33720
H         -6.29760       70.81780      -15.62500
H         -5.33050       71.19410      -17.01970
H         -5.47400       72.82130      -14.42700
H         -4.46910       73.25130      -15.80180
H         -7.48080       72.91190      -16.14400
H         -6.38350       73.74980      -17.18930
H         -7.85240       75.24900      -15.87400
H         -7.29580       74.54840      -14.37020
H         -4.99120       75.41680      -14.78790
H         -5.51210       76.16860      -16.25470
H         -5.46930       77.83610      -14.41550
H         -7.13330       77.59420      -14.92430
H         -6.53610       76.84890      -13.44120
H         -8.83230       59.17310      -12.20900
H         -7.52120       60.26350      -12.16170
H         -4.85550       57.76800      -12.89010
H         -6.02900       58.56880      -11.86220
H         -5.15580       59.47470      -13.08630
H         -8.08950       61.20470      -15.26020
H         -7.84100       59.76470      -16.17770
H         -5.38860       59.95880      -15.25410
H         -5.83570       61.41300      -14.69810
H         -5.25710       61.94750      -19.29610
H         -3.77250       61.91940      -18.64540
H         -5.63710       64.24450      -18.72900
H         -4.15810       63.97530      -19.60460
H         -4.08730       64.31500      -17.91520
H         -8.65990       58.79220      -14.50770
H         -6.33030       57.90640      -14.84230
H         -7.29320       57.30650      -13.55210
H         17.56460      -41.80060      -16.67510
H         21.59790      -38.99450      -17.10580
H         24.83420      -47.27490      -14.37440
H         24.70910      -45.65400      -14.91980
H         24.33560      -44.80750      -12.68640
H         23.98200      -46.40380      -12.04200
H         26.34750      -47.10100      -12.49670
H         26.70490      -45.55810      -13.18440
H         25.85030      -46.04940      -10.28480
H         27.50040      -45.89940      -10.81500
H         25.36930      -43.72900      -10.91650
H         26.66590      -43.84120       -9.76360
H         26.96030      -43.29780      -12.75240
H         28.32560      -43.64510      -11.74240
H         26.40180      -41.32880      -11.27170
H         27.80520      -41.65740      -10.31070
H         28.00100      -39.83950      -12.11680
H         27.85320      -41.07480      -13.31070
H         30.09340      -41.08290      -11.22540
H         29.96590      -42.12770      -12.61160
H         30.30590      -39.08700      -12.75490
H         30.24880      -40.17820      -14.11890
H         32.60220      -39.59910      -13.55520
H         32.35610      -41.30270      -13.23860
H         32.39560      -40.14400      -11.90430
H         17.31410      -49.42770      -15.67320
H         18.50340      -48.32430      -16.16960
H         18.10570      -51.03820      -17.46390
H         19.87700      -50.70340      -18.98960
H         20.52400      -50.56460      -17.40000
H         20.59970      -48.06400      -17.64380
H         19.96040      -48.18960      -19.28940
H         17.68090      -49.74720      -19.54270
H         17.69670      -48.26060      -18.61790
H         15.76780      -50.57720      -18.18070
H         15.71160      -49.05680      -17.33500
H         15.21200      -47.86070      -19.44990
H         13.38690      -50.30530      -19.09610
H         13.25270      -48.83910      -18.12210
H         12.90960      -48.79340      -19.83350
H          8.86770      -59.38260      -19.71550
H          9.55380      -54.53080      -18.95400
H         16.13380      -59.39050      -17.46920
H         17.31690      -59.08260      -16.25160
H         14.35600      -59.48220      -15.65420
H         15.58560      -59.24900      -14.46740
H         14.86630      -61.61000      -14.72560
H         15.30280      -61.60560      -16.41580
H         17.37560      -61.15150      -14.21670
H         17.69860      -61.56430      -15.85840
H         17.89190      -63.47910      -14.19600
H         16.19360      -63.36810      -13.92190
H         15.95520      -63.77430      -16.52890
H         17.62220      -64.25850      -16.46300
H         15.28100      -65.46650      -14.88730
H         16.90630      -66.01810      -14.68770
H         17.02430      -66.87040      -16.93420
H         15.64960      -65.94460      -17.46080
H         15.41480      -68.24410      -15.44930
H         15.30170      -68.47150      -17.16650
H         13.41750      -66.80590      -15.48640
H         13.43040      -66.75500      -17.25080
H         11.62290      -68.21720      -16.57130
H         12.65510      -69.10450      -15.48640
H         16.34550      -51.15030      -16.15110
H         15.31560      -52.52850      -15.93620
H         16.42820      -50.77810      -13.71350
H         13.53160      -51.45890      -14.34790
H         14.09350      -50.42800      -13.05350
H         14.19100      -49.86360      -16.02980
H         13.33580      -48.97430      -14.76870
H         15.09340      -48.87120      -14.85500
H         16.66320      -53.10560      -12.96270
H         15.49600      -52.26370      -12.00240
H         13.63930      -53.43720      -12.94080
H         14.51430      -53.97340      -14.33100
H         14.30770      -55.89440      -13.03920
H         15.96130      -55.43210      -12.77120
H         14.90760      -56.07940      -10.61130
H         13.61250      -54.92810      -10.86190
H         15.28330      -54.38100      -10.56840
H          1.63590      -41.89750      -20.12090
H         -2.21130      -38.86270      -20.67950
H         -5.73660      -47.43890      -20.76870
H         -5.34570      -45.78250      -21.08240
H         -5.98480      -45.20400      -18.70560
H         -6.39090      -46.86690      -18.42560
H         -8.24240      -46.81430      -20.00660
H         -7.74580      -45.26800      -20.66180
H         -8.84860      -45.75830      -17.83730
H         -8.15640      -44.25780      -18.39780
H         -9.92290      -44.38910      -20.32460
H        -10.29280      -43.73970      -18.77240
H        -12.17630      -45.03980      -19.19250
H        -11.27160      -45.95230      -18.03460
H        -10.48030      -47.49460      -19.78310
H        -12.22020      -47.40730      -19.74950
H        -11.43340      -47.46930      -22.05980
H        -10.43320      -46.06530      -21.81730
H        -13.48150      -46.05420      -21.58050
H        -12.46560      -44.64220      -21.52620
H        -12.77480      -46.47950      -23.93490
H        -13.61410      -44.97260      -23.71690
H        -11.68210      -44.60100      -25.20800
H        -10.56110      -45.24680      -24.04300
H        -11.38770      -43.72470      -23.71560
H          1.51770      -49.50160      -18.59490
H          0.55210      -48.16030      -18.14250
H          1.18720      -50.42110      -16.19440
H          3.06820      -48.94300      -16.71090
H          2.17400      -47.52580      -16.25990
H          3.72050      -48.23110      -14.44490
H          2.97700      -49.82720      -14.38240
H          2.08920      -48.40050      -13.85490
H         -0.04570      -49.44060      -14.49560
H         -1.10440      -49.45540      -15.82670
H         -0.53270      -46.99220      -16.24410
H          0.42430      -46.99470      -14.77810
H         -1.73960      -46.02010      -14.33150
H         -2.60010      -47.39380      -14.96610
H         -0.80860      -47.49470      -12.48790
H         -1.84230      -48.80160      -13.06470
H          9.49550      -53.83150      -15.15010
H         11.12800      -58.48800      -15.33840
H          3.64960      -59.28870      -16.12700
H          1.99530      -58.91290      -16.40890
H          4.00440      -59.57800      -18.59940
H          2.34810      -59.11330      -18.86980
H          1.58070      -61.07740      -17.49680
H          3.24630      -61.53470      -17.24930
H          1.97660      -61.38800      -20.04000
H          3.58490      -61.92510      -19.62460
H          2.19510      -63.86760      -20.04960
H          2.69100      -63.83990      -18.39130
H          0.43820      -63.07600      -17.66490
H         -0.05450      -62.84150      -19.31940
H          0.66230      -65.56030      -18.08640
H          0.18520      -65.29870      -19.73000
H         -2.00920      -64.52220      -19.10120
H         -1.71160      -66.11540      -18.51350
H         -2.89470      -64.77190      -16.78490
H         -1.69800      -63.53220      -16.88430
H         -1.40710      -64.82680      -14.87130
H         -0.01460      -65.05460      -15.88630
H         -0.72440      -67.21610      -14.84190
H         -0.87010      -67.31000      -16.59430
H         -2.31350      -67.04230      -15.59020
H          2.62210      -51.06810      -17.73350
H          3.59870      -52.44960      -18.06560
H          4.77960      -48.66250      -20.09290
H          3.03480      -48.75620      -20.12360
H          3.94570      -49.17240      -18.65710
H          2.01120      -53.52730      -20.51410
H          2.59090      -52.56820      -21.83490
H          4.94050      -53.08810      -21.29690
H          4.49330      -53.91580      -19.82970
H          3.63560      -54.81430      -22.62840
H          5.06250      -55.39450      -21.82190
H          2.22100      -55.78820      -20.73000
H          3.14160      -56.98600      -21.60260
H          3.71230      -56.41170      -20.04010
H          1.91320      -51.04500      -20.19810
H          4.94450      -51.13190      -19.80640
H          4.16390      -50.70880      -21.29560
H         -6.67430      -10.97950       -9.02410
H        -10.72050       -8.28510       -8.11980
H        -14.09120      -16.43580      -10.95390
H        -13.97860      -14.83940      -10.36240
H        -13.59830      -13.94680      -12.58670
H        -13.18030      -15.52690      -13.25130
H        -15.50610      -16.29460      -12.83710
H        -15.94410      -14.70660      -12.28410
H        -14.92810      -15.40810      -15.11210
H        -16.59580      -15.13250      -14.68710
H        -14.35170      -13.06510      -14.70400
H        -15.67780      -13.18360      -15.81330
H        -15.95250      -12.50170      -12.84440
H        -17.30580      -12.72640      -13.91040
H        -15.14510      -10.61740      -14.36590
H        -16.60260      -10.82090      -15.28070
H        -16.62790       -8.97580      -13.53630
H        -16.55300      -10.17900      -12.29030
H        -18.80140       -9.89260      -14.34400
H        -18.76350      -11.15190      -13.15360
H        -18.77200       -8.16960      -12.49360
H        -18.78920       -9.48260      -11.34630
H        -21.10530       -8.49570      -11.76830
H        -21.04440      -10.21350      -12.19820
H        -21.00060       -8.95180      -13.43160
H         -6.51590      -18.76450      -10.36840
H         -7.53110      -17.50930       -9.81430
H         -6.94090      -20.05930       -8.28280
H         -8.30900      -19.48540       -6.47560
H         -9.31050      -19.43510       -7.85610
H         -9.20120      -16.86610       -7.78980
H         -8.12500      -16.99030       -6.39430
H         -6.04470      -18.32200       -6.56990
H         -6.15030      -17.15950       -7.85100
H         -4.42630      -19.68780       -7.88240
H         -4.51340      -18.53820       -9.21410
H         -3.46350      -16.80020       -7.83820
H         -1.97130      -19.45100       -7.34650
H         -1.85570      -18.47300       -8.81740
H         -1.26930      -17.83770       -7.28900
H          2.24590      -28.89590       -7.64380
H          1.57130      -24.03400       -8.14510
H         -4.97970      -28.91430       -9.89210
H         -6.41160      -28.43940      -10.70990
H         -3.67760      -28.72960      -12.02200
H         -5.07040      -28.17650      -12.89670
H         -4.54420      -30.59760      -13.23080
H         -4.81090      -30.89920      -11.54980
H         -6.89330      -29.84560      -13.53610
H         -7.26680      -30.14910      -11.85990
H         -7.95130      -31.93000      -13.55950
H         -6.27480      -32.34590      -13.76120
H         -6.09170      -32.80680      -11.29030
H         -7.79420      -32.49570      -11.13510
H         -6.65540      -34.66780      -12.95980
H         -8.33790      -34.32100      -12.69870
H         -8.12190      -36.07480      -11.26680
H         -7.80870      -34.78900      -10.13660
H         -5.72660      -36.62800      -11.46950
H         -6.30210      -36.71500       -9.85240
H         -5.32580      -34.23350       -9.60980
H         -4.36490      -35.67410       -9.37720
H         -3.18860      -33.98530      -10.75060
H         -4.39330      -34.11650      -12.02470
H         -5.53310      -20.55840       -9.81560
H         -4.58220      -21.84910      -10.36690
H         -6.12970      -19.91690      -12.13930
H         -3.79410      -19.42520      -13.08480
H         -4.24160      -18.71870      -11.57500
H         -2.54890      -21.28330      -11.68840
H         -1.85320      -19.66390      -11.64790
H         -2.80010      -20.24990      -10.30760
H         -6.35660      -22.01960      -13.24980
H         -5.42850      -20.87990      -14.14130
H         -3.35680      -22.05360      -13.72920
H         -4.07290      -23.07290      -12.51670
H         -3.81300      -24.31950      -14.61010
H         -5.46630      -24.20100      -14.15470
H         -5.08180      -23.82960      -16.64940
H         -4.03910      -22.45830      -16.26500
H         -5.76790      -22.36970      -15.93060
H          9.92750      -11.00570       -6.25000
H         13.91700       -8.33450       -5.09660
H         17.06320      -16.79410       -6.00050
H         16.98850      -15.11040       -5.96700
H         17.59840      -15.16990       -8.52120
H         17.85770      -16.89150       -8.27060
H         19.51390      -16.29110       -6.41860
H         19.36160      -14.62230       -6.85220
H         20.42860      -16.86760       -8.63010
H         20.06000      -15.27750       -9.23020
H         21.70180      -14.28550       -7.51340
H         22.32970      -15.15080       -8.85530
H         23.65220      -15.77260       -7.01640
H         22.77330      -17.17300       -7.52290
H         21.34550      -17.07460       -5.54420
H         23.00100      -16.97170       -5.06710
H         21.60330      -15.42760       -3.75010
H         21.07260      -14.62300       -5.20100
H         23.97490      -14.67720       -4.25680
H         23.36950      -13.78570       -5.63060
H         21.85370      -12.48570       -4.02480
H         22.59620      -13.33890       -2.69990
H         23.67820      -11.10340       -2.99290
H         24.03200      -11.48270       -4.67660
H         24.84260      -12.36040       -3.37950
H          9.72620      -18.40480       -8.41730
H         10.77090      -17.08090       -8.73360
H         10.04330      -19.19060      -10.79900
H          8.23540      -17.61350      -10.19050
H          9.23100      -16.24610      -10.58490
H          7.60510      -16.81890      -12.41340
H          8.26860      -18.42080      -12.54390
H          9.24430      -17.01870      -13.01610
H         11.33380      -18.18450      -12.43390
H         12.39790      -18.42130      -11.08860
H         11.79770      -15.86620      -10.50830
H         11.19860      -15.80200      -12.12000
H         13.51450      -14.97630      -11.94930
H         14.04620      -16.45810      -11.23170
H          1.62370      -21.92570      -12.37510
H         -0.28190      -26.49140      -12.36830
H          6.91690      -27.91600      -10.86560
H          8.54790      -27.77510      -10.34630
H          6.11770      -28.06010       -8.51010
H          7.78630      -27.93770       -7.93930
H          8.34070      -30.01630       -9.19830
H          6.67960      -30.17000       -9.69830
H          7.75020      -30.29920       -6.83110
H          6.04360      -30.22090       -7.20240
H          6.63190      -32.52100       -6.81040
H          6.18700      -32.32590       -8.46440
H          8.62270      -32.26120       -9.11710
H          9.08180      -32.52280       -7.44720
H          7.36300      -34.40380       -9.14990
H          7.80720      -34.70800       -7.50410
H          9.91000      -34.26840       -9.68160
H         10.18410      -34.98580       -8.11630
H         10.23140      -36.65550       -9.88040
H          8.65250      -36.20030      -10.44120
H          7.66860      -36.97050       -8.23170
H          9.25580      -37.46670       -7.69830
H          7.89370      -39.40450       -8.61480
H          9.34010      -39.15530       -9.56990
H          7.76280      -38.61260      -10.15020
H          8.51620      -19.85270       -9.26730
H          7.46680      -21.14630       -8.88830
H          6.27510      -17.48590       -7.00320
H          8.00070      -17.45310       -7.29670
H          6.90760      -18.17040       -8.48560
H          9.36300      -22.13430       -6.31950
H          8.61430      -21.17950       -5.08850
H          6.35760      -21.93150       -5.74970
H          7.00940      -22.77450       -7.13430
H          7.83860      -23.43760       -4.26930
H          6.44670      -24.16060       -5.01700
H          9.33540      -24.43280       -6.07600
H          8.40920      -25.66920       -5.21770
H          7.90410      -25.14980       -6.80790
H          9.32500      -19.79150       -6.88230
H          6.27510      -19.94360       -6.90460
H          7.26410      -19.21770       -5.65680
H         -9.78590      -17.54580       -6.31950
H         -3.61170      -17.78050       -6.40980
H         -3.39190      -35.50520      -11.60940
H         14.65000      -16.22470      -13.69810
H         13.67560      -17.66200      -13.38430
H         12.93230      -16.21720      -14.07820
H          5.60080      -33.54490      -10.35250
H         -5.15010      -34.65140      -39.22010
H         -0.80580      -33.29130      -10.24530
H          6.84330      -16.36070      -15.91160
H         15.32290      -49.35900      -20.34890
H         -2.55890      -47.28190      -12.46630
H         21.52320      -48.90350      -18.88180
H         12.88880      -69.25690      -17.23280
H        -16.45910       -3.47790      -22.82820
H        -15.15600       55.22630       -8.36000
H        -15.79520       14.36710      -17.94270
H        -10.05240       -3.54780      -22.81490
N         -2.79220      -29.19810      -15.50100
N         -1.25820      -27.14550      -15.50260
N          2.71510      -29.57620      -14.79310
N          0.57600      -32.27770      -14.34410
N         -4.58440      -43.04760      -12.28220
N         -5.72410      -39.09830      -13.15500
N         11.34320      -21.42770      -12.18650
N          7.27590      -21.52660      -13.22050
N         -4.37010      -29.19570      -33.48700
N         -5.90660      -27.19240      -33.94730
N         -9.90840      -29.68940      -33.77750
N         -7.78140      -32.43510      -33.68630
N         -3.45090      -43.31970      -30.87650
N         -1.94470      -39.47270      -30.96250
N        -19.18200      -21.95920      -34.79330
N        -15.08970      -21.82430      -34.09560
N         -7.95750        0.48430      -17.43100
N         -9.37870        2.61800      -17.49660
N        -13.44710        0.45420      -18.45930
N        -11.45020       -2.39780      -18.74470
N         -6.75000      -13.20320      -21.39150
N         -5.41090       -9.55210      -19.75620
N        -21.23930        9.02720      -21.96200
N        -17.33490        8.76670      -20.54580
N        -15.18200       62.38630      -14.45670
N        -13.23940       64.30390      -14.28000
N         -9.28490       61.03180      -12.99980
N        -12.02220       58.29370      -13.26090
N        -15.38510       47.59320      -16.93360
N        -17.58200       50.83340      -15.39780
N          0.95540       67.11850      -10.70480
N         -3.07560       67.99190      -11.29980
N         22.46040      -52.90970      -13.25940
N         21.14440      -55.04520      -13.75610
N         17.32800      -52.84020      -15.41620
N         19.28530      -49.98070      -15.17440
N         24.09490      -39.07850      -16.88810
N         25.33160      -42.73410      -15.17310
N         10.09220      -61.58090      -19.59560
N         14.21810      -60.95980      -18.99090
N         -3.94830      -53.11910      -19.00480
N         -2.53190      -55.17720      -18.43430
N          1.54050      -52.81410      -18.07010
N         -0.48030      -49.98070      -18.37590
N         -4.68180      -38.86810      -20.89330
N         -6.31370      -42.65530      -20.18990
N         10.42460      -60.72020      -16.07150
N          6.24520      -60.88340      -16.74780
N        -12.06710      -22.10440      -11.82740
N        -10.70830      -24.26510      -11.58640
N         -6.62970      -22.15130      -10.59670
N         -8.56870      -19.22700      -10.42110
N        -13.16480       -8.30690       -8.33710
N        -14.52820      -11.89780      -10.06400
N          1.04080      -31.07080       -7.73120
N         -2.78910      -30.62110       -9.34970
N         15.00150      -22.34310       -8.23030
N         13.38900      -24.29530       -8.64430
N          9.49260      -21.66350       -8.90930
N         11.71000      -18.97100       -8.63710
N         16.41980       -8.51770       -4.65440
N         17.80140      -12.33060       -5.73640
N          0.22600      -28.83910      -11.71080
N          4.33120      -29.29300      -11.04570
O          0.52170      -38.45430      -13.84550
O          8.44080      -27.75100      -13.37420
O         -7.64190      -38.43390      -33.67050
O        -15.65460      -28.04250      -35.26530
O        -11.57230       -8.55210      -19.28790
O        -18.75020        2.56810      -20.59030
O        -12.28550       53.91090      -16.68830
O         -3.36220       61.71810      -12.04900
O         19.16440      -43.87320      -15.53630
O         12.26210      -55.02690      -18.27110
O         -0.15230      -44.03500      -19.53490
O          6.90320      -54.70750      -15.83360
O         -8.32840      -13.02240      -10.16610
O         -1.05280      -24.52770       -9.20890
O         11.65890      -13.23120       -6.80050
O          4.10890      -23.01110      -11.41580
S         -3.13150      -32.66030      -15.21530
S         -2.87620      -27.53380      -15.65680
S          1.96580      -25.86650      -15.34190
S          5.71500      -27.51260      -14.26490
S         -0.51440      -35.76770      -14.04750
S         -3.99990      -32.60350      -33.09440
S         -4.29090      -27.53770      -33.71070
S         -9.10800      -26.00070      -34.39610
S        -12.98420      -27.72320      -34.31890
S         -6.72430      -35.85250      -33.00740
S         -7.76570       -2.93690      -17.82450
S         -7.78620        2.14030      -17.29420
S        -12.47500        4.11370      -17.91530
S        -16.22630        2.69240      -19.24770
S        -10.45340       -5.92040      -19.10730
S        -15.73630       58.43470      -14.53330
S        -14.88230       64.05310      -14.63680
S         -9.35430       64.92180      -13.44070
S         -6.07640       62.55920      -12.23360
S        -13.33230       55.01470      -14.06140
S         22.77570      -49.47220      -13.65270
S         22.63670      -54.56170      -13.16180
S         18.30690      -56.52190      -15.00290
S         14.88730      -55.07050      -17.03720
S         20.28320      -46.48010      -15.29410
S         -4.17270      -49.69410      -19.34360
S         -4.09370      -54.78290      -18.86890
S          0.50920      -56.49330      -17.59940
S          4.42060      -54.94610      -17.18570
S         -1.43990      -46.49700      -18.97740
S        -12.22000      -18.68360      -11.47060
S        -12.24170      -23.75440      -11.99470
S         -7.70820      -25.78100      -11.05710
S         -3.82970      -24.49980      -10.04410
S         -9.49090      -15.66010      -10.31780
S         15.46220      -18.94550       -7.80980
S         15.01240      -24.00300       -8.35600
S         10.17650      -25.41250       -9.12540
S          6.50520      -23.50150       -9.95490
S         12.87600      -15.61450       -7.74820
H         -3.53070      -37.92310      -13.70210
H          6.94070      -23.96470      -13.87210
H        -14.34300      -24.25750      -34.42960
H         -3.89730      -38.08310      -32.01070
H        -17.23240        6.28260      -19.72940
H         -7.52080       -8.20430      -19.53420
H        -15.87520       52.78440      -15.19900
H         -4.14580       65.71600      -11.76000
H         14.14750      -58.65530      -17.82910
H         23.22600      -44.16700      -15.27380
H         -4.23800      -44.17940      -19.93220
H          5.57650      -58.44930      -16.78280
H        -12.41400      -13.35510      -10.04220
H         -2.95160      -28.12550       -9.73650
H          4.98980      -26.88340      -10.40150
H         15.72740      -13.51240       -6.57020
C        -20.72590      -36.89120       -6.63560
C        -21.62290      -35.92330       -7.11320
C        -20.97000      -34.68730       -7.36960
C        -19.85190      -32.50270       -7.68070
C        -19.23200      -31.27110       -7.76370
C        -19.74570      -29.98540       -8.04670
C        -18.90150      -28.87010       -7.96930
C        -17.52470      -29.05320       -7.70890
C        -16.48170      -28.13830       -7.62430
C        -14.56800      -26.56320       -7.50250
C        -13.43190      -25.68250       -7.41110
C        -12.21140      -26.37820       -7.36740
C        -14.19680      -27.90430       -7.43630
C        -15.28750      -28.79460       -7.49170
C        -16.96040      -30.35660       -7.50730
C        -17.84740      -31.46690       -7.43460
C        -18.97260      -33.46200       -7.23030
C        -19.60560      -34.71290       -7.07760
C        -21.17850      -38.23880       -6.16480
C        -20.64620      -39.40280       -5.69600
C        -19.21060      -39.70080       -5.55030
C        -19.09760      -41.03430       -4.95680
C        -17.94400      -41.77320       -4.65130
C        -18.05280      -43.06340       -4.12550
C        -19.31440      -43.60690       -3.91470
C        -20.46470      -42.86940       -4.22950
C        -20.36030      -41.57010       -4.75690
C        -21.39990      -40.58750       -5.20940
C        -22.74650      -40.82550       -5.15570
C        -23.34260      -41.99890       -4.61300
C        -23.74130      -39.93340       -5.64690
C        -23.13180      -36.06110       -7.29320
C        -23.50920      -36.81260       -8.58420
C        -25.03000      -36.79760       -8.86990
C        -25.39750      -37.22860      -10.31370
C        -25.18810      -38.72790      -10.61450
C        -26.12350      -39.67250       -9.83550
C        -26.09640      -41.11430      -10.36860
C        -27.00490      -42.10950       -9.60650
C        -28.49830      -41.96470       -9.95250
C        -29.36740      -43.02240       -9.24290
C        -30.87040      -42.92730       -9.54370
C        -16.64540      -33.50310       -6.33710
C        -16.35570      -32.90690       -4.91070
C        -17.61570      -32.76350       -4.00320
C        -18.22210      -34.07870       -3.49490
C        -15.21280      -33.66660       -4.17940
C        -13.80990      -33.51040       -4.79500
C        -12.71660      -34.29440       -4.03680
C        -11.33450      -34.14120       -4.67970
C        -10.88570      -25.71080       -7.33620
C         -9.55660      -26.04790       -7.31200
C         -8.39690      -25.11050       -7.28180
C         -7.18020      -25.94080       -7.16270
C         -5.81220      -25.64760       -7.03090
C         -4.87240      -26.66650       -6.88480
C         -5.25460      -28.00930       -6.94530
C         -6.60240      -28.31260       -7.10680
C         -7.55140      -27.27590       -7.19170
C         -9.00170      -27.42050       -7.31930
C         -8.36860      -23.74600       -7.33960
C         -9.49980      -22.90060       -7.49270
C         -7.18120      -22.96660       -7.25650
C        -13.64650      -24.17960       -7.38190
C        -13.48590      -23.51000       -8.75540
C        -13.96610      -22.04570       -8.79220
C        -15.50880      -21.86720       -8.86890
C        -15.94540      -20.44190       -9.24670
C        -15.75810      -19.38910       -8.12340
C        -15.66900      -17.93330       -8.63800
C        -15.30100      -16.88880       -7.55180
C        -13.79870      -16.60800       -7.30510
C        -12.96950      -17.76070       -6.70900
C        -12.23400      -18.63060       -7.74030
C        -14.47870      -31.13120       -7.54120
C        -14.44510      -31.89270       -8.89060
C        -13.31680      -32.94900       -8.92550
C        -11.91750      -32.51560       -8.41170
C        -14.52300      -30.99910      -10.16310
C        -13.28520      -30.12870      -10.48420
C        -13.56310      -28.96910      -11.46450
C        -14.08700      -29.45300      -12.83280
C         18.77750      -36.70890      -25.75910
C         19.77780      -35.71150      -25.68520
C         19.27890      -34.43860      -26.10630
C         18.31660      -32.24640      -26.71800
C         17.69830      -31.03750      -27.00620
C         18.20310      -29.72000      -26.96900
C         17.35360      -28.65130      -27.25600
C         15.97990      -28.89680      -27.53630
C         14.92410      -28.02630      -27.79500
C         12.99820      -26.57420      -28.36890
C         11.88600      -25.76140      -28.76290
C         10.77430      -26.54780      -29.13080
C         12.69230      -27.92720      -28.39080
C         13.77760      -28.74090      -28.01560
C         15.45960      -30.23020      -27.58060
C         16.34550      -31.31440      -27.34570
C         17.42960      -33.27290      -26.91550
C         17.96420      -34.50660      -26.55820
C         18.99610      -38.12420      -25.35630
C         18.23460      -39.24630      -25.11930
C         16.77360      -39.32680      -25.26330
C         16.37920      -40.69730      -24.95700
C         15.08930      -41.23930      -24.99800
C         14.91220      -42.59950      -24.77430
C         16.01560      -43.40390      -24.52640
C         17.30020      -42.85160      -24.43650
C         17.48910      -41.47630      -24.67840
C         18.68600      -40.59110      -24.67610
C         19.93600      -40.98890      -24.31610
C         20.24380      -42.31520      -23.89520
C         21.08360      -40.14950      -24.29300
C         21.19660      -35.86010      -25.17060
C         22.21550      -36.14250      -26.31080
C         23.61980      -35.48490      -26.14510
C         24.83450      -36.39910      -26.39270
C         25.01810      -37.52230      -25.35930
C         25.91550      -37.20200      -24.15190
C         25.50300      -36.02820      -23.23850
C         24.08790      -36.13400      -22.61490
C         23.92420      -37.24070      -21.55430
C         22.47690      -37.36330      -21.06870
C         22.32440      -38.31740      -19.87550
C         15.22520      -33.56720      -28.03790
C         15.12960      -33.34070      -29.57190
C         13.93220      -34.10730      -30.17900
C         13.72380      -33.88120      -31.67740
C         16.48000      -33.58110      -30.33380
C         16.91120      -35.06150      -30.45600
C         18.27040      -35.27220      -31.18380
C         18.39310      -34.64220      -32.58330
C          9.49020      -25.95500      -29.60240
C          8.26860      -26.35600      -30.07090
C          7.81140      -27.74890      -30.23740
C          6.42850      -27.70750      -30.70960
C          5.58440      -28.79100      -31.02320
C          4.29040      -28.53370      -31.48070
C          3.84180      -27.22080      -31.60270
C          4.69920      -26.16380      -31.27680
C          6.01290      -26.38720      -30.82270
C          7.14330      -25.48570      -30.46590
C          7.06700      -24.13060      -30.52060
C          5.85870      -23.43140      -30.74470
C          8.15310      -23.24510      -30.32270
C         11.98310      -24.23350      -28.78570
C         11.27390      -23.56800      -27.57880
C         11.51500      -22.04030      -27.53700
C         10.76060      -21.32920      -26.40010
C         10.95800      -19.80390      -26.39160
C         12.38330      -19.35690      -25.98480
C         12.69610      -17.90770      -26.40140
C         14.18610      -17.53750      -26.20320
C         14.63370      -16.27100      -26.95600
C         13.95680      -14.98790      -26.44920
C         14.42630      -13.73190      -27.19700
C         12.97780      -31.06790      -27.58740
C         12.84290      -31.54530      -26.10080
C         11.67030      -33.79210      -26.68700
C         12.78980      -30.39250      -25.05270
C         11.49720      -29.54860      -25.02250
C         11.60740      -28.26270      -24.17320
C         12.30880      -27.11300      -24.91730
C         11.62310      -32.48170      -25.89720
C         14.42970       -6.83070      -12.29670
C         15.45130       -5.91680      -11.91070
C         14.96170       -4.58360      -11.76100
C         14.05480       -2.27240      -11.54830
C         13.47770       -1.01490      -11.42720
C         14.05420        0.25260      -11.14390
C         13.23860        1.39160      -11.06030
C         11.84650        1.24910      -11.24390
C         10.82780        2.20600      -11.23310
C          8.96680        3.82280      -11.44440
C          7.91820        4.76580      -11.67790
C          6.75260        4.12710      -12.14760
C          8.57900        2.50480      -11.67800
C          9.63530        1.60110      -11.52350
C         11.24340       -0.01120      -11.52910
C         12.07640       -1.15400      -11.67180
C         13.09530       -3.18090      -11.91510
C         13.58270       -4.48800      -12.02030
C         14.66340       -8.24040      -12.73040
C         13.89630       -9.34740      -12.98430
C         12.43510       -9.46300      -12.78050
C         12.02390      -10.76470      -13.29320
C         10.71770      -11.26960      -13.35930
C         10.50200      -12.52700      -13.91290
C         11.57980      -13.29480      -14.35310
C         12.87670      -12.77130      -14.27950
C         13.11500      -11.49120      -13.73220
C         14.34600      -10.67170      -13.50240
C         15.60800      -11.11900      -13.76830
C         15.91320      -12.42100      -14.24510
C         16.78480      -10.34340      -13.55610
C         16.93840       -6.17020      -11.72630
C         17.37360       -6.15910      -10.24660
C         18.88980       -6.06100      -10.07300
C         19.39240       -6.14190       -8.60020
C         19.14140       -7.48120       -7.88520
C         19.75320       -8.69330       -8.60610
C         19.69020       -9.98790       -7.79870
C         20.09820      -11.22700       -8.62730
C         21.60290      -11.32140       -8.89880
C         21.94910      -12.30110      -10.02640
C         23.45530      -12.53120      -10.23420
C         10.75350       -3.09760      -12.77170
C         10.47870       -2.46720      -14.16650
C         11.73330       -2.35860      -15.07890
C         12.32570       -3.70190      -15.54700
C          9.31580       -3.17030      -14.90830
C          7.91400       -3.07740      -14.24660
C          6.83840       -3.85660      -15.02740
C          5.44360       -3.75830      -14.39770
C          5.57480        4.87230      -12.65860
C          4.33700        4.61830      -13.17340
C          3.34420        5.62190      -13.66590
C          2.12190        4.86430      -14.06140
C          0.87350        5.23910      -14.58660
C         -0.06950        4.27220      -14.93100
C          0.20770        2.91440      -14.76500
C          1.44290        2.52760      -14.23790
C          2.39280        3.50710      -13.91070
C          3.73030        3.29440      -13.35630
C          3.45250        6.97870      -13.75340
C          4.60770        7.73640      -13.42560
C          2.42860        7.83270      -14.20420
C          8.14840        6.26920      -11.49890
C          7.48290        6.81600      -10.21870
C          7.79700        8.30490       -9.98610
C          9.22780        8.55380       -9.45660
C          9.59450       10.02820       -9.21090
C          9.80760       10.81110      -10.51360
C         10.35630       12.21690      -10.26760
C         10.48710       13.06930      -11.55700
C          9.33920       14.05820      -11.81140
C          7.97230       13.43790      -12.17430
C          7.04990       13.22600      -10.96900
C          8.75720       -0.72100      -11.50050
C          8.71070       -1.53160      -10.17140
C          7.53010       -2.53720      -10.13100
C          6.18820       -2.03690      -10.67900
C          8.82650       -0.69090       -8.87980
C          7.71830        0.35000       -8.62190
C          8.15810        1.43750       -7.62080
C          8.54590        0.89370       -6.24130
C          7.85230       54.39700       -7.40870
C          6.77990       55.10310       -7.96870
C          6.89450       56.49500       -7.68540
C          7.31690       58.90270       -7.50270
C          7.65850       60.24430       -7.58210
C          6.96630       61.75150       -8.26330
C          7.94460       63.20860       -8.28830
C          9.60610       63.17770       -7.60940
C         10.64580       64.06330       -7.36370
C         12.52850       65.64100       -6.94500
C         13.60880       66.52140       -6.60270
C         14.75120       65.81400       -6.18670
C         12.84790       64.30700       -6.73780
C         11.78250       63.39980       -6.87790
C         10.25300       61.67000       -6.95200
C          9.28410       60.25190       -6.88460
C          8.31070       58.16770       -6.85300
C          8.03460       56.79880       -6.94080
C          8.03850       52.96470       -7.58540
C          9.10440       52.22980       -7.99680
C         10.40020       52.79100       -8.42760
C         11.27990       51.64980       -8.69560
C         12.62820       51.65960       -9.08700
C         13.29520       50.45700       -9.31870
C         12.60660       49.24850       -9.21500
C         11.26410       49.25140       -8.83620
C         10.58470       50.45900       -8.57130
C          9.18430       50.76710       -8.17650
C          8.19860       49.83720       -8.03990
C          8.37820       48.44460       -8.24430
C          6.85660       50.11060       -7.68090
C          5.70160       54.52630       -8.87560
C          4.45410       54.00380       -8.13860
C          3.60590       55.12370       -7.50540
C          2.23560       54.65740       -6.95750
C          1.25480       54.03760       -7.97950
C          0.79320       54.93650       -9.14650
C          1.68620       54.92300      -10.41350
C          1.73490       53.58290      -11.17510
C          0.39270       53.11140      -11.76340
C          0.54900       51.82760      -12.59210
C         -0.76910       51.33890      -13.22360
C         10.36320       58.48670       -5.40140
C         10.23040       59.21940       -4.02940
C         11.35710       58.78390       -3.05980
C         11.42670       59.63000       -1.78280
C          8.79080       59.13800       -3.41110
C          8.35220       57.74190       -2.91160
C          6.82570       57.65030       -2.69550
C          6.23150       58.77630       -1.82610
C         16.00540       66.42960       -5.67940
C         17.10460       66.03730       -4.95630
C         17.44030       64.65710       -4.53050
C         18.50090       64.77570       -3.54540
C         19.05680       63.75250       -2.78490
C         20.02990       64.05000       -1.83610
C         20.41160       65.37430       -1.64140
C         19.90490       66.38520       -2.45300
C         18.91630       66.08690       -3.42070
C         18.17460       66.90730       -4.40310
C         18.44310       68.22030       -4.67030
C         19.50360       68.96450       -4.07650
C         17.73980       69.01100       -5.61500
C         13.46150       68.03050       -6.63490
C         14.04680       68.65520       -7.91490
C         14.10280       70.18920       -7.85350
C         14.81640       70.81520       -9.06550
C         15.23010       72.28740       -8.83840
C         14.06100       73.27530       -8.81690
C         14.43420       74.60210       -8.13220
C         13.24190       75.57630       -8.03000
C         13.44190       76.69610       -6.99280
C         14.72870       77.51660       -7.20130
C         14.82510       78.71870       -6.22950
C         12.62750       61.11720       -6.19540
C         13.13880       60.16470       -7.29190
C         15.23170       59.60870       -5.78130
C         13.55260       60.82970       -8.63560
C         15.01890       61.42270       -8.84600
C         16.43590       62.47520      -11.64610
C         16.66080       63.98230      -12.09730
C         14.15740       59.10700       -6.77100
C          3.62690      -47.11760       -8.09770
C          4.63240      -47.99850       -7.67110
C          4.13950      -49.34620       -7.55290
C          3.25150      -51.65790       -7.39690
C          2.70480      -52.93240       -7.35460
C          3.27760      -54.19330       -7.10610
C          2.47740      -55.35220       -7.15140
C          1.07700      -55.23220       -7.35570
C          0.05450      -56.16960       -7.42100
C         -1.81200      -57.76300       -7.68890
C         -2.89680      -58.65840       -7.91710
C         -4.09840      -57.98490       -8.18230
C         -2.20780      -56.43060       -7.74100
C         -1.14470      -55.53780       -7.59780
C          0.48340      -53.94950       -7.57200
C          1.31870      -52.80850       -7.65910
C          2.29600      -50.75810       -7.82230
C          2.79780      -49.45340       -7.90290
C          3.87030      -45.70130       -8.44220
C          3.10720      -44.58700       -8.66620
C          1.62950      -44.47620       -8.52120
C          1.28270      -43.12090       -8.92020
C         -0.01130      -42.57970       -8.99940
C         -0.18220      -41.25470       -9.37120
C          0.94360      -40.48020       -9.68630
C          2.22860      -41.02920       -9.59880
C          2.40760      -42.37340       -9.22220
C          3.60340      -43.24680       -9.07600
C          4.88190      -42.82700       -9.31690
C          5.23000      -41.52200       -9.75310
C          6.04670      -43.62400       -9.17890
C          6.08540      -47.65350       -7.40420
C          6.29120      -46.85770       -6.10350
C          7.79670      -46.58900       -5.84330
C          8.07350      -45.85300       -4.51620
C          7.67940      -44.35930       -4.50890
C          8.55270      -43.47400       -5.42650
C          8.19440      -41.97500       -5.33460
C          8.98030      -41.04360       -6.26900
C         10.48720      -41.01060       -5.99330
C         11.23160      -39.96420       -6.84270
C         12.74230      -39.95390       -6.56070
C          0.01580      -50.86710       -8.81490
C         -0.22880      -51.54270      -10.20400
C          1.04570      -51.69790      -11.06260
C          1.73350      -50.39680      -11.49700
C         -1.33970      -50.80850      -10.99080
C         -2.76430      -50.93000      -10.41400
C         -3.83600      -50.20130      -11.24540
C         -5.27110      -50.51560      -10.76260
C         -5.38420      -58.66770       -8.45230
C         -6.62140      -58.34240       -8.93820
C         -7.75860      -59.27700       -9.18460
C         -8.92790      -58.43880       -9.54150
C        -10.27480      -58.74420       -9.80240
C        -11.19020      -57.73920      -10.10830
C        -10.76500      -56.41260      -10.17640
C         -9.42740      -56.09850       -9.94630
C         -8.52470      -57.11580       -9.63640
C         -7.10380      -56.99400       -9.30930
C         -7.78300      -60.64600       -9.10920
C         -6.65490      -61.46860       -8.84570
C         -8.94950      -61.44280       -9.29890
C         -2.68430      -60.16070       -7.91920
C         -2.71100      -60.75670       -6.49220
C         -2.78730      -62.30240       -6.46680
C         -1.60350      -63.00790       -7.14060
C         -1.70140      -64.56940       -7.06040
C         -2.81150      -65.15700       -7.94680
C         -2.97880      -66.66980       -7.74230
C         -4.24460      -67.24740       -8.41900
C         -5.50620      -67.34290       -7.53840
C         -6.13730      -66.00810       -7.06380
C         -5.61050      -65.48290       -5.71340
C         -2.01510      -53.20590       -7.55320
C         -2.04180      -52.32970       -6.26690
C         -3.14960      -51.22900       -6.30960
C         -4.50530      -51.60870       -6.93190
C         -1.98570      -53.11200       -4.92610
C         -3.19850      -54.00860       -4.60920
C         -3.18640      -54.56470       -3.16710
C         -3.47520      -53.48610       -2.10730
C        -21.92700      -45.66000      -11.69340
C        -22.87930      -46.63810      -12.05790
C        -22.52170      -47.94420      -11.59550
C        -21.79430      -50.19430      -10.90110
C        -21.31220      -51.44100      -10.50270
C        -21.86530      -52.74900      -10.59780
C        -21.16490      -53.84800      -10.09990
C        -19.86450      -53.66110       -9.56780
C        -18.94960      -54.58050       -9.09590
C        -17.21900      -56.13900       -8.29500
C        -16.19050      -57.02650       -7.86240
C        -15.00570      -56.32810       -7.53300
C        -16.80700      -54.82060       -8.31260
C        -17.77820      -53.94230       -8.78900
C        -19.24600      -52.36100       -9.51340
C        -20.02000      -51.24050       -9.92950
C        -20.90200      -49.22580      -10.53380
C        -21.30630      -47.94520      -10.92510
C        -22.05830      -44.21550      -12.03610
C        -21.22330      -43.14420      -12.16160
C        -19.77430      -43.12800      -11.85070
C        -19.26390      -41.82570      -12.25970
C        -17.94590      -41.36420      -12.17590
C        -17.64700      -40.05600      -12.53470
C        -18.67420      -39.22800      -12.98230
C        -19.98410      -39.69890      -13.06420
C        -20.29650      -41.01800      -12.69070
C        -21.56970      -41.78200      -12.64470
C        -22.77560      -41.26040      -13.02130
C        -22.97240      -39.91600      -13.43270
C        -23.98440      -41.99740      -13.10290
C        -24.12920      -46.40050      -12.88060
C        -25.38970      -46.15720      -12.01420
C        -26.60540      -45.81730      -12.88050
C        -27.86180      -45.44200      -12.08560
C        -29.03090      -44.98230      -12.99130
C        -29.72290      -46.13080      -13.75830
C        -30.31060      -45.73900      -15.14040
C        -29.42080      -46.03830      -16.36070
C        -28.08400      -45.27760      -16.36780
C        -27.11010      -45.70790      -17.46790
C        -25.70770      -45.08300      -17.34260
C        -18.94070      -49.08760       -9.05130
C        -19.14320      -49.37160       -7.52980
C        -18.19960      -48.47520       -6.67520
C        -18.18350      -48.80930       -5.17030
C        -20.62600      -49.30910       -7.06720
C        -21.29060      -47.91380       -7.16490
C        -22.83490      -47.93750       -7.16400
C        -23.46500      -48.61620       -5.93460
C        -13.73230      -56.98710       -7.19780
C        -12.48980      -56.62430       -6.76580
C        -11.99010      -55.26180       -6.47210
C        -10.54350      -55.36230       -6.29730
C         -9.63250      -54.31490       -6.09540
C         -8.27470      -54.60950       -5.96830
C         -7.84520      -55.93710       -6.02150
C         -8.77450      -56.96950       -6.14930
C        -10.14420      -56.69090       -6.32210
C        -11.33680      -57.54300       -6.54390
C        -11.31830      -58.90680       -6.55340
C        -10.13690      -59.68110       -6.39450
C        -12.46170      -59.74700       -6.71280
C        -16.42320      -58.52790       -7.86200
C        -16.30550      -59.14110       -9.27120
C        -16.63620      -60.64230       -9.34870
C        -16.64920      -61.18970      -10.79150
C        -16.82720      -62.72410      -10.87730
C        -18.22850      -63.19680      -11.28680
C        -19.32590      -62.84900      -10.28190
C        -20.68480      -63.50580      -10.65100
C        -21.83770      -63.14720       -9.70450
C        -21.70710      -63.63180       -8.24710
C        -22.95250      -63.33550       -7.40630
C        -16.74350      -51.68310       -9.13130
C        -16.35720      -51.27750      -10.59160
C        -15.34740      -48.93700      -10.00280
C        -16.11520      -52.49890      -11.52460
C        -14.77120      -53.23700      -11.34920
C        -14.64560      -54.56530      -12.13050
C        -15.44430      -55.72000      -11.50670
C        -15.12450      -50.32610      -10.60540
C          3.19380      -15.36640      -33.26670
C          2.20450      -16.27040      -33.69580
C          2.74500      -17.59530      -33.86540
C          3.67800      -19.88820      -34.05590
C          4.25890      -21.15250      -34.08810
C          3.67270      -22.42690      -34.31200
C          4.49710      -23.56430      -34.27570
C          5.88770      -23.42410      -34.08120
C          6.89450      -24.38250      -34.00770
C          8.72250      -25.99750      -33.64960
C          9.78240      -26.90730      -33.29300
C         10.96650      -26.22570      -32.93710
C          9.12310      -24.66780      -33.56000
C          8.08930      -23.75920      -33.77270
C          6.48430      -22.14770      -33.87760
C          5.64930      -21.00340      -33.80710
C          4.61840      -18.96520      -33.66350
C          4.10840      -17.66660      -33.56140
C          2.90240      -13.97180      -32.85480
C          3.60890      -12.83280      -32.56890
C          5.08250      -12.66480      -32.65470
C          5.38150      -11.33110      -32.12850
C          6.63840      -10.75830      -31.93400
C          6.72870       -9.46460      -31.43300
C          5.57370       -8.73480      -31.17040
C          4.33080       -9.32680      -31.36080
C          4.21680      -10.63840      -31.85110
C          3.05220      -11.51930      -32.13770
C          1.75030      -11.12690      -32.00530
C          1.32810       -9.81540      -31.62640
C          0.63170      -11.97360      -32.22120
C          0.72670      -15.97970      -33.92740
C          0.48250      -15.13650      -35.20330
C         -1.01400      -14.94890      -35.48990
C         -1.31070      -14.07690      -36.73800
C         -1.00420      -12.57320      -36.56180
C         -1.92000      -11.86700      -35.55400
C         -1.61320      -10.35960      -35.41720
C         -2.43550       -9.63400      -34.34350
C         -3.94160       -9.66050      -34.62030
C         -4.75790       -8.82240      -33.62400
C         -6.26070       -8.95450      -33.85170
C          6.96320      -19.00310      -32.77560
C          7.28200      -19.58430      -31.37060
C          6.04270      -19.66170      -30.43720
C          5.47300      -18.31840      -29.95130
C          8.45190      -18.83750      -30.68040
C          9.84300      -18.97700      -31.32740
C         10.90170      -18.15710      -30.58350
C         12.30800      -18.37110      -31.18610
C         12.20230      -26.90760      -32.49200
C         13.42030      -26.57810      -31.95930
C         14.48180      -27.52850      -31.52260
C         15.66250      -26.69740      -31.13330
C         16.96150      -27.00270      -30.64980
C         17.84800      -25.98770      -30.27780
C         17.45990      -24.65280      -30.39630
C         16.19110      -24.33420      -30.88070
C         15.30630      -25.36180      -31.22850
C         13.94200      -25.22130      -31.70740
C         14.46910      -28.88410      -31.47960
C         13.32220      -29.68960      -31.67860
C         15.60430      -29.68340      -31.19230
C          9.53220      -28.40460      -33.23200
C          9.94700      -29.11420      -34.52760
C          9.56490      -30.60550      -34.53260
C          8.03800      -30.84700      -34.59560
C          7.64660      -32.32760      -34.76700
C          7.95530      -33.20410      -33.52900
C          7.41600      -34.64110      -33.71200
C          7.81270      -35.58080      -32.56110
C          9.09120      -36.43500      -32.78670
C         10.42240      -35.65590      -32.87260
C         10.83530      -35.23860      -34.30430
C          8.99010      -21.44680      -33.91940
C          9.04510      -20.76570      -35.31850
C         10.16820      -19.69620      -35.42040
C         11.55780      -20.08140      -34.87740
C          9.02250      -21.74500      -36.52850
C         10.22860      -22.69400      -36.66700
C          9.98860      -23.92610      -37.55170
C          9.67420      -23.59160      -39.01960
C        -13.59060      -15.17560      -28.98310
C        -12.66400      -16.18900      -28.72380
C        -13.10000      -17.44650      -29.22240
C        -13.96040      -19.65090      -29.89110
C        -14.49690      -20.88200      -30.20420
C        -13.90770      -22.16250      -30.13600
C        -14.64800      -23.26970      -30.53690
C        -16.01240      -23.10280      -30.90630
C        -16.97800      -24.03650      -31.25560
C        -18.74350      -25.62810      -31.88330
C        -19.77700      -26.52850      -32.28060
C        -20.93940      -25.85260      -32.68190
C        -19.17080      -24.30240      -31.86110
C        -18.17560      -23.40270      -31.48530
C        -16.62900      -21.81510      -30.92610
C        -15.82900      -20.67420      -30.64120
C        -14.86100      -18.65680      -30.16470
C        -14.37120      -17.39650      -29.80730
C        -13.34920      -13.75900      -28.60940
C        -14.09220      -12.63570      -28.38720
C        -15.55030      -12.52530      -28.55090
C        -15.94010      -11.20510      -28.08360
C        -17.23130      -10.66880      -28.02280
C        -17.41130       -9.34400      -27.65570
C        -16.30010       -8.54780      -27.34720
C        -15.01460       -9.10040      -27.39410
C        -14.82730      -10.43760      -27.76690
C        -13.61260      -11.30170      -27.94330
C        -12.33530      -10.86690      -27.70990
C        -11.98810       -9.56880      -27.26410
C        -11.18670      -11.66070      -27.88710
C        -11.37280      -16.06280      -27.91960
C        -10.14080      -15.78050      -28.80040
C         -8.92100      -15.42280      -27.92850
C         -7.66810      -15.01360      -28.73370
C         -6.77160      -13.97290      -28.02370
C         -6.09780      -14.40150      -26.69650
C         -6.99190      -14.49470      -25.44300
C         -7.79890      -13.23030      -25.07190
C         -6.94930      -11.98420      -24.76080
C         -7.81860      -10.80030      -24.31400
C         -7.00300       -9.55040      -23.94480
C        -17.05140      -18.46870      -31.34870
C        -17.14580      -18.69460      -32.88670
C        -18.39260      -17.98940      -33.45510
C        -18.64010      -18.21350      -34.96070
C        -15.84260      -18.37890      -33.66540
C        -15.51110      -16.88540      -33.87880
C        -14.18210      -16.63140      -34.59300
C        -22.11690      -26.54660      -33.24070
C        -23.31070      -26.22750      -33.84730
C        -23.83000      -24.86760      -34.10760
C        -25.18850      -25.04090      -34.61980
C        -26.09920      -24.03460      -34.96600
C        -27.34870      -24.38180      -35.45560
C        -27.68050      -25.73410      -35.59350
C        -26.76460      -26.72320      -35.25190
C        -25.49820      -26.38590      -34.75900
C        -24.31800      -27.19000      -34.33710
C        -24.25540      -28.56490      -34.38690
C        -25.35460      -29.36850      -34.76500
C        -23.10520      -29.35960      -34.11410
C        -19.55340      -28.02970      -32.27680
C        -20.27110      -28.73190      -31.10580
C        -19.98080      -30.24740      -31.06870
C        -20.81620      -31.02710      -30.02330
C        -20.68980      -32.55750      -30.14220
C        -19.27840      -33.11040      -29.84410
C        -19.07180      -34.55710      -30.32050
C        -17.61240      -35.02760      -30.14790
C        -17.24430      -36.29010      -30.93580
C        -17.97100      -37.56640      -30.46500
C        -17.60710      -38.81110      -31.27880
C        -19.12020      -21.15110      -30.96810
C        -19.25590      -20.78010      -29.46130
C        -20.45740      -18.48310      -29.75900
C        -19.22360      -22.00910      -28.50390
C        -20.49400      -22.88800      -28.51720
C        -20.37670      -24.17450      -27.68840
C        -19.54010      -25.26480      -28.38440
C        -20.49780      -19.89270      -29.17760
C        -14.07200      -17.30290      -35.96790
F        -16.93570      -43.75580       -3.81340
F        -19.47040      -44.86410       -3.43320
F         -3.56900      -26.34740       -6.70220
F         -4.32910      -28.99310       -6.86590
F         13.66070      -43.13060      -24.80620
F         15.85230      -44.72900      -24.38490
F          3.47230      -29.56150      -31.80730
F          2.58440      -26.95730      -32.03410
F          9.22940      -12.97260      -14.07690
F         11.36520      -14.49580      -14.92710
F         -1.25170        4.64180      -15.49550
F         -0.69850        1.97980      -15.09880
F         14.59730       50.47940       -9.68120
F         13.24050       48.07960       -9.45690
F         20.56890       63.05120       -1.08770
F         21.28980       65.67470       -0.65460
F         -1.44370      -40.75020       -9.46200
F          0.78740      -39.20070      -10.10590
F        -12.50180      -58.04890      -10.28390
F        -11.65990      -55.42500      -10.42180
F        -16.38690      -39.58340      -12.42410
F        -18.39300      -37.94940      -13.30900
F         -7.37730      -53.61320       -5.79350
F         -6.51840      -56.22310       -5.99430
F          7.92960       -8.94150      -31.15020
F          5.64630       -7.47520      -30.66930
F         19.07720      -26.31210      -29.80920
F         18.30330      -23.64490      -30.08500
F        -18.65960       -8.82970      -27.64370
F        -16.47520       -7.26310      -26.98270
F        -28.22090      -23.40530      -35.77720
F        -28.89970      -26.08880      -36.07440
H        -16.96340      -41.34580       -4.80020
H        -21.40580      -43.36910       -4.05300
H        -23.59270      -35.07460       -7.34180
H        -23.59350      -36.54180       -6.43070
H        -23.16200      -37.84360       -8.51690
H        -22.96520      -36.37460       -9.42110
H        -25.42240      -35.79040       -8.72960
H        -25.53910      -37.43270       -8.14500
H        -24.83170      -36.63520      -11.03190
H        -26.43990      -36.98340      -10.51690
H        -24.14080      -38.99360      -10.47050
H        -25.35840      -38.86220      -11.68270
H        -25.85760      -39.68940       -8.77850
H        -27.14530      -39.29560       -9.88060
H        -25.07540      -41.49460      -10.33790
H        -26.35880      -41.15000      -11.42600
H        -26.66840      -43.11120       -9.87410
H        -26.86640      -41.99850       -8.53110
H        -28.63760      -42.06490      -11.02890
H        -28.85470      -40.96500       -9.70400
H        -29.02180      -44.02140       -9.50860
H        -29.21950      -42.95370       -8.16510
H        -31.41890      -43.67390       -8.96940
H        -31.28970      -41.95210       -9.29610
H        -31.05990      -43.08570      -10.60540
H        -15.77430      -33.47270       -6.99160
H        -16.85930      -34.56610       -6.22530
H        -16.00550      -31.88240       -5.03650
H        -17.37830      -32.14200       -3.13970
H        -18.38460      -32.18800       -4.51870
H        -18.56420      -34.70730       -4.31700
H        -17.50500      -34.64990       -2.90540
H        -15.15130      -33.34450       -3.13990
H        -15.46480      -34.72490       -4.11180
H        -13.53360      -32.45600       -4.78550
H        -13.80010      -33.82620       -5.83810
H        -12.99800      -35.34710       -4.00790
H        -10.99020      -33.10760       -4.64660
H        -11.35380      -34.46470       -5.72040
H        -10.58200      -34.75290       -4.18200
H         -5.41240      -24.64430       -7.02760
H         -6.92060      -29.34460       -7.11640
H        -12.96890      -23.69980       -6.67560
H        -14.64190      -23.96050       -6.99530
H        -12.43650      -23.53030       -9.04930
H        -14.03680      -24.06890       -9.51180
H        -13.53110      -21.54590       -9.65770
H        -13.55190      -21.50950       -7.93840
H        -15.89900      -22.55660       -9.61750
H        -15.96050      -22.17030       -7.92440
H        -17.00260      -20.46250       -9.51120
H        -15.39450      -20.13000      -10.13400
H        -14.87340      -19.63270       -7.53500
H        -16.57390      -19.46780       -7.40480
H        -14.94050      -17.86810       -9.44620
H        -16.62570      -17.64090       -9.07070
H        -15.76080      -15.94520       -7.84540
H        -15.77050      -17.14410       -6.60180
H        -13.32570      -16.25690       -8.22220
H        -13.73470      -15.77980       -6.59950
H        -13.60080      -18.37110       -6.06320
H        -12.22170      -17.33550       -6.03960
H        -11.73000      -19.46820       -7.25810
H        -12.89590      -19.04890       -8.49860
H        -14.58480      -31.78590       -6.67620
H        -13.52790      -30.61770       -7.39820
H        -15.36560      -32.47600       -8.91380
H        -13.21030      -33.29710       -9.95290
H        -13.62610      -33.82640       -8.35760
H        -11.58460      -31.60080       -8.90210
H        -11.17450      -33.29050       -8.60030
H        -11.93660      -32.34630       -7.33510
H        -15.40310      -30.36010      -10.09020
H        -14.70180      -31.63110      -11.03300
H        -12.48040      -30.75210      -10.87390
H        -12.90360      -29.71510       -9.55070
H        -12.65730      -28.37390      -11.58020
H        -14.29780      -28.29090      -11.03060
H        -14.26740      -28.60850      -13.49780
H        -13.36620      -30.09960      -13.33330
H        -15.01030      -30.02420      -12.73630
H         14.21190      -40.64710      -25.21230
H         18.11020      -43.52960      -24.21180
H         21.46350      -34.92980      -24.66910
H         21.29250      -36.61200      -24.38740
H         22.30320      -37.22180      -26.43610
H         21.80010      -35.80250      -27.25950
H         23.67150      -34.64810      -26.84160
H         23.72140      -35.01160      -25.16850
H         25.74440      -35.80220      -26.45640
H         24.70770      -36.83670      -27.38290
H         24.05520      -37.90080      -25.01640
H         25.45640      -38.38200      -25.86610
H         26.04120      -38.08780      -23.52940
H         26.92680      -36.98960      -24.49890
H         25.58360      -35.12580      -23.84460
H         26.24000      -35.88000      -22.44930
H         23.84480      -35.17010      -22.16760
H         23.35550      -36.29710      -23.40550
H         24.58010      -37.04450      -20.70610
H         24.23250      -38.19440      -21.98280
H         21.85540      -37.71940      -21.89030
H         22.08060      -36.38600      -20.79300
H         21.27260      -38.51490      -19.66830
H         22.81910      -39.27030      -20.06380
H         22.77980      -37.88380      -18.98520
H         14.27740      -33.40140      -27.52570
H         15.43050      -34.62250      -27.85800
H         14.91390      -32.28520      -29.73810
H         13.00360      -33.83560      -29.67690
H         14.07640      -35.17370      -30.00550
H         12.80650      -34.37870      -31.99260
H         13.61050      -32.82000      -31.89910
H         14.53040      -34.29820      -32.28050
H         16.36990      -33.15480      -31.33090
H         17.26740      -32.99440      -29.86060
H         16.98500      -35.51050      -29.46550
H         16.15200      -35.63890      -30.98360
H         18.43190      -36.34700      -31.26640
H         19.05880      -34.87800      -30.54270
H         17.60410      -35.02150      -33.23270
H         18.31810      -33.55550      -32.54510
H          5.90730      -29.81600      -30.91530
H          4.28770      -25.18150      -31.45610
H         11.58020      -23.81650      -29.70860
H         13.03000      -23.93240      -28.82090
H         10.20040      -23.75520      -27.60670
H         11.65370      -23.99600      -26.65110
H         12.58880      -21.86510      -27.46970
H         11.20520      -21.59300      -28.48150
H         11.08850      -21.73170      -25.44170
H          9.69800      -21.56130      -26.47170
H         10.25300      -19.35720      -25.69050
H         10.67900      -19.42420      -27.37450
H         13.12590      -20.00320      -26.45270
H         12.50580      -19.49070      -24.91000
H         12.44620      -17.81560      -27.45840
H         12.07550      -17.21110      -25.83770
H         14.80470      -18.36310      -26.55520
H         14.40790      -17.44810      -25.13980
H         15.71300      -16.14790      -26.86630
H         14.42470      -16.36670      -28.02150
H         12.87500      -15.07080      -26.55450
H         14.15560      -14.84890      -25.38650
H         13.93250      -12.83090      -26.83330
H         15.50220      -13.59700      -27.08610
H         14.21440      -13.80920      -28.26340
H         13.12460      -31.86420      -28.31710
H         12.02940      -30.61450      -27.87560
H         10.80410      -34.41240      -26.45690
H         12.54960      -34.38620      -26.43820
H         11.64330      -33.63820      -27.76580
H         13.64520      -29.73750      -25.21820
H         12.93810      -30.83110      -24.06590
H         10.69880      -30.17890      -24.63090
H         11.22200      -29.28050      -26.04250
H         12.11200      -28.46360      -23.22820
H         10.60320      -27.94100      -23.89730
H         13.28180      -27.43060      -25.29200
H         12.47000      -26.26070      -24.25720
H         11.70430      -26.79500      -25.76680
H         13.73890      -32.12110      -25.86920
H         10.71900      -31.94380      -26.18230
H         11.51180      -32.70840      -24.83690
H          9.87210      -10.68810      -13.02310
H         13.65990      -13.41480      -14.65210
H         17.49610       -5.40990      -12.27320
H         17.28250       -7.09960      -12.18000
H         17.02270       -7.07250       -9.76630
H         16.91430       -5.32720       -9.71270
H         19.20510       -5.11600      -10.51530
H         19.38250       -6.81810      -10.68310
H         18.91790       -5.35880       -8.00880
H         20.46230       -5.93460       -8.57770
H         18.07050       -7.61100       -7.72890
H         19.57180       -7.40440       -6.88670
H         19.21640       -8.83790       -9.54360
H         20.78210       -8.46900       -8.88750
H         18.67300      -10.11990       -7.42980
H         20.34600       -9.91400       -6.93120
H         19.79440      -12.13250       -8.10210
H         19.55010      -11.22570       -9.56950
H         22.10850      -11.59390       -7.97250
H         22.01590      -10.34740       -9.16120
H         21.46210      -13.26050       -9.85200
H         21.50600      -11.92430      -10.94820
H         23.61860      -13.26100      -11.02720
H         23.94920      -11.60300      -10.52170
H         23.91910      -12.91260       -9.32450
H          9.91080       -3.09050      -12.08050
H         10.91640       -4.16720      -12.90450
H         10.17350       -1.43210      -14.01330
H         11.48400       -1.75400      -15.95090
H         12.51770       -1.78900      -14.58050
H         12.43270       -4.41080      -14.72590
H         11.71690       -4.19000      -16.30800
H          9.25210       -2.77240      -15.92110
H          9.58010       -4.21980      -15.03840
H          7.60700       -2.03330      -14.18730
H          7.97440       -3.44850      -13.22350
H          7.14140       -4.90100      -15.10150
H          5.12700       -2.71830      -14.31940
H          5.41850       -4.22100      -13.41110
H          4.70890       -4.28350      -15.00800
H          0.60500        6.26950      -14.76720
H          1.67470        1.47920      -14.12160
H          7.80680        6.82950      -12.36920
H          9.21740        6.47170      -11.43440
H          6.39990        6.71020      -10.28150
H          7.78670        6.23420       -9.34850
H          7.10120        8.67640       -9.23380
H          7.59830        8.87150      -10.89580
H          9.34740        8.02340       -8.51200
H          9.97840        8.14300      -10.13180
H         10.51250       10.05680       -8.62400
H          8.83420       10.50230       -8.59010
H          8.87890       10.86060      -11.08220
H         10.50540       10.27390      -11.15600
H          9.77610       12.74150       -9.50860
H         11.34470       12.10080       -9.82290
H         11.40770       13.64780      -11.47960
H         10.65670       12.44230      -12.43240
H          9.20620       14.72180      -10.95700
H          9.64710       14.69340      -12.64200
H          8.10970       12.50470      -12.72050
H          7.46370       14.10460      -12.87070
H          6.07860       12.81810      -11.24910
H          7.50580       12.55920      -10.23710
H          8.77460       -1.34780      -12.39210
H          7.82370       -0.16680      -11.59840
H          9.61090       -2.14560      -10.14170
H          7.37490       -2.83120       -9.09290
H          7.80410       -3.45400      -10.65300
H          5.89150       -1.04850      -10.32830
H          5.40640       -2.75320      -10.42620
H          6.20970       -1.98140      -11.76730
H          9.79190       -0.18600       -8.91480
H          8.89580       -1.33020       -7.99980
H          6.79190       -0.13230       -8.31000
H          7.47780        0.87390       -9.54700
H          7.35990        2.17330       -7.52330
H          9.00560        1.97580       -8.04520
H          8.77340        1.71690       -5.56400
H          7.74300        0.30380       -5.79930
H          9.44120        0.27860       -6.33190
H         13.14730       52.59940       -9.20400
H         10.77400       48.29070       -8.77990
H          5.38310       55.26690       -9.60920
H          6.11960       53.72170       -9.48060
H          3.84960       53.44260       -8.85100
H          4.75610       53.30900       -7.35500
H          4.16870       55.57180       -6.68650
H          3.46370       55.94520       -8.20750
H          1.74000       55.50080       -6.47680
H          2.40390       53.93920       -6.15510
H          1.64360       53.08750       -8.34590
H          0.34470       53.76880       -7.44330
H         -0.20920       54.62980       -9.44520
H          0.71170       55.95800       -8.77500
H          2.70570       55.21630      -10.16330
H          1.33100       55.69390      -11.09740
H          2.46600       53.67720      -11.97800
H          2.14500       52.80840      -10.52700
H         -0.02270       53.91220      -12.37510
H         -0.31050       52.93350      -10.94980
H          0.94130       51.04390      -11.94420
H          1.29560       51.98860      -13.36980
H         -0.61570       50.38110      -13.72090
H         -1.56470       51.21270      -12.48940
H         -1.12580       52.04910      -13.96950
H         11.35120       58.61330       -5.84400
H         10.30380       57.40640       -5.26820
H         10.38550       60.28010       -4.22710
H         12.32770       58.86130       -3.54970
H         11.24340       57.73750       -2.77620
H         12.28190       59.35190       -1.16680
H         11.53440       60.68770       -2.02310
H         10.51690       59.53360       -1.19020
H          8.70640       59.85410       -2.59360
H          8.07890       59.46850       -4.16740
H          8.64370       56.97620       -3.63040
H          8.89810       57.51270       -1.99640
H          6.57670       56.69050       -2.24290
H          6.33580       57.64970       -3.66920
H          6.78030       58.87520       -0.88950
H          6.25570       59.73630       -2.34170
H         18.73660       62.72860       -2.90940
H         20.27670       67.38200       -2.26700
H         13.96360       68.46990       -5.77300
H         12.42390       68.34510       -6.52340
H         15.05400       68.27370       -8.08230
H         13.43720       68.37010       -8.77240
H         13.10490       70.61660       -7.75580
H         14.61110       70.48120       -6.93460
H         14.19660       70.74410       -9.95930
H         15.72690       70.25020       -9.26530
H         15.95410       72.59310       -9.59380
H         15.80240       72.33640       -7.91200
H         13.21280       72.82650       -8.29990
H         13.70900       73.48390       -9.82710
H         14.81250       74.40120       -7.12990
H         15.26480       75.06320       -8.66660
H         12.34170       75.02770       -7.75290
H         13.04540       76.00870       -9.01110
H         12.56520       77.34380       -6.99810
H         13.48060       76.24240       -6.00240
H         15.60520       76.89240       -7.02750
H         14.81090       77.85280       -8.23490
H         15.67300       79.35560       -6.48140
H         13.91940       79.32390       -6.26790
H         14.97520       78.37780       -5.20510
H         12.25040       60.56190       -5.33660
H         13.46280       61.69560       -5.80060
H         15.99670       58.84960       -5.61800
H         14.78150       59.78950       -4.80520
H         15.74250       60.51940       -6.09380
H         12.82330       61.60170       -8.88100
H         13.38320       60.01620       -9.34110
H         15.60300       60.67860       -8.30440
H         14.96540       62.15740       -8.04270
H         16.02290       62.09610      -12.58090
H         17.45960       62.13930      -11.81160
H         15.71160       64.49390      -12.25660
H         17.21630       64.03940      -13.03340
H         17.18660       64.57780      -11.35090
H         12.26020       59.58100       -7.56630
H         14.66100       58.64460       -7.62000
H         13.62760       58.28220       -6.29460
H         -0.88440      -43.16800       -8.75860
H          3.03870      -40.35850       -9.84460
H          6.67820      -48.56750       -7.36760
H          6.48220      -47.09110       -8.24940
H          5.74280      -45.91670       -6.14800
H          5.85220      -47.40580       -5.26980
H          8.30550      -47.55180       -5.79780
H          8.23470      -46.05100       -6.68400
H          7.55510      -46.36990       -3.70860
H          9.13260      -45.94440       -4.27550
H          6.61950      -44.25850       -4.74250
H          7.77450      -43.99430       -3.48620
H          8.44480      -43.79220       -6.46350
H          9.60880      -43.61950       -5.19900
H          7.12990      -41.84930       -5.53210
H          8.34420      -41.63010       -4.31150
H          8.57620      -40.03390       -6.19660
H          8.80160      -41.35900       -7.29700
H         10.66290      -40.82320       -4.93400
H         10.92290      -41.98730       -6.20410
H         10.82050      -38.97540       -6.63940
H         11.04220      -40.15510       -7.89900
H         13.25630      -39.20770       -7.16650
H         13.19990      -40.92120       -6.76800
H         12.93630      -39.71320       -5.51540
H         -0.87080      -50.82130       -8.18250
H          0.25260      -49.82300       -9.01940
H         -0.56010      -52.56800      -10.03980
H          0.77880      -52.27380      -11.94880
H          1.76980      -52.33010      -10.54870
H          2.09190      -49.80860      -10.65230
H          1.06090      -49.80160      -12.11470
H         -1.35330      -51.20290      -12.00680
H         -1.08860      -49.75270      -11.09220
H         -3.02260      -51.98830      -10.37720
H         -2.79550      -50.57370       -9.38440
H         -3.64850      -49.12870      -11.19590
H         -5.48550      -51.58340      -10.80420
H         -5.42930      -50.17750       -9.73850
H         -6.01210      -50.02740      -11.39570
H        -10.67820      -59.74550       -9.76840
H         -9.10230      -55.06960       -9.99130
H         -3.41020      -60.66950       -8.55340
H         -1.71940      -60.36510       -8.38310
H         -3.56660      -60.35750       -5.94760
H         -1.82120      -60.42840       -5.95510
H         -2.83900      -62.63750       -5.43080
H         -3.72980      -62.59920       -6.92680
H         -0.68400      -62.66970       -6.66290
H         -1.50520      -62.71590       -8.18610
H         -0.74910      -65.00380       -7.36470
H         -1.83780      -64.86250       -6.01940
H         -3.75070      -64.63250       -7.77060
H         -2.57290      -64.94680       -8.98940
H         -2.95460      -66.94020       -6.68670
H         -2.10700      -67.15620       -8.17990
H         -4.02510      -68.25620       -8.76880
H         -4.49660      -66.69490       -9.32420
H         -5.31250      -67.97660       -6.67300
H         -6.26900      -67.87700       -8.10490
H         -6.00890      -65.23990       -7.82650
H         -7.21370      -66.14960       -6.96670
H         -6.08670      -64.53680       -5.45600
H         -4.53280      -65.32030       -5.72450
H         -1.99040      -52.63080       -8.47880
H         -2.96650      -53.73460       -7.61150
H         -1.09800      -51.78440       -6.25840
H         -3.32590      -50.88330       -5.29100
H         -2.75880      -50.37590       -6.86410
H         -4.96220      -52.47930       -6.46140
H         -5.21300      -50.78340       -6.85270
H         -4.39990      -51.81980       -7.99600
H         -1.07810      -53.71260       -4.86600
H         -1.86260      -52.37810       -4.12960
H         -4.13480      -53.47170       -4.76130
H         -3.22380      -54.84310       -5.31000
H         -3.94230      -55.34810       -3.11160
H         -2.23530      -55.05830       -2.96760
H         -3.51370      -53.92650       -1.11100
H         -4.44440      -53.02200       -2.28990
H         -2.74520      -52.67700       -2.08230
H        -17.15320      -42.02420      -11.85570
H        -20.71860      -38.98310      -13.40260
H        -24.28540      -47.25130      -13.54390
H        -23.95150      -45.57630      -13.57140
H        -25.20550      -45.32740      -11.33190
H        -25.59140      -47.01910      -11.37820
H        -26.80980      -46.65570      -13.54640
H        -26.35130      -44.98820      -13.54080
H        -28.20320      -46.27790      -11.47510
H        -27.62710      -44.62050      -11.40870
H        -28.65600      -44.22470      -13.67960
H        -29.77110      -44.47000      -12.37670
H        -30.51840      -46.54800      -13.14090
H        -29.05550      -46.97850      -13.91320
H        -31.24060      -46.29070      -15.27760
H        -30.59470      -44.68690      -15.11850
H        -29.96410      -45.83930      -17.28450
H        -29.23540      -47.11210      -16.38740
H        -28.25670      -44.20370      -16.43780
H        -27.58560      -45.43340      -15.41100
H        -26.97350      -46.78610      -17.38460
H        -27.54600      -45.51860      -18.44890
H        -25.01600      -45.49820      -18.07550
H        -25.27010      -45.26160      -16.36040
H        -25.73280      -44.00490      -17.50150
H        -17.93040      -49.28860       -9.40760
H        -19.07530      -48.02040       -9.22770
H        -18.82360      -50.39620       -7.34020
H        -17.17690      -48.58410       -7.03640
H        -18.45010      -47.42290       -6.80960
H        -17.42920      -48.23570       -4.63170
H        -17.97430      -49.86470       -4.99570
H        -19.13850      -48.59020       -4.69290
H        -20.72050      -49.65900       -6.03920
H        -21.20900      -50.02620       -7.64520
H        -20.96530      -47.39670       -8.06760
H        -20.94530      -47.29880       -6.33380
H        -23.20130      -46.91450       -7.24990
H        -23.17310      -48.45230       -8.06330
H        -23.13850      -48.14800       -5.00610
H        -23.19730      -49.67100       -5.87460
H         -9.94690      -53.28170       -6.08780
H         -8.35520      -57.96440       -6.12120
H        -15.76430      -59.06430       -7.17920
H        -17.42120      -58.73020       -7.47320
H        -15.29020      -58.98510       -9.63580
H        -16.96980      -58.60090       -9.94570
H        -17.59770      -60.83780       -8.87390
H        -15.91440      -61.19070       -8.74350
H        -17.42510      -60.70430      -11.38340
H        -15.70730      -60.91670      -11.26730
H        -16.13930      -63.09030      -11.63940
H        -16.51570      -63.19050       -9.94270
H        -18.47540      -62.78510      -12.26540
H        -18.19000      -64.27560      -11.43790
H        -19.45360      -61.76730      -10.24020
H        -19.02130      -63.18660       -9.29130
H        -20.95700      -63.22500      -11.66840
H        -20.56690      -64.58940      -10.65700
H        -22.75500      -63.58120      -10.10230
H        -22.00530      -62.07070       -9.73680
H        -20.83050      -63.16950       -7.79340
H        -21.52690      -64.70680       -8.24700
H        -23.83510      -63.78060       -7.86550
H        -23.12670      -62.26410       -7.30700
H        -22.82510      -63.74750       -6.40520
H        -16.94390      -50.84390       -8.46520
H        -15.87810      -52.15000       -8.66090
H        -14.43220      -48.35260      -10.09740
H        -16.13560      -48.41980      -10.54980
H        -15.61760      -48.95490       -8.94690
H        -16.94690      -53.19420      -11.41130
H        -16.20410      -52.19030      -12.56620
H        -13.97240      -52.58530      -11.70320
H        -14.57560      -53.40780      -10.29050
H        -14.92960      -54.42220      -13.17310
H        -13.59660      -54.86110      -12.14670
H        -16.51160      -55.51580      -11.42070
H        -15.36840      -56.62920      -12.10310
H        -15.06020      -55.94800      -10.51240
H        -17.18260      -50.71730      -11.03080
H        -14.28930      -50.80890      -10.09810
H        -14.79270      -50.19400      -11.63530
H          7.54130      -11.31470      -32.13770
H          3.49050       -8.70060      -31.10010
H          0.17380      -16.91460      -34.01980
H          0.29470      -15.48270      -33.05880
H          0.96350      -14.16670      -35.07550
H          0.96910      -15.60800      -36.05710
H         -1.47440      -15.92550      -35.63900
H         -1.49770      -14.53450      -34.60540
H         -0.78490      -14.47090      -37.60780
H         -2.36510      -14.19240      -36.98910
H          0.03470      -12.41970      -36.26990
H         -1.10780      -12.08440      -37.53040
H         -1.84660      -12.33310      -34.57140
H         -2.95490      -11.99450      -35.87120
H         -0.55330      -10.23150      -35.19790
H         -1.77350       -9.87670      -36.38120
H         -2.08010       -8.60540      -34.28150
H         -2.24640      -10.07550      -33.36500
H         -4.15180       -9.32230      -35.63490
H         -4.30210      -10.68830      -34.57650
H         -4.47280       -7.77390      -33.70990
H         -4.54340       -9.11440      -32.59600
H         -6.79850       -8.29900      -33.16670
H         -6.61890       -9.97320      -33.70330
H         -6.52340       -8.65000      -34.86480
H          7.80270      -19.05950      -33.46850
H          6.76910      -17.93540      -32.67410
H          7.59760      -20.62110      -31.48630
H          6.28040      -20.26290      -29.55960
H          5.23300      -20.17820      -30.95290
H          5.17170      -17.67980      -30.78160
H          6.18010      -17.75410      -29.34320
H          8.53930      -19.19720      -29.65520
H          8.18990      -17.78160      -30.61290
H         10.14330      -20.02440      -31.29820
H          9.79780      -18.67870      -32.37480
H         10.62030      -17.10480      -30.62320
H         12.62720      -19.40810      -31.08190
H         12.35070      -18.11200      -32.24400
H         13.04150      -17.75980      -30.66030
H         17.31010      -28.01440      -30.50320
H         15.91500      -23.29320      -30.96140
H         10.02110      -28.86900      -32.37560
H          8.46730      -28.55800      -33.05770
H         11.02800      -29.03470      -34.64250
H          9.49170      -28.60190      -35.37520
H         10.02250      -31.09140      -35.39430
H          9.97570      -31.10530      -33.65540
H          7.63350      -30.26760      -35.42540
H          7.57520      -30.47510      -33.68150
H          6.57840      -32.38910      -34.97510
H          8.13540      -32.73720      -35.65100
H          9.02320      -33.20040      -33.31070
H          7.49140      -32.77750      -32.63960
H          7.73550      -35.08200      -34.65620
H          6.32900      -34.59680      -33.77980
H          6.99850      -36.28730      -32.39960
H          7.87280      -35.04930      -31.61140
H          8.97100      -37.07510      -33.66070
H          9.15520      -37.12080      -31.94180
H         10.42150      -34.81020      -32.18490
H         11.22200      -36.29020      -32.49020
H         11.76950      -34.67720      -34.29030
H         10.07600      -34.60450      -34.76180
H          8.96120      -20.73840      -33.09140
H          9.92730      -21.97330      -33.73900
H          8.11850      -20.20000      -35.41660
H         10.28120      -19.39780      -36.46260
H          9.84760      -18.79410      -34.89930
H         11.93730      -21.01640      -35.28950
H         12.27450      -19.29500      -35.11420
H         11.57560      -20.21060      -33.79520
H          8.10890      -22.33780      -36.48370
H          8.91020      -21.15910      -37.44080
H         11.09920      -22.16500      -37.05470
H         10.54280      -23.04510      -35.68410
H         10.88050      -24.55190      -37.51970
H          9.17520      -24.52870      -37.14750
H          9.53750      -24.48830      -39.62400
H         10.46420      -22.98580      -39.46340
H          8.74440      -23.02640      -39.08420
H        -18.09580      -11.28050      -28.23500
H        -14.18900       -8.44460      -27.16020
H        -11.20660      -16.96510      -27.33110
H        -11.48800      -15.27980      -27.17020
H        -10.34380      -14.95630      -29.48430
H         -9.92200      -16.64980      -29.42050
H         -8.68410      -16.26760      -27.28180
H         -9.20040      -14.60910      -27.25920
H         -7.09450      -15.90550      -28.98590
H         -7.96510      -14.59440      -29.69500
H         -7.32210      -13.04490      -27.86890
H         -5.96670      -13.72140      -28.71430
H         -5.29960      -13.69660      -26.46410
H         -5.61240      -15.36990      -26.81780
H         -7.68350      -15.33320      -25.52520
H         -6.36780      -14.76720      -24.59190
H         -8.41020      -13.46280      -24.19990
H         -8.50830      -13.00450      -25.86810
H         -6.21160      -12.23230      -23.99770
H         -6.40040      -11.68990      -25.65530
H         -8.50480      -10.51110      -25.11000
H         -8.46440      -11.08070      -23.48180
H         -7.64490       -8.73080      -23.62170
H         -6.40020       -9.19200      -24.77920
H         -6.31710       -9.76290      -23.12470
H        -17.97730      -18.65500      -30.80450
H        -16.86570      -17.40560      -31.19570
H        -17.31620      -19.76320      -33.01780
H        -19.27070      -18.33580      -32.91020
H        -18.33310      -16.91750      -33.26660
H        -19.57450      -17.74720      -35.27280
H        -18.71380      -19.27530      -35.19560
H        -17.84640      -17.76480      -35.55810
H        -15.91980      -18.87590      -34.63240
H        -15.01450      -18.87200      -33.15620
H        -15.49370      -16.35610      -32.92610
H        -16.29040      -16.39380      -34.46120
H        -14.03440      -15.55740      -34.70660
H        -13.36030      -16.97880      -33.96690
H        -25.84160      -22.98920      -34.88080
H        -27.08520      -27.73740      -35.43890
H        -19.86220      -28.46090      -33.22910
H        -18.48830      -28.25090      -32.20820
H        -21.34600      -28.58750      -31.21420
H        -19.99750      -28.28060      -30.15210
H        -18.91510      -30.39400      -30.89300
H        -20.19360      -30.66980      -32.05070
H        -20.56190      -30.72220      -29.00820
H        -21.86720      -30.75630      -30.12480
H        -21.39430      -33.02180      -29.45210
H        -21.02290      -32.87490      -31.13030
H        -18.51670      -32.48830      -30.31410
H        -19.08620      -33.02740      -28.77440
H        -19.31930      -34.61690      -31.38030
H        -19.76050      -35.22810      -29.80700
H        -16.93370      -34.23440      -30.46140
H        -17.40910      -35.17910      -29.08780
H        -16.17080      -36.45270      -30.83940
H        -17.41710      -36.12820      -31.99980
H        -19.04850      -37.41370      -30.52580
H        -17.75260      -37.74570      -29.41230
H        -18.00990      -39.71660      -30.82520
H        -16.52480      -38.93240      -31.32280
H        -17.97150      -38.76230      -32.30490
H        -19.01110      -20.29270      -31.63090
H        -20.03220      -21.63830      -31.31300
H        -21.37220      -17.95490      -29.49020
H        -19.62590      -17.92180      -29.33270
H        -20.40220      -18.47670      -30.84760
H        -18.33670      -22.60120      -28.72920
H        -19.03460      -21.64060      -27.49560
H        -21.33130      -22.30560      -28.13270
H        -20.76340      -23.17500      -29.53360
H        -19.99000      -23.95100      -26.69410
H        -21.38300      -24.57050      -27.55220
H        -18.55260      -24.89320      -28.65820
H        -19.42950      -26.15450      -27.76450
H        -20.02910      -25.57270      -29.30860
H        -18.37810      -20.18550      -29.20810
H        -21.39870      -20.40200      -29.51950
H        -20.62630      -19.77350      -28.10180
H          4.58140      -18.48670      -29.34740
H         10.93640      -18.43330      -29.52970
H         10.97860      -36.11610      -34.93490
H        -13.19880      -16.95610      -36.52040
H        -13.98380      -18.38710      -35.89840
H        -14.93870      -17.07530      -36.58850
H        -12.66570      -33.94040       -3.00720
H         19.36030      -34.89740      -33.01660
H        -19.09010      -33.88000       -2.86630
H        -11.46230      -18.06090       -8.25790
H         -3.73800      -50.46360      -12.29890
H        -24.55390      -48.57930       -5.96770
H          2.60390      -50.60510      -12.11910
H         -5.83160      -66.19490       -4.91830
H          6.78850       -3.49290      -16.05380
H          5.18200       58.59150       -1.59670
H          6.86220       14.17220      -10.46160
H         13.32510       -3.54160      -15.95160
N        -21.03060      -29.72330       -8.36470
N        -19.49480      -27.68560       -8.19740
N        -15.55250      -30.14910       -7.46920
N        -17.74440      -32.83810       -7.02840
N        -23.86940      -42.94910       -4.20710
N        -24.56720      -39.24210       -6.07420
N         -6.25260      -22.29420       -7.13790
N        -10.39630      -22.18260       -7.60100
N         19.47460      -29.37940      -26.67000
N         17.91360      -27.42000      -27.22380
N         14.05660      -30.07710      -27.77170
N         16.25370      -32.73180      -27.40680
N         20.51260      -43.37090      -23.51650
N         22.03660      -39.50100      -24.23690
N          4.85770      -22.85540      -30.79240
N          9.01650      -22.48750      -30.17020
N         15.37850        0.48130      -10.94110
N         13.88140        2.55190      -10.80470
N          9.85170        0.23650      -11.55550
N         11.90360       -2.49540      -12.09710
N         16.16500      -13.49070      -14.61560
N         17.75400       -9.74080      -13.33380
N          1.61480        8.57450      -14.55330
N          5.54710        8.39120      -13.23090
N          5.76120       61.95070       -8.83830
N          7.26780       64.22910       -8.83850
N         11.57940       62.02790       -6.65850
N          9.37170       58.95250       -6.36550
N          8.47190       47.30280       -8.40750
N          5.76530       50.32380       -7.36200
N         20.36140       69.56900       -3.58110
N         17.24420       69.71090       -6.38780
N          4.58190      -54.40100       -6.83380
N          3.12840      -56.51590       -6.94190
N         -0.92020      -54.17110       -7.58950
N          1.13240      -51.46350       -8.07190
N          5.53400      -40.46730      -10.11530
N          7.02240      -44.23700       -9.06460
N         -9.87440      -62.11700       -9.43230
N         -5.75430      -62.17450       -8.66710
N        -23.09620      -53.02910      -11.09420
N        -21.78830      -55.03920      -10.17310
N        -17.90170      -52.59290       -9.09200
N        -19.87230      -49.83760       -9.86320
N        -23.16630      -38.84910      -13.85930
N        -24.97230      -42.58150      -13.20210
N         -9.18150      -60.33450       -6.29540
N        -13.35220      -60.47790       -6.80540
N          2.36330      -22.67620      -34.55980
N          3.86990      -24.75000      -34.42750
N          7.88430      -22.39230      -33.81330
N          5.80710      -19.63960      -33.43100
N          0.98090       -8.75530      -31.35110
N         -0.29010      -12.65190      -32.35320
N         16.56470      -30.32640      -31.05610
N         12.36910      -30.33620      -31.78120
N        -12.63470      -22.39970      -29.73890
N        -13.98550      -24.44330      -30.50530
N        -17.99470      -22.05730      -31.19520
N        -15.98200      -19.25580      -30.71650
N        -11.65780       -8.54090      -26.84690
N        -10.22890      -12.28940      -27.98160
N        -26.26990      -30.05200      -34.97430
N        -22.18160      -30.02620      -33.93200
O        -18.26360      -39.00050       -5.90420
O         -9.62100      -28.48050       -7.39320
O         15.98010      -38.45930      -25.62880
O          8.43860      -28.78110      -30.00620
O         11.68340       -8.65630      -12.23020
O          4.20060        2.19940      -13.06980
O         10.68710       53.97780       -8.53580
O         16.93150       63.60840       -4.90780
O          0.83690      -45.33180       -8.14600
O         -6.47240      -55.94020       -9.30340
O        -19.11210      -44.00010      -11.30460
O        -12.64090      -54.22080       -6.40680
O          5.91080      -13.46670      -33.07140
O         13.37830      -24.14400      -31.89770
O        -16.30260      -13.34750      -29.05650
O        -23.27820      -23.79040      -33.88540
S        -21.46790      -33.09440       -7.93110
S        -21.08710      -28.07190       -8.51140
S        -16.31930      -26.40680       -7.67670
S        -12.47930      -28.13920       -7.28660
S        -19.05860      -36.29060       -6.57480
S         19.88850      -32.78770      -26.18940
S         19.51070      -27.72280      -26.79550
S         14.67920      -26.30410      -27.87510
S         11.05530      -28.27960      -28.87170
S         17.27970      -36.09540      -26.47760
S         15.63430       -2.99180      -11.36060
S         15.48880        2.12510      -10.69340
S         10.66640        3.91160      -10.96650
S          6.91840        2.36670      -12.14760
S         12.83890       -6.03110      -12.36970
S          5.99190       57.95890       -8.09140
S          5.75820       63.58700       -9.29720
S         10.86100       65.78760       -7.51120
S         14.49560       64.08290       -6.28120
S          8.92040       55.38390       -6.40820
S          4.78490      -50.92700       -7.07100
S          4.71630      -56.06170       -6.68660
S         -0.08830      -57.90420       -7.34750
S         -3.91960      -56.23370       -8.05790
S          2.06290      -47.92580       -8.30700
S        -23.19210      -49.56790      -11.69580
S        -23.25340      -54.68330      -10.90610
S        -18.88520      -56.28510       -8.85060
S        -15.17930      -54.58730       -7.72070
S        -20.58560      -46.36640      -10.78510
S          2.11360      -19.18900      -34.31660
S          2.27070      -24.34660      -34.65930
S          7.01650      -26.09380      -34.13160
S         10.79590      -24.46720      -33.10770
S          4.79410      -16.12150      -33.15180
S        -12.45820      -19.08330      -29.23750
S        -12.45850      -24.04700      -29.96460
S        -17.05010      -25.75240      -31.38750
S        -20.82650      -24.11230      -32.38150
S        -15.03730      -15.78650      -29.81230
H        -22.25550      -38.21640       -6.24120
H        -11.07850      -24.64870       -7.30000
H          9.61740      -24.88480      -29.53290
H         20.06230      -38.24200      -25.23060
H          5.81210        5.92400      -12.59540
H         15.72580       -8.33580      -12.89970
H          7.10540       52.46920       -7.36130
H         15.95760       67.47660       -5.93970
H         -5.24110      -59.70010       -8.16950
H          4.93830      -45.57830       -8.54540
H        -23.09960      -44.06140      -12.27770
H        -13.87410      -58.03820       -7.40150
H          1.82830      -13.91150      -32.75990
H         12.02850      -27.96470      -32.62890
H        -21.94040      -27.60680      -33.13510
H        -12.28640      -13.66410      -28.44260
C         -4.17930       24.37590      -29.02060
C         -5.17040       25.34230      -29.29850
C         -4.60640       26.64690      -29.47150
C         -3.57350       28.89880      -29.68800
C         -2.95140       30.13400      -29.76660
C         -3.46310       31.43190      -29.96520
C         -2.60890       32.52950      -30.02870
C         -1.21960       32.32710      -29.88930
C         -0.17430       33.24400      -29.87170
C          1.72720       34.79640      -29.62460
C          2.80970       35.69300      -29.31750
C          3.93760       34.98730      -28.85400
C          2.06760       33.45310      -29.44200
C          0.99980       32.57740      -29.63990
C         -0.66230       31.03380      -29.66740
C         -1.54780       29.92690      -29.55200
C         -2.64620       27.93390      -29.36830
C         -3.22130       26.65720      -29.27940
C         -4.46960       22.96630      -28.69150
C         -3.76670       21.79450      -28.56800
C         -2.33030       21.61060      -28.83120
C         -1.98400       20.25730      -28.44570
C         -0.71660       19.66380      -28.46720
C         -0.55260       18.34940      -28.04830
C         -1.66810       17.60650      -27.67080
C         -2.94910       18.20340      -27.69320
C         -3.11600       19.56030      -28.06100
C         -4.29430       20.47100      -28.14320
C         -5.56580       20.08140      -27.86440
C         -5.93020       18.76780      -27.46850
C         -6.69550       20.93750      -27.94250
C         -6.68130       25.13230      -29.33010
C         -7.20590       24.46090      -30.60640
C         -8.74600       24.35880      -30.61240
C         -9.34740       24.01340      -31.99980
C         -9.12030       22.57720      -32.50620
C         -9.78970       21.48070      -31.65650
C         -9.85910       20.11540      -32.38040
C        -10.31710       18.96570      -31.47700
C        -11.83090       18.92800      -31.20930
C        -12.21510       17.85750      -30.18020
C        -13.73890       17.65680      -30.07420
C         -0.29870       27.91020      -28.48910
C          0.01500       28.56420      -27.10940
C         -1.21660       28.66910      -26.16750
C         -1.84260       27.34770      -25.69330
C          1.21670       27.92080      -26.34290
C          2.59350       28.06760      -26.99540
C          3.72560       27.53810      -26.10040
C          5.09960       27.54470      -26.79440
C          5.13350       35.67190      -28.32820
C          6.35820       35.33910      -27.80680
C          7.40160       36.29590      -27.35070
C          8.60990       35.47220      -27.01530
C          9.91130       35.80550      -26.58720
C         10.83800       34.80390      -26.24970
C         10.48020       33.46640      -26.37770
C          9.20490       33.12330      -26.81630
C          8.28580       34.13260      -27.12700
C          6.90080       33.98010      -27.60650
C          7.36250       37.64900      -27.24030
C          6.21220       38.45380      -27.43560
C          8.48190       38.46190      -26.89850
C          2.64410       37.20100      -29.44470
C          3.40890       37.78700      -30.65590
C          3.16390       39.29120      -30.85880
C          1.77810       39.63570      -31.45530
C          1.53250       41.13080      -31.73520
C          1.35690       41.97810      -30.46670
C          0.88470       43.41600      -30.73310
C          0.76440       44.26610      -29.45650
C          1.95560       45.21830      -29.16500
C          3.30790       44.53880      -28.88060
C          4.16730       44.31220      -30.12510
C          1.78140       30.20420      -29.77810
C          1.66830       29.43540      -31.11690
C          2.62850       28.21520      -31.22450
C          4.08290       28.41970      -30.76930
C          1.67720       30.34080      -32.37490
C          2.95310       31.14340      -32.66730
C          2.76510       32.29640      -33.67900
C          2.22940       31.87280      -35.04410
C          2.09940       23.74200      -17.72830
C          3.17620       24.66860      -17.73340
C          2.71810       26.00200      -18.01800
C          1.84740       28.30460      -18.39770
C          1.31390       29.57410      -18.61140
C          1.92960       30.84950      -18.66460
C          1.15080       31.98710      -18.91090
C         -0.24430       31.85280      -19.09240
C         -1.21320       32.80480      -19.34100
C         -2.99200       34.38900      -20.02330
C         -4.04150       35.24190      -20.50990
C         -5.17330       34.50300      -20.89450
C         -3.41170       33.07020      -19.94660
C         -2.42640       32.18850      -19.50110
C         -0.89250       30.57620      -19.03190
C         -0.09070       29.41430      -18.81930
C          0.85970       27.35740      -18.50520
C          1.35450       26.05850      -18.28960
C          2.23080       22.31280      -17.31870
C          1.40770       21.22950      -17.08050
C         -0.05190       21.20060      -17.24880
C         -0.53440       19.90650      -16.76180
C         -1.86480       19.46750      -16.66670
C         -2.12570       18.15700      -16.25260
C         -1.05830       17.31310      -15.93630
C          0.26430       17.76600      -16.02450
C          0.52990       19.08410      -16.43850
C          1.79570       19.86670      -16.61910
C          3.02570       19.34800      -16.35050
C          3.27270       18.02010      -15.90580
C          4.24860       20.06280      -16.45940
C          4.65190       24.42810      -17.44940
C          5.53780       24.61100      -18.70010
C          7.02640       24.94300      -18.40660
C          8.02310       23.77420      -18.46170
C          7.64490       22.60670      -17.54490
C          8.81800       21.69740      -17.13700
C          9.81150       22.29410      -16.11280
C          9.20100       22.92280      -14.84500
C          8.24650       21.98360      -14.07110
C          7.56470       22.70290      -12.89930
C          6.41260       21.88160      -12.30510
C         -1.53080       27.28090      -19.21280
C         -1.84240       27.40080      -20.74190
C         -3.18580       26.69100      -21.07420
C         -3.67500       26.85190      -22.51760
C         -0.68550       26.94080      -21.67270
C         -0.49480       25.40970      -21.77600
C          0.87830       24.99330      -22.31330
C          1.22970       25.54230      -23.69310
C         -6.37740       35.09580      -21.50900
C         -7.52290       34.68900      -22.12410
C         -7.91910       33.28530      -22.37020
C         -9.24680       33.31570      -22.95450
C        -10.01860       32.23170      -23.37760
C        -11.26730       32.45100      -23.93880
C        -11.75500       33.74980      -24.03640
C        -10.97510       34.83420      -23.62080
C         -9.69240       34.62000      -23.07130
C         -8.62110       35.54760      -22.60360
C         -8.71830       36.90410      -22.63490
C         -9.92720       37.58710      -22.93430
C         -7.65070       37.79980      -22.34820
C         -3.86410       36.76720      -20.57180
C         -4.58690       37.43580      -19.39700
C         -4.55920       38.98500      -19.37470
C         -5.35770       39.55830      -18.18190
C         -5.76870       41.03270      -18.33360
C         -4.60180       42.03850      -18.34740
C         -5.10710       43.49810      -18.36070
C         -4.01570       44.55960      -18.62470
C         -4.56930       45.95750      -18.95550
C         -5.22660       46.69370      -17.77510
C         -5.91960       47.99620      -18.21120
C         -3.42800       30.02330      -18.77900
C         -3.50240       29.76030      -17.25280
C         -4.80210       27.48550      -17.36630
C         -3.42110       31.04600      -16.39080
C         -4.68390       31.91890      -16.36650
C         -4.52040       33.30100      -15.69850
C         -3.77130       34.29440      -16.59710
C         -4.74560       28.93560      -16.84170
C        -10.23810       54.63660      -35.39280
C         -9.08970       55.38220      -35.04440
C         -9.41790       56.76030      -34.83550
C         -9.99380       59.11740      -34.45220
C        -10.36990       60.42500      -34.21860
C         -9.63780       61.43420      -33.61490
C        -10.46770       62.99550      -33.46400
C        -11.78760       63.02110      -33.91670
C        -12.72070       64.04650      -33.82210
C        -14.51950       65.72640      -33.51270
C        -15.58100       66.67470      -33.32840
C        -16.81750       66.15590      -33.75270
C        -14.97070       64.51700      -34.02770
C        -13.95100       63.57060      -34.18870
C        -12.41930       61.84320      -34.44050
C        -11.72530       60.60210      -34.66240
C        -11.03060       58.43670      -35.03780
C        -10.72840       57.07180      -35.20820
C        -10.25410       53.15850      -35.36800
C        -11.01590       52.15680      -35.89360
C        -12.19020       52.33700      -36.77620
C        -12.63710       50.98970      -37.15950
C        -13.70610       50.65010      -37.99140
C        -14.01640       49.31280      -38.23080
C        -13.23540       48.33240      -37.62710
C        -12.14420       48.68140      -36.82640
C        -11.83990       50.02930      -36.56340
C        -10.81080       50.69150      -35.73220
C         -9.90220       50.01830      -34.97460
C         -9.75450       48.60750      -34.95640
C         -8.96870       50.62510      -34.10090
C         -7.66190       54.87690      -34.87020
C         -7.16760       54.80450      -33.42330
C         -5.64170       54.61360      -33.33270
C         -5.08150       54.59060      -31.90140
C         -5.49310       53.37710      -31.02780
C         -4.95910       52.03590      -31.56270
C         -5.17100       50.86790      -30.58050
C         -4.70360       49.50160      -31.13140
C         -3.17130       49.30180      -31.13090
C         -2.73750       47.99200      -31.81750
C         -1.26870       47.63480      -31.57810
C        -13.18530       59.01570      -36.13590
C        -13.29170       59.91680      -37.40310
C        -11.96480       60.04410      -38.18030
C        -11.40470       58.73740      -38.74970
C        -14.44500       59.48100      -38.34400
C        -15.86500       59.67270      -37.76460
C        -16.97830       59.22240      -38.71720
C        -18.37350       59.35420      -38.09280
C        -18.06800       66.96910      -33.74210
C        -19.41090       66.78580      -33.83100
C        -20.47100       67.82610      -33.71330
C        -21.77110       67.12130      -33.76450
C        -23.10150       67.55330      -33.68780
C        -24.16840       66.64640      -33.75660
C        -23.90650       65.27480      -33.87840
C        -22.58910       64.83750      -33.95830
C        -21.54070       65.75450      -33.91640
C        -20.10120       65.49370      -34.01300
C        -20.35220       69.18350      -33.56950
C        -19.12360       69.89270      -33.48480
C        -21.45690       70.07850      -33.49170
C        -15.32310       68.05960      -32.74050
C        -16.06590       68.30760      -31.39860
C        -15.76380       69.68450      -30.80210
C        -14.38690       69.81020      -30.11990
C        -14.25240       71.12100      -29.30130
C        -14.10720       72.39080      -30.14640
C        -14.27210       73.68760      -29.32220
C        -14.38490       74.95040      -30.18020
C        -15.83770       75.41240      -30.50960
C        -16.61060       74.55780      -31.54880
C        -17.49010       73.44010      -30.96320
C        -14.96050       61.33230      -34.51750
C        -14.93130       60.34670      -33.33330
C        -16.06710       59.29080      -33.38640
C        -17.47450       59.74220      -33.85810
C        -14.66410       60.97990      -31.92170
C        -15.80970       61.88880      -31.25610
C        -16.59630       62.30950      -28.31620
C        -17.03080       61.28290      -27.18420
C        -15.56110       -6.64890      -30.36050
C        -16.50350       -5.59900      -30.39880
C        -15.91470       -4.35380      -30.01620
C        -14.83810       -2.17450      -29.54020
C        -14.17170       -0.97290      -29.34710
C        -14.65990        0.35720      -29.36840
C        -13.77720        1.42600      -29.16150
C        -12.41020        1.15660      -28.93300
C        -11.36400        2.02670      -28.66190
C         -9.45940        3.47040      -28.00660
C         -8.35560        4.27860      -27.58390
C         -7.27340        3.47580      -27.16440
C         -9.16410        2.11080      -28.03090
C        -10.22210        1.30940      -28.46090
C        -11.89440       -0.17430      -28.93540
C        -12.79230       -1.27340      -29.12220
C        -13.95410       -3.22360      -29.44470
C        -14.56650       -4.46440      -29.68900
C        -15.87800       -8.03360      -30.78090
C        -15.19700       -9.19320      -31.05280
C        -13.74270       -9.42560      -30.90770
C        -13.46450      -10.76830      -31.35490
C        -12.22600      -11.41520      -31.39010
C        -12.15350      -12.75090      -31.75840
C        -13.32160      -13.42880      -32.12760
C        -14.54480      -12.76220      -32.11570
C        -14.62950      -11.42070      -31.71510
C        -15.77810      -10.47700      -31.55180
C        -17.06920      -10.81630      -31.81800
C        -17.51460      -12.09190      -32.25580
C        -18.17810       -9.92880      -31.71070
C        -17.95840       -5.67240      -30.85110
C        -18.96120       -6.07480      -29.73050
C        -20.30440       -5.29990      -29.80760
C        -21.57220       -6.07740      -29.41360
C        -22.01850       -7.16570      -30.40660
C        -22.97020       -6.74540      -31.55830
C        -22.41320       -5.72520      -32.58080
C        -21.09860       -6.14980      -33.26320
C        -21.25660       -7.31780      -34.25570
C        -19.94750       -7.61360      -35.00540
C        -20.09690       -8.73610      -36.01420
C        -11.59840       -3.54230      -28.73990
C        -11.23040       -3.48610      -27.23290
C         -9.93870       -4.30880      -26.96340
C         -9.40470       -4.19400      -25.52840
C        -12.39840       -3.85810      -26.29610
C        -12.75170       -5.36350      -26.25190
C        -14.20490       -5.64070      -25.81440
C        -14.58130       -5.08930      -24.43630
C         -6.00480        4.01950      -26.64550
C         -4.85440        3.54240      -26.06990
C         -4.53990        2.12410      -25.75060
C         -3.16900        2.09340      -25.25690
C         -2.45660        0.96930      -24.82930
C         -1.16160        1.12180      -24.34160
C         -0.57820        2.39470      -24.31240
C         -1.31150        3.50420      -24.76070
C         -2.63470        3.36700      -25.22090
C         -3.66480        4.32550      -25.66490
C         -3.47230        5.67910      -25.68410
C         -2.22000        6.29770      -25.42970
C         -4.47840        6.63680      -25.97000
C         -8.40980        5.80620      -27.61930
C         -7.64980        6.37520      -28.83640
C         -7.51110        7.90570      -28.88600
C         -6.59510        8.31010      -30.07010
C         -6.16660        9.78920      -30.09780
C         -7.27360       10.76460      -30.53170
C         -6.73190       12.17760      -30.80510
C         -7.78620       13.17670      -31.31720
C         -8.84930       13.62900      -30.28460
C         -8.25760       14.47010      -29.13350
C         -9.33770       15.04490      -28.21660
C         -9.40540       -0.95790      -29.03770
C         -9.30610       -1.33810      -30.53900
C         -6.95960       -2.43940      -30.06130
C         -9.11760       -0.12470      -31.48790
C         -7.78320        0.66300      -31.36760
C         -7.74500        1.97670      -32.17100
C         -8.54140        3.10500      -31.50230
C         -8.31940       -2.50200      -30.77170
C         20.27300       15.71250      -30.50720
C         21.18430       14.74660      -30.03120
C         20.53900       13.48920      -29.84400
C         19.47220       11.27860      -29.69010
C         18.86590       10.03080      -29.69260
C         19.41590        8.75560      -29.39340
C         18.63030        7.62220      -29.53800
C         17.27860        7.76630      -29.90020
C         16.31930        6.78860      -30.08420
C         14.57630        5.11930      -30.44840
C         13.55300        4.13810      -30.65100
C         12.36950        4.72880      -31.11430
C         14.11710        6.42540      -30.62660
C         15.12450        7.38010      -30.38260
C         16.67740        9.04040      -30.11680
C         17.50740       10.20150      -30.08280
C         18.58190       12.22480      -30.12780
C         19.18370       13.50380      -30.20390
C         20.73030       17.04430      -30.95790
C         20.18420       18.22420      -31.38950
C         18.73960       18.51980      -31.48730
C         18.62840       19.86120      -32.06060
C         17.46230       20.57760      -32.36430
C         17.55580       21.87350      -32.88250
C         18.81770       22.44010      -33.08340
C         19.97300       21.72470      -32.76110
C         19.88450       20.41720      -32.25230
C         20.91790       19.43320      -31.83580
C         22.26850       19.66900      -31.87150
C         22.86040       20.85580      -32.37920
C         23.26120       18.77220      -31.39480
C         22.69150       14.88310      -29.82000
C         23.03260       15.50890      -28.45640
C         24.52410       15.34990      -28.08130
C         24.86860       15.72730      -26.61870
C         24.73300       17.22090      -26.27120
C         25.69720       18.12870      -27.06930
C         25.75400       19.58470      -26.55570
C         26.63290       20.51260      -27.41600
C         28.14330       20.24650      -27.30930
C         28.99720       21.26160      -28.10160
C         30.50870       21.01600      -27.92810
C         16.24950       12.31260      -31.00950
C         16.00590       11.92730      -32.50850
C         17.25240       12.02200      -33.43950
C         17.60160       13.43740      -33.90850
C         14.80350       12.70210      -33.11260
C         13.39920       12.36040      -32.57410
C         12.26540       13.16170      -33.25000
C         10.88540       12.82510      -32.70930
C         11.22820        3.93040      -31.58330
C          9.98840        4.11270      -32.11490
C          9.05570        3.04770      -32.55730
C          7.79190        3.73350      -32.94080
C          6.55700        3.25170      -33.41700
C          5.50930        4.12920      -33.71300
C          5.67840        5.51230      -33.56180
C          6.91960        5.99320      -33.11470
C          7.95520        5.10150      -32.82010
C          9.29420        5.40450      -32.32320
C          9.23150        1.69940      -32.61190
C         10.45930        1.01940      -32.36950
C          8.22660        0.74040      -32.91160
C         13.80930        2.67230      -30.38070
C         13.07230        2.18360      -29.11660
C         13.17110        0.66180      -28.93680
C         14.58090        0.16010      -28.56590
C         14.61490       -1.33540      -28.20890
C         14.38630       -2.28050      -29.40570
C         14.02220       -3.70880      -28.95410
C         13.57210       -4.64700      -30.09210
C         12.05250       -4.68890      -30.37990
C         11.41270       -3.39500      -30.92260
C         10.80430       -2.50270      -29.83980
C         14.16590        9.69580      -30.22060
C         14.00480       10.32430      -28.80770
C         12.82780       11.33480      -28.72300
C         11.49180       10.90950      -29.36950
C         14.03620        9.32170      -27.62710
C         12.86730        8.31600      -27.56380
C         13.16370        7.11270      -26.64520
C         13.35510        7.49530      -25.16680
C         -4.45580       15.76900      -34.80740
C         -5.38240       14.75790      -35.09470
C         -4.92700       13.46800      -34.66940
C         -4.10620       11.24950      -34.05130
C         -3.61240       10.00020      -33.70330
C         -4.23690        8.72100      -33.69450
C         -3.50370        7.60410      -33.29430
C         -2.14240        7.75360      -32.94950
C         -1.19820        6.80980      -32.58490
C          0.50140        5.20090      -31.80660
C          1.47530        4.29020      -31.27260
C          2.70170        4.93760      -31.01130
C          0.96990        6.49990      -31.91400
C          0.00590        7.41520      -32.37870
C         -1.48040        9.01940      -32.98830
C         -2.25320       10.17190      -33.30240
C         -3.16710       12.21850      -33.78310
C         -3.64150       13.50260      -34.11540
C         -4.75470       17.19090      -35.00800
C         -4.05200       18.33720      -35.24820
C         -2.58560       18.41070      -35.34130
C         -2.26430       19.80840      -35.64540
C         -1.00020       20.38030      -35.83630
C         -0.88050       21.75020      -36.03750
C         -2.02880       22.54900      -36.07010
C         -3.28850       21.96050      -35.91690
C         -3.41190       20.57690      -35.69080
C         -4.59560       19.70250      -35.48650
C         -5.89160       20.13070      -35.50180
C         -6.29460       21.48490      -35.69280
C         -7.02680       19.30020      -35.32140
C         -6.70290       14.94420      -35.83530
C         -7.92670       14.79580      -34.91750
C         -9.23900       14.68410      -35.70780
C        -10.47240       14.37360      -34.82500
C        -10.92860       15.55110      -33.93520
C        -12.13000       15.18050      -33.02520
C        -13.39650       14.69870      -33.76490
C        -14.03240       15.70700      -34.74380
C        -14.57330       16.98820      -34.05430
C        -15.27660       17.95330      -35.03400
C        -15.61280       19.29580      -34.38730
C         -0.91700       12.33540      -32.72560
C         -0.71390       12.08830      -31.20210
C          0.59040       12.77700      -30.70110
C          0.98270       12.45680      -29.24340
C         -1.95900       12.41440      -30.33380
C         -2.23630       13.92090      -30.14830
C         -3.63030       14.23190      -29.56730
C         -3.92140       13.58020      -28.21980
C          3.91190        4.21500      -30.56910
C          5.12950        4.50300      -30.03430
C          5.62630        5.84650      -29.70520
C          7.01430        5.70370      -29.28180
C          7.89490        6.70690      -28.89490
C          9.19300        6.37500      -28.52380
C          9.60610        5.04400      -28.51960
C          8.70140        4.05160      -28.91160
C          7.38500        4.37150      -29.30960
C          6.23290        3.54650      -29.72580
C          6.25090        2.18550      -29.79360
C          7.41790        1.39020      -29.63590
C          5.10500        1.37890      -30.03050
C          1.14380        2.82400      -31.04630
C          1.43080        1.91780      -32.25090
C          1.03560        0.44840      -31.95350
C          1.33330       -0.52080      -33.12040
C          1.02670       -1.99230      -32.78210
C         -0.46780       -2.30930      -32.59800
C         -0.73550       -3.74990      -32.12100
C         -2.24280       -4.06100      -31.95200
C         -2.54590       -5.30400      -31.10540
C         -2.02930       -6.63080      -31.70140
C         -2.37320       -7.84150      -30.81430
C          1.06430        9.58230      -33.02680
C          1.19670        9.87870      -34.55470
C          2.58260       12.08330      -34.32140
C          1.07720        8.61550      -35.47270
C          2.19870        7.55610      -35.33030
C          1.99110        6.28460      -36.16900
C          0.91990        5.33380      -35.60360
C          2.49260       10.65890      -34.88120
C        -12.95540       45.52140      -25.77450
C        -13.90740       44.56180      -26.17300
C        -13.33730       43.25090      -26.24510
C        -12.32890       40.99680      -26.30700
C        -11.72230       39.75120      -26.32970
C        -12.25500       38.47910      -26.62240
C        -11.41560       37.36080      -26.58880
C        -10.04920       37.52350      -26.29910
C         -9.03660       36.59090      -26.22350
C         -7.23530       34.97880      -25.81970
C         -6.23070       34.04560      -25.43180
C         -5.08490       34.69150      -24.93700
C         -6.84400       36.30850      -25.62740
C         -7.86100       37.22700      -25.88970
C         -9.47920       38.81240      -26.01900
C        -10.34620       39.93900      -25.97710
C        -11.43780       41.94540      -25.87400
C        -11.99580       43.22860      -25.85190
C        -13.29710       46.92720      -25.50220
C        -12.64340       48.10910      -25.38050
C        -11.18790       48.31330      -25.52150
C        -10.94960       49.73920      -25.24630
C         -9.70600       50.40170      -25.22880
C         -9.66930       51.76840      -24.96510
C        -10.85670       52.47160      -24.75080
C        -12.08040       51.79740      -24.79980
C        -12.13380       50.41120      -25.03450
C        -13.25750       49.42570      -25.07700
C        -14.56610       49.73770      -24.84620
C        -15.02170       51.03840      -24.55610
C        -15.64890       48.81760      -24.86920
C        -15.38530       44.79140      -26.45610
C        -15.64070       45.61160      -27.73290
C        -17.12870       45.96610      -27.93800
C        -17.37280       46.93540      -29.10350
C        -17.03180       48.39700      -28.74600
C        -18.12670       49.12160      -27.95190
C        -17.79670       50.59690      -27.63860
C        -18.89310       51.36560      -26.86300
C        -20.20450       51.48900      -27.64810
C        -21.27200       52.34750      -26.94220
C        -22.61600       52.34930      -27.68120
C         -9.16320       41.99320      -24.87010
C         -8.97360       41.46070      -23.42080
C        -10.28500       41.34800      -22.59860
C        -10.96630       42.66020      -22.21940
C         -7.91530       42.26190      -22.61540
C         -6.46120       42.18190      -23.12670
C         -5.48990       42.97870      -22.24680
C         -4.03600       42.89200      -22.74430
C         -3.94110       33.93880      -24.36580
C         -2.72450       34.19720      -23.80060
C         -1.75630       33.20360      -23.25030
C         -0.53620       33.95860      -22.87430
C          0.71290       33.57530      -22.34460
C          1.67630       34.52940      -21.98950
C          1.40500       35.88250      -22.16680
C          0.18090       36.27100      -22.69530
C         -0.77970       35.31470      -23.03890
C         -2.10410       35.52160      -23.60990
C         -1.89190       31.85010      -23.09580
C         -3.06970       31.09740      -23.38210
C         -0.85620       30.98730      -22.64320
C         -6.52550       32.54350      -25.46650
C         -6.10180       31.90200      -26.78210
C         -6.59250       30.44260      -26.92040
C         -8.12220       30.27540      -26.99020
C         -8.57880       28.85010      -27.32470
C         -8.44660       27.86760      -26.14390
C         -9.06510       26.48740      -26.45620
C         -9.11210       25.52580      -25.24280
C         -7.89260       24.58630      -25.06470
C         -6.56600       25.25100      -24.67810
C         -5.60840       25.49870      -25.87070
C         -6.98140       39.55400      -25.87510
C         -6.89820       40.40220      -27.17220
C         -5.84370       41.53100      -27.09570
C         -4.48970       41.17380      -26.46690
C         -6.83280       39.55910      -28.48510
C         -5.53150       38.81340      -28.80020
C         -5.63920       37.86450      -30.01710
C         -5.70230       38.60440      -31.36780
C         12.63460       45.15460      -21.82840
C         13.47370       44.05040      -21.61050
C         12.86700       42.83170      -22.05100
C         11.76010       40.70560      -22.57620
C         11.09170       39.52110      -22.79890
C         11.57540       38.18890      -22.80380
C         10.67680       37.13850      -23.03220
C          9.30510       37.41430      -23.23910
C          8.24060       36.55800      -23.48500
C          6.30570       35.12250      -24.07210
C          5.18010       34.33720      -24.46800
C          4.08480       35.16030      -24.79350
C          6.01920       36.48940      -24.01330
C          7.10200       37.29130      -23.63420
C          8.79960       38.76010      -23.22120
C          9.71560       39.84250      -23.04660
C         10.91080       41.77150      -22.73200
C         11.54560       42.99600      -22.46590
C         13.06410       46.53510      -21.54160
C         12.47170       47.72820      -21.24740
C         11.01370       47.99340      -21.25410
C         10.83770       49.32370      -20.68000
C          9.62460       49.97870      -20.41660
C          9.64500       51.25660      -19.87010
C         10.86180       51.87020      -19.57900
C         12.06740       51.20670      -19.84410
C         12.06600       49.91980      -20.41550
C         13.14740       48.98280      -20.83380
C         14.46980       49.27890      -20.78020
C         15.00260       50.51190      -20.30500
C         15.51290       48.42540      -21.20910
C         14.83530       44.08160      -20.94140
C         16.02470       44.31150      -21.88940
C         17.30980       44.52520      -21.07560
C         18.53630       44.96640      -21.89520
C         19.61800       45.71200      -21.05980
C         20.44990       44.87630      -20.06560
C         19.75060       44.43330      -18.76330
C         19.11860       45.54190      -17.89860
C         20.11140       46.58160      -17.36020
C         19.47510       47.55760      -16.35050
C         20.45950       48.61360      -15.82360
C          8.53350       42.15120      -23.42680
C          8.19830       42.15880      -24.94150
C          6.86180       42.88960      -25.20620
C          6.33710       42.74170      -26.64300
C          9.35070       42.67740      -25.84700
C          9.46980       44.21280      -25.92110
C         10.79320       44.72120      -26.54310
C          2.79020       34.62330      -25.30040
C          1.64760       35.10530      -25.88310
C          1.35540       36.50910      -26.19550
C         -0.00410       36.58270      -26.68180
C         -0.72770       37.70080      -27.09990
C         -2.02740       37.56000      -27.57340
C         -2.61290       36.29080      -27.59750
C         -1.88730       35.17230      -27.17800
C         -0.56690       35.31820      -26.70920
C          0.43860       34.33270      -26.26470
C          0.23190       32.99010      -26.21500
C         -1.02730       32.37920      -26.44600
C          1.21460       32.01680      -25.88160
C          5.24120       32.80650      -24.50780
C          4.55270       32.17290      -23.28100
C          4.64750       30.63060      -23.28630
C          3.88700       29.98040      -22.10180
C          3.81950       28.44280      -22.16430
C          5.19420       27.74300      -22.12730
C          5.12360       26.24200      -22.45990
C          6.53150       25.61810      -22.50370
C          6.60990       24.22680      -23.15920
C          5.93650       23.10610      -22.37370
C          6.13750       21.74780      -23.05010
C          6.32600       39.56620      -23.04670
C          6.21870       39.90980      -21.52850
C          4.87300       42.14000      -21.96660
C          6.26870       38.67240      -20.55850
C          4.97840       37.82220      -20.49340
C          5.12370       36.50610      -19.71840
C          5.76710       35.39610      -20.55090
C          5.01810       40.83550      -21.18180
C         11.04510       44.22570      -27.97430
F          0.68590       17.81010      -27.99330
F         -1.55540       16.31900      -27.29180
F         12.06850       35.15300      -25.81660
F         11.37280       32.48920      -26.09690
F         -3.39350       17.73140      -16.16780
F         -1.32000       16.05680      -15.53790
F        -12.01560       31.40560      -24.33780
F        -12.98390       33.98450      -24.54270
F        -15.06720       48.99080      -39.00550
F        -13.50300       47.02370      -37.85340
F        -25.44880       67.09050      -33.71610
F        -24.92390       64.38310      -33.93290
F        -10.95590      -13.36530      -31.76660
F        -13.26460      -14.72710      -32.49370
F         -0.49890        0.03250      -23.89060
F          0.67540        2.58360      -23.85420
F         16.42570       22.55680      -33.14360
F         18.93290       23.69370      -33.56190
F          4.33600        3.61050      -34.13410
F          4.68560        6.37790      -33.85010
F          0.34220       22.29550      -36.20070
F         -1.92920       23.88480      -36.25170
F         10.03830        7.35620      -28.14820
F         10.84560        4.68610      -28.12320
F         -8.48060       52.39900      -24.90110
F        -10.83610       53.80770      -24.53570
F          2.87800       34.13760      -21.50920
F          2.29220       36.85010      -21.81780
F          8.48310       51.88410      -19.63780
F         10.90060       53.09270      -19.01760
F         -2.70280       38.64780      -28.00660
F         -3.88170       36.11610      -28.01370
H          0.15740       20.23870      -28.73550
H         -3.77710       17.57280      -27.40470
H         -7.17330       26.09410      -29.18530
H         -7.01120       24.56200      -28.46180
H         -6.79860       23.45320      -30.68940
H         -6.88500       25.01980      -31.48550
H         -9.17200       25.31550      -30.31030
H         -9.07310       23.63940      -29.86170
H         -8.95350       24.69970      -32.74940
H        -10.41750       24.21810      -31.96860
H         -8.05040       22.38110      -32.57650
H         -9.49190       22.54340      -33.53030
H         -9.26770       21.37810      -30.70510
H        -10.79770       21.80410      -31.39670
H         -8.89960       19.86570      -32.83340
H        -10.51430       20.19540      -33.24780
H        -10.00480       18.02590      -31.93240
H         -9.76660       19.00700      -30.53710
H        -12.31760       18.71940      -32.16200
H        -12.18990       19.91250      -30.90940
H        -11.73520       16.91330      -30.43750
H        -11.81250       18.11310      -29.20000
H        -14.02160       16.93330      -29.30950
H        -14.21990       18.60520      -29.83490
H        -14.19230       17.30320      -31.00020
H          0.54630       27.86580      -29.17630
H         -0.54230       26.85940      -28.33260
H          0.29720       29.60070      -27.29380
H         -0.97280       29.27460      -25.29460
H         -2.00940       29.22750      -26.66520
H         -2.10700       26.68740      -26.51920
H         -1.16710       26.81850      -25.02120
H          1.29350       28.35630      -25.34660
H          1.00540       26.86180      -26.19460
H          2.81240       29.11990      -27.17670
H          2.60510       27.57250      -27.96640
H          3.50070       26.53320      -25.74310
H          5.40870       28.56610      -27.01630
H          5.05340       26.98810      -27.73040
H          5.87590       27.10980      -26.16480
H         10.26160       36.81870      -26.45640
H          8.97040       32.07370      -26.91470
H          2.96000       37.71650      -28.53780
H          1.58970       37.46660      -29.52140
H          4.47990       37.62610      -30.53270
H          3.12990       37.26780      -31.57280
H          3.90950       39.68590      -31.54900
H          3.31980       39.82760      -29.92290
H          1.65840       39.07350      -32.38140
H          0.99430       39.27060      -30.79160
H          0.63710       41.21220      -32.35130
H          2.33510       41.54540      -32.34520
H          2.28080       42.01340      -29.88940
H          0.62510       41.49430      -29.81980
H          1.52880       43.92110      -31.45290
H         -0.09940       43.35720      -31.19810
H         -0.11970       44.89240      -29.57570
H          0.55130       43.64860      -28.58390
H          2.04190       45.94940      -29.96890
H          1.70000       45.80230      -28.28090
H          3.17290       43.61220      -28.32270
H          3.88670       45.19160      -28.22730
H          5.13530       43.90900      -29.82750
H          3.72970       43.57330      -30.79630
H          1.73730       29.52860      -28.92390
H          2.74890       30.70220      -29.71560
H          0.67350       28.99010      -31.13070
H          2.65780       27.84160      -32.24800
H          2.20520       27.39740      -30.64130
H          4.56520       29.24460      -31.29380
H          4.69090       27.53110      -30.93920
H          4.14560       28.62910      -29.70140
H          0.84540       31.04020      -32.29140
H          1.42830       29.74380      -33.25220
H          3.73340       30.47370      -33.02870
H          3.32310       31.60200      -31.75030
H          3.72280       32.79370      -33.83230
H          2.10620       33.04750      -33.24330
H          2.18650       32.72410      -35.72350
H          2.86020       31.10620      -35.49400
H          1.22520       31.45780      -34.95810
H         -2.69200       20.11690      -16.91270
H          1.01860       17.03470      -15.77440
H          4.97660       25.13590      -16.68670
H          4.85610       23.46870      -16.97410
H          5.44690       23.74760      -19.35910
H          5.14910       25.44100      -19.29020
H          7.35920       25.69790      -19.11900
H          7.10330       25.39440      -17.41750
H          9.00340       24.14920      -18.16780
H          8.13570       23.43620      -19.49190
H          7.13690       22.99020      -16.66010
H          6.88920       22.01800      -18.06500
H          8.41000       20.77990      -16.71290
H          9.38740       21.39460      -18.01580
H         10.43060       23.04130      -16.60920
H         10.50980       21.51610      -15.80410
H         10.01610       23.24890      -14.19900
H          8.68510       23.84110      -15.12540
H          8.77780       21.10110      -13.71490
H          7.46840       21.61020      -14.73680
H          7.17950       23.66290      -13.24270
H          8.31380       22.91870      -12.13740
H          5.97190       22.36900      -11.43550
H          5.63480       21.72940      -13.05350
H          6.75200       20.90460      -11.96110
H         -2.34540       27.60680      -18.56600
H         -1.40790       26.22560      -18.96930
H         -1.97920       28.45730      -20.97260
H         -3.97350       27.09890      -20.44070
H         -3.13590       25.63150      -20.82290
H         -4.68160       26.46110      -22.66670
H         -3.66820       27.89880      -22.82100
H         -3.04040       26.31250      -23.22070
H         -0.82560       27.35090      -22.67290
H          0.24320       27.39550      -21.32820
H         -0.61770       24.96270      -20.78940
H         -1.28530       24.97560      -22.38810
H          0.91290       23.90640      -22.38760
H          1.64950       25.29290      -21.60370
H          0.50910       25.23130      -24.44950
H          1.26760       26.63130      -23.66460
H         -9.67520       31.20900      -23.32820
H        -11.42540       35.80150      -23.78820
H         -4.24040       37.15290      -21.51930
H         -2.80710       37.03310      -20.56510
H         -5.63760       37.14660      -19.41910
H         -4.18910       37.04580      -18.46010
H         -3.52260       39.31350      -19.30010
H         -4.94280       39.35040      -20.32730
H         -4.81440       39.41240      -17.24830
H         -6.26770       38.96820      -18.07300
H         -6.44580       41.28590      -17.51780
H         -6.36180       41.15970      -19.23930
H         -3.96640       41.85880      -19.21460
H         -3.97750       41.88800      -17.46660
H         -5.87670       43.59010      -19.12700
H         -5.61320       43.70590      -17.41790
H         -3.39100       44.24360      -19.46020
H         -3.35040       44.62280      -17.76370
H         -3.74460       46.55090      -19.35030
H         -5.27680       45.85640      -19.77850
H         -5.96610       46.06340      -17.28110
H         -4.46780       46.90060      -17.02040
H         -6.41990       48.47460      -17.36920
H         -5.19780       48.69520      -18.63370
H         -6.68910       47.79160      -18.95560
H         -3.45300       29.12470      -19.39530
H         -4.33940       30.55670      -19.04900
H         -5.65890       26.94130      -16.96910
H         -3.90700       26.92740      -17.09160
H         -4.88380       27.47340      -18.45310
H         -2.57170       31.65430      -16.70170
H         -3.19130       30.76530      -15.36290
H         -5.48110       31.40050      -15.83380
H         -5.07850       32.05820      -17.37300
H         -3.99570       33.21310      -14.74710
H         -5.50830       33.69840      -15.46550
H         -2.79040       33.91480      -16.88340
H         -3.63580       35.25010      -16.09080
H         -4.31760       34.48560      -17.52070
H         -2.62680       29.17680      -16.96820
H         -5.65600       29.44850      -17.15190
H         -4.82930       28.90430      -15.75540
H        -14.32420       51.40410      -38.45590
H        -11.59290       47.85130      -36.41000
H         -7.01740       55.56250      -35.42030
H         -7.50630       53.91340      -35.35560
H         -7.68420       54.00580      -32.89120
H         -7.43480       55.72340      -32.90140
H         -5.36190       53.69310      -33.84510
H         -5.15080       55.41650      -33.88270
H         -5.39440       55.50700      -31.40100
H         -3.99450       54.66390      -31.93480
H         -6.57770       53.33290      -30.92900
H         -5.08170       53.54820      -30.03310
H         -5.43980       51.78280      -32.50760
H         -3.89570       52.13510      -31.78040
H         -6.23500       50.79210      -30.35640
H         -4.69290       51.08830      -29.62610
H         -5.15950       48.69530      -30.55700
H         -5.10240       49.37870      -32.13840
H         -2.84020       49.30380      -30.09240
H         -2.65280       50.12930      -31.61520
H         -3.38200       47.17770      -31.48660
H         -2.91800       48.06580      -32.89000
H         -0.98220       46.72460      -32.10490
H         -0.60100       48.42520      -31.92090
H         -1.08090       47.45880      -30.51890
H        -14.09510       58.98800      -35.53610
H        -13.07360       57.98190      -36.46280
H        -13.50070       60.93730      -37.08240
H        -12.10170       60.74610      -39.00290
H        -11.20920       60.49260      -37.53540
H        -11.15040       58.00990      -37.97890
H        -12.07710       58.23820      -39.44740
H        -14.38890       60.03500      -39.28100
H        -14.30780       58.43370      -38.61320
H        -16.00380       60.72650      -37.52310
H        -15.93490       59.12260      -36.82620
H        -16.80840       58.18430      -39.00290
H        -18.58940       60.38980      -37.83020
H        -18.48110       58.75340      -37.18970
H        -19.14560       59.02320      -38.78730
H        -23.38470       68.58980      -33.57830
H        -22.39640       63.77940      -34.05700
H        -15.57800       68.83480      -33.46310
H        -14.25350       68.18460      -32.57150
H        -17.13820       68.26190      -31.58860
H        -15.88160       67.52200      -30.66590
H        -16.54110       69.93040      -30.07850
H        -15.87080       70.44480      -31.57580
H        -14.24950       68.96440      -29.44620
H        -13.57360       69.73210      -30.84130
H        -13.39830       71.06880      -28.62610
H        -15.11040       71.21990      -28.63640
H        -14.82900       72.36490      -30.96270
H        -13.13980       72.39240      -30.64850
H        -15.14660       73.60280      -28.67710
H        -13.40800       73.78500      -28.66510
H        -13.92000       75.76480      -29.62450
H        -13.79180       74.85580      -31.08980
H        -16.41630       75.46110      -29.58710
H        -15.79630       76.43890      -30.87370
H        -15.90500       74.11240      -32.25010
H        -17.23570       75.21910      -32.14890
H        -17.93570       72.85370      -31.76670
H        -16.92580       72.73770      -30.34980
H        -15.02820       60.85500      -35.49520
H        -15.86850       61.92950      -34.43470
H        -14.04360       59.73150      -33.48030
H        -16.17810       58.83240      -32.40370
H        -15.76950       58.45520      -34.01990
H        -17.97670       60.44500      -33.19330
H        -18.15230       58.89140      -33.92710
H        -17.43470       60.19390      -34.84930
H        -13.75460       61.57890      -31.96750
H        -14.33600       60.10630      -31.35860
H        -16.59670       61.59680      -31.95150
H        -15.57470       62.77620      -31.84370
H        -17.39090       63.02120      -28.09250
H        -15.87800       62.79040      -27.65220
H        -17.32660       61.81970      -26.28290
H        -17.90260       60.68320      -27.44560
H        -16.22790       60.60210      -26.90140
H        -11.32110      -10.88870      -31.12490
H        -15.40560      -13.33850      -32.42110
H        -18.23970       -4.71220      -31.28350
H        -18.05150       -6.35700      -31.69420
H        -19.11410       -7.15260      -29.78550
H        -18.51910       -5.90550      -28.74860
H        -20.22780       -4.41180      -29.18030
H        -20.43170       -4.89930      -30.81330
H        -22.38760       -5.37230      -29.25200
H        -21.40740       -6.51180      -28.42760
H        -21.17320       -7.71900      -30.81570
H        -22.57440       -7.90110      -29.82500
H        -23.29030       -7.64190      -32.08930
H        -23.89270       -6.36330      -31.12130
H        -22.28150       -4.76510      -32.08170
H        -23.16030       -5.52990      -33.35010
H        -20.70090       -5.27670      -33.78050
H        -20.33030       -6.38380      -32.52630
H        -22.03330       -7.06370      -34.97690
H        -21.58240       -8.21170      -33.72370
H        -19.16030       -7.89500      -34.30590
H        -19.56790       -6.71830      -35.49760
H        -19.16820       -8.89370      -36.56250
H        -20.31220       -9.68190      -35.51690
H        -20.89040       -8.54370      -36.73640
H        -10.75570       -3.28570      -29.38180
H        -11.82980       -4.56980      -29.02050
H        -11.01360       -2.44580      -26.99040
H         -9.15300       -3.97660      -27.64190
H        -10.09770       -5.35570      -27.22190
H         -8.43900       -4.69060      -25.43400
H         -9.30910       -3.15270      -25.22050
H        -10.07590       -4.70690      -24.83950
H        -12.16290       -3.54850      -25.27790
H        -13.28230       -3.27970      -26.56510
H        -12.60260       -5.84770      -27.21700
H        -12.07960       -5.87210      -25.56070
H        -14.34900       -6.72040      -25.77640
H        -14.89110       -5.24760      -26.56460
H        -13.93150       -5.47660      -23.65150
H        -14.54170       -4.00060      -24.39830
H         -2.88330       -0.02280      -24.82360
H         -0.80020        4.45160      -24.67410
H         -7.99320        6.23670      -26.70870
H         -9.43520        6.17420      -27.65640
H         -6.64250        5.95870      -28.82940
H         -8.13990        6.04740      -29.75320
H         -8.49330        8.36770      -28.98520
H         -7.09930        8.28680      -27.95140
H         -7.05370        8.03830      -31.02080
H         -5.67600        7.72620      -30.02110
H         -5.33850        9.88010      -30.80080
H         -5.75520       10.09170      -29.13480
H         -8.05290       10.79300      -29.77010
H         -7.74410       10.38180      -31.43730
H         -6.23780       12.55310      -29.90900
H         -5.94450       12.11630      -31.55630
H         -8.29220       12.74310      -32.17980
H         -7.26310       14.05460      -31.69630
H         -9.59760       14.22870      -30.80280
H         -9.40380       12.77790      -29.88920
H         -7.60000       13.84670      -28.52770
H         -7.65970       15.27420      -29.56250
H         -8.90410       15.61360      -27.39410
H         -9.99310       15.70370      -28.78630
H         -9.95540       14.25680      -27.78600
H         -9.52210       -1.83390      -28.39960
H         -8.45650       -0.51790      -28.73110
H         -6.35140       -3.30180      -30.33440
H         -7.07540       -2.45890      -28.97760
H         -6.40710       -1.53620      -30.31990
H         -9.97050        0.54380      -31.36990
H         -9.22360       -0.46370      -32.51840
H         -6.96960        0.03470      -31.73020
H         -7.54540        0.86250      -30.32270
H         -8.11800        1.81030      -33.18160
H         -6.70120        2.27390      -32.27180
H         -9.56080        2.79550      -31.27140
H         -8.59510        3.98890      -32.13780
H         -8.08300        3.39260      -30.55620
H        -10.28380       -1.73610      -30.81070
H         -8.15400       -2.61170      -31.84350
H         -8.81050       -3.42770      -30.47190
H         16.48210       20.15460      -32.20090
H         20.89740       22.25740      -32.92910
H         23.13850       13.89010      -29.86800
H         23.17430       15.43380      -30.62730
H         22.76990       16.56660      -28.47820
H         22.42360       15.06850      -27.66690
H         24.81530       14.30850      -28.21790
H         25.14330       15.92840      -28.76690
H         24.24580       15.13060      -25.95230
H         25.89330       15.40700      -26.43030
H         23.70680       17.53440      -26.46300
H         24.92700       17.34080      -25.20540
H         25.40510       18.12290      -28.11940
H         26.69050       17.68030      -27.04890
H         24.74460       19.99490      -26.52420
H         26.12660       19.59480      -25.53140
H         26.43560       21.54750      -27.13640
H         26.33930       20.43220      -28.46270
H         28.44210       20.26110      -26.26120
H         28.35230       19.23700      -27.66330
H         28.77110       22.26780      -27.74880
H         28.75270       21.23470      -29.16350
H         31.06330       21.74290      -28.52150
H         30.80640       20.02690      -28.27630
H         30.81370       21.10980      -26.88580
H         15.37180       12.20060      -30.37300
H         16.45640       13.38260      -30.98880
H         15.73920       10.87040      -32.50230
H         17.07740       11.38380      -34.30560
H         18.11750       11.58510      -32.94070
H         17.65450       14.12010      -33.06050
H         16.85250       13.82140      -34.60090
H         14.78070       12.49430      -34.18230
H         14.97420       13.77410      -33.01330
H         13.22370       11.29470      -32.72080
H         13.37430       12.54770      -31.50060
H         12.43960       14.23070      -33.12690
H         10.64760       11.76840      -32.83120
H         10.82890       13.03390      -31.64100
H         10.11210       13.40260      -33.21590
H          6.33640        2.20520      -33.56690
H          7.02350        7.05890      -32.97340
H         13.50790        2.05920      -31.23000
H         14.88020        2.49980      -30.27390
H         12.01350        2.43360      -29.18440
H         13.45670        2.69200      -28.23240
H         12.48260        0.36890      -28.14420
H         12.80330        0.13910      -29.81980
H         14.96170        0.74080      -27.72580
H         15.28150        0.32790      -29.38390
H         15.56930       -1.56610      -27.73550
H         13.86930       -1.53670      -27.43980
H         13.57670       -1.89100      -30.02280
H         15.26470       -2.31420      -30.05020
H         13.23590       -3.66750      -28.20040
H         14.88920       -4.15000      -28.46240
H         13.89900       -5.64370      -29.79560
H         14.12640       -4.42780      -31.00460
H         11.52850       -5.01220      -29.48050
H         11.90080       -5.48480      -31.10910
H         12.16010       -2.84450      -31.49400
H         10.62670       -3.64770      -31.63430
H         10.41860       -1.57940      -30.27200
H         11.51520       -2.22890      -29.06010
H         14.31380       10.45720      -30.98650
H         13.25960        9.16700      -30.51570
H         14.89850       10.92540      -28.64050
H         12.64120       11.58590      -27.67890
H         13.12510       12.27680      -29.18400
H         11.16540        9.92450      -29.03570
H         10.69920       11.61840      -29.13010
H         11.57480       10.87150      -30.45560
H         14.97890        8.77460      -27.64090
H         14.06400        9.87480      -26.68820
H         11.95720        8.81800      -27.23540
H         12.66700        7.93280      -28.56440
H         12.32850        6.41590      -26.71710
H         14.03470        6.57950      -27.02610
H         13.48420        6.59880      -24.56030
H         12.48750        8.02360      -24.77140
H         14.23160        8.12470      -25.01340
H         -0.10970       19.76990      -35.80610
H         -4.12070       22.64860      -35.93900
H         -6.76290       14.17710      -36.60740
H         -6.76110       15.86790      -36.41100
H         -7.97080       15.62800      -34.21490
H         -7.83890       13.89420      -34.31130
H         -9.13130       13.88460      -36.44080
H         -9.40410       15.58990      -36.29110
H        -11.28990       14.08060      -35.48390
H        -10.26840       13.49660      -34.21060
H        -11.19450       16.41780      -34.54030
H        -10.09930       15.87720      -33.30750
H        -12.38300       16.04520      -32.41180
H        -11.82400       14.41530      -32.31180
H        -13.18400       13.76410      -34.28400
H        -14.12960       14.42440      -33.00630
H        -14.85590       15.22550      -35.27100
H        -13.30980       16.00710      -35.50270
H        -15.26710       16.70960      -33.26110
H        -13.72890       17.50310      -33.59600
H        -14.62780       18.14610      -35.88830
H        -16.17840       17.48320      -35.42610
H        -16.15450       19.93230      -35.08700
H        -14.73010       19.85130      -34.07070
H        -16.23220       19.14700      -33.50280
H         -0.03340       12.07010      -33.30620
H         -1.07750       13.39750      -32.91090
H         -0.57460       11.01370      -31.08390
H          1.43850       12.51440      -31.33360
H          0.50100       13.85870      -30.80200
H          1.94680       12.90270      -28.99900
H          1.06970       11.37980      -29.09980
H          0.23620       12.84080      -28.54810
H         -1.84840       11.95910      -29.34970
H         -2.83020       11.91240      -30.75450
H         -2.14010       14.43350      -31.10540
H         -1.47420       14.36060      -29.50490
H         -3.75120       15.30760      -29.43940
H         -4.38190       13.91570      -30.29060
H         -3.13900       13.84530      -27.50870
H         -3.96010       12.49530      -28.31780
H          7.56650        7.73530      -28.86430
H          9.09090        3.04660      -28.84360
H          1.66300        2.43130      -30.17200
H          0.08570        2.72160      -30.80530
H          2.48580        1.96960      -32.52010
H          0.87800        2.28740      -33.11460
H         -0.02910        0.42530      -31.72090
H          1.55870        0.10020      -31.06290
H          0.79560       -0.21790      -34.01880
H          2.38880       -0.44680      -33.38250
H          1.42600       -2.63470      -33.56690
H          1.55210       -2.24760      -31.86180
H         -0.92410       -1.63760      -31.87090
H         -0.98120       -2.15500      -33.54710
H         -0.24580       -3.88690      -31.15690
H         -0.26540       -4.45660      -32.80490
H         -2.74640       -3.21710      -31.48050
H         -2.70180       -4.17430      -32.93410
H         -3.62760       -5.38500      -30.99760
H         -2.16070       -5.18500      -30.09270
H         -0.94480       -6.59380      -31.80470
H         -2.42790       -6.78420      -32.70420
H         -1.98400       -8.75730      -31.25920
H         -3.45110       -7.95310      -30.69740
H         -1.91710       -7.74240      -29.82930
H          1.02180       10.48160      -32.41250
H          1.97250        9.07640      -32.69930
H          3.49210       12.57050      -34.67290
H          1.75100       12.70740      -34.64870
H          2.60740       12.08240      -33.23170
H          0.11610        8.13450      -35.29090
H          1.02650        8.92640      -36.51620
H          3.15110        8.00730      -35.60880
H          2.32490        7.27040      -34.28600
H          1.75380        6.56140      -37.19620
H          2.93420        5.74130      -36.22840
H         -0.04730        5.82620      -35.50290
H          0.79780        4.46520      -36.25060
H          1.21690        4.96600      -34.62140
H          0.36530       10.51970      -34.84810
H          3.35640       10.09330      -34.53200
H          2.61630       10.70410      -35.96320
H         -8.79290       49.84800      -25.39050
H        -12.95130       52.41550      -24.63900
H        -15.90610       43.83770      -26.54110
H        -15.84540       45.30690      -25.61310
H        -15.03090       46.51450      -27.69900
H        -15.26930       45.06740      -28.60120
H        -17.66440       45.03850      -28.13970
H        -17.56490       46.36710      -27.02320
H        -16.79640       46.59230      -29.96270
H        -18.41260       46.86770      -29.42320
H        -16.09670       48.39870      -28.18590
H        -16.83340       48.94720      -29.66580
H        -18.33560       48.58730      -27.02510
H        -19.05970       49.05940      -28.51200
H        -16.88000       50.61540      -27.04900
H        -17.56990       51.13010      -28.56180
H        -18.54120       52.36270      -26.59830
H        -19.07450       50.86840      -25.91020
H        -20.01160       51.90250      -28.63810
H        -20.63580       50.50010      -27.80350
H        -20.90430       53.36880      -26.84320
H        -21.42620       51.99080      -25.92380
H        -23.34560       52.99580      -27.19370
H        -23.04100       51.34570      -27.69730
H        -22.50900       52.68330      -28.71320
H         -8.25020       41.94690      -25.46390
H         -9.38500       43.06000      -24.84000
H         -8.62960       40.42800      -23.47900
H        -10.09410       40.77390      -21.69190
H        -10.99890       40.73720      -23.15120
H        -11.15900       43.27790      -23.09650
H        -10.37870       43.23840      -21.50630
H         -7.93230       41.90690      -21.58490
H         -8.20760       43.31060      -22.56140
H         -6.14010       41.14030      -23.12540
H         -6.41710       42.51810      -24.16260
H         -5.81950       44.01670      -22.20360
H         -3.67390       41.86470      -22.70390
H         -3.95110       43.22320      -23.77930
H         -3.37190       43.51110      -22.14120
H          0.99760       32.55100      -22.15460
H         -0.02330       37.32350      -22.82600
H         -6.09320       32.00490      -24.62330
H         -7.59990       32.39420      -25.35890
H         -5.01410       31.90040      -26.85320
H         -6.45770       32.48770      -27.62970
H         -6.12170       30.04490      -27.81940
H         -6.20220       29.84370      -26.09750
H         -8.52960       30.97050      -27.72420
H         -8.57730       30.57750      -26.04690
H         -9.62630       28.88420      -27.62430
H         -8.02200       28.48630      -28.18830
H         -7.40360       27.74650      -25.85150
H         -8.97110       28.28420      -25.28400
H         -8.53330       26.00820      -27.27820
H        -10.08800       26.63220      -26.80380
H         -9.97830       24.87560      -25.36540
H         -9.33660       26.08790      -24.33630
H         -7.77360       23.98800      -25.96800
H         -8.16230       23.85990      -24.29810
H         -6.75710       26.18290      -24.14610
H         -6.04690       24.61280      -23.96290
H         -4.68820       25.98420      -25.54580
H         -6.07590       26.13760      -26.62000
H         -7.07200       40.14440      -24.96340
H         -6.05030       38.99870      -25.76210
H         -7.84900       40.92520      -27.27560
H         -5.66230       41.89070      -28.10850
H         -6.26020       42.37580      -26.54720
H         -4.08710       40.26140      -26.90670
H         -3.75760       41.96940      -26.60480
H         -4.58070       40.99510      -25.39550
H         -7.61370       38.79880      -28.46590
H         -7.08110       40.21140      -29.32230
H         -4.73400       39.53620      -28.97210
H         -5.23600       38.22960      -27.92840
H         -4.77440       37.20150      -30.04320
H         -6.50590       37.21390      -29.90010
H         -5.77640       37.87390      -32.17340
H         -4.81250       39.20960      -31.54120
H         -6.57620       39.25520      -31.39620
H          8.67320       49.51570      -20.63310
H         12.97230       51.74010      -19.59310
H         15.01100       43.15390      -20.39690
H         14.82690       44.85220      -20.17060
H         15.83070       45.17660      -22.52350
H         16.11460       43.44480      -22.54440
H         17.54600       43.59400      -20.56070
H         17.10500       45.27000      -20.30660
H         18.98440       44.10570      -22.39170
H         18.19930       45.62600      -22.69490
H         19.16670       46.56210      -20.54810
H         20.32560       46.14720      -21.76550
H         21.32460       45.46830      -19.79610
H         20.84380       43.99750      -20.57610
H         18.99300       43.69070      -19.01360
H         20.46350       43.87480      -18.15680
H         18.62690       45.06600      -17.05020
H         18.30220       46.01830      -18.44140
H         20.95710       46.08520      -16.88430
H         20.53020       47.14990      -18.19070
H         18.60350       48.03480      -16.79850
H         19.09280       47.00340      -15.49320
H         19.97050       49.31970      -15.15250
H         20.89880       49.19820      -16.63190
H         21.28970       48.14480      -15.29520
H          7.70360       41.88550      -22.77200
H          8.75410       43.17250      -23.11630
H          8.02280       41.11810      -25.21400
H          6.08170       42.54460      -24.52760
H          6.98120       43.95310      -24.99930
H          5.36420       43.22210      -26.74690
H          6.20870       41.69730      -26.92730
H          6.99640       43.21200      -27.37250
H          9.20940       42.29130      -26.85650
H         10.30720       42.27120      -25.51780
H          9.36710       44.65810      -24.93150
H          8.64490       44.63280      -26.49660
H         10.78690       45.81090      -26.56950
H         11.60930       44.43580      -25.87930
H         -0.30470       38.69450      -27.11070
H         -2.39090       34.21970      -27.25110
H          4.79700       32.43340      -25.43060
H          6.26290       32.42940      -24.55320
H          3.51270       32.49770      -23.24890
H          5.01580       32.55300      -22.37040
H          5.70190       30.35610      -23.25450
H          4.24280       30.26130      -24.22860
H          4.36360       30.26510      -21.16370
H          2.86650       30.36070      -22.05820
H          3.21640       28.10020      -21.32350
H          3.24920       28.14630      -23.04460
H          5.85950       28.20600      -22.85610
H          5.63800       27.89190      -21.14300
H          4.66390       26.12280      -23.44100
H          4.47940       25.70730      -21.76190
H          7.19790       26.27950      -23.05740
H          6.93020       25.54660      -21.49180
H          7.66110       23.97380      -23.29790
H          6.18840       24.28710      -24.16260
H          4.86590       23.28660      -22.27670
H          6.32540       23.05560      -21.35670
H          5.59740       20.96520      -22.51740
H          7.19180       21.47210      -23.07540
H          5.79550       21.76880      -24.08490
H          6.48480       40.45110      -23.66290
H          5.37180       39.16560      -23.38890
H          4.09420       42.77270      -21.54070
H          5.80490       42.70510      -21.94790
H          4.60090       41.95210      -23.00520
H          7.11640       38.03320      -20.80560
H          6.50100       39.01870      -19.55140
H          4.18820       38.39640      -20.00970
H          4.60400       37.60120      -21.49290
H          5.69270       36.69770      -18.80870
H          4.13890       36.17130      -19.39240
H          6.72900       35.69490      -20.96750
H          5.92200       34.50550      -19.94180
H          5.13440       35.12630      -21.39650
H          7.12880       40.46260      -21.29580
H          4.09190       40.26750      -21.26980
H          5.09020       41.07620      -20.12110
H        -11.93400       42.47420      -21.75350
H         -5.54270       42.57820      -21.23440
H         -5.33990       24.56430      -26.36370
H         11.94760       44.67290      -28.39100
H         11.22470       43.15060      -27.97950
H         10.20610       44.45280      -28.63190
H          3.80020       28.13650      -25.19230
H          2.21900       25.19030      -23.98550
H         -2.76130       27.55500      -25.14450
H          4.33620       45.23370      -30.68220
H         12.26270       12.96430      -34.32200
H         -4.88600       13.89750      -27.82360
H         18.54810       13.46840      -34.44830
H          9.96530       -2.99380      -29.34690
H        -16.94490       59.78790      -39.64840
H        -15.59840       -5.37750      -24.17100
H        -18.31000       73.83340      -30.36220
H        -10.48760       58.92770      -39.30740
N         -4.77470       31.72590      -30.11000
N         -3.19070       33.74130      -30.20000
N          0.73550       31.21810      -29.65460
N         -1.42890       28.55950      -29.16680
N         -6.24780       17.69560      -27.16790
N         -7.63280       21.59330      -28.09080
N          9.37340       39.16700      -26.68280
N          5.29490       39.16080      -27.53510
N          3.25870       31.07880      -18.50410
N          1.83050       33.15800      -18.95910
N         -2.27860       30.86150      -19.14870
N         -0.31890       28.00770      -18.83230
N          3.52830       16.96490      -15.51260
N          5.26920       20.59130      -16.45880
N        -10.96060       38.10630      -22.99160
N         -6.83230       38.59790      -22.13470
N         -8.10370       61.39060      -32.98350
N         -9.58200       64.18220      -32.68580
N        -13.79880       62.22010      -34.49830
N        -12.05090       59.34960      -35.26620
N         -9.59640       47.45700      -34.94070
N         -8.25640       51.10220      -33.31740
N        -22.32730       70.84070      -33.45850
N        -18.13910       70.49480      -33.43760
N        -15.95370        0.70420      -29.56460
N        -14.33060        2.65720      -29.20580
N        -10.48730       -0.00670      -28.78040
N        -12.72510       -2.69450      -29.10700
N        -17.93600      -13.10430      -32.63630
N        -19.09070       -9.21230      -31.64800
N         -1.20340        6.83910      -25.35360
N         -5.25270        7.46660      -26.15950
N         20.69660        8.52850      -28.97990
N         19.23480        6.43570      -29.27840
N         15.29310        8.76050      -30.30320
N         17.38100       11.59860      -30.39540
N         23.37560       21.78900      -32.83270
N         24.09800       18.09530      -30.96610
N          7.40530       -0.04740      -33.12120
N         11.45800        0.45380      -32.22540
N         -5.52210        8.47810      -34.02370
N         -4.18430        6.42260      -33.27850
N         -0.11030        8.74340      -32.74290
N         -2.04790       11.58810      -33.27620
N         -6.62550       22.58380      -35.81660
N         -7.98880       18.66910      -35.14530
N          8.39190        0.75740      -29.61590
N          4.20460        0.67760      -30.19310
N        -13.54630       38.22870      -26.92120
N        -12.01360       36.17070      -26.83960
N         -8.08110       38.58980      -25.90160
N        -10.24170       41.30660      -25.58130
N        -15.44020       52.08870      -24.31430
N        -16.56440       48.11410      -24.88990
N         -0.03300       30.24620      -22.33050
N         -3.98730       30.43230      -23.61470
N         12.85940       37.81530      -22.60510
N         11.21780       35.89820      -23.00870
N          7.38980       38.60810      -23.33780
N          9.66860       41.27530      -23.08520
N         15.44900       51.50370      -19.89930
N         16.41850       47.77970      -21.53140
N         -2.07460       31.86660      -26.49760
N          1.97960       31.19530      -25.61570
O         -1.55050       22.40690      -29.32070
O          6.34200       32.91350      -27.81840
O         -0.78290       22.06010      -17.72740
O         -7.27660       32.27260      -22.12550
O        -12.70790       53.39140      -37.12000
O        -19.57510       64.39380      -34.17610
O        -12.89940       -8.67320      -30.44420
O         -5.28100        1.15660      -25.87660
O         17.78820       17.82760      -31.12540
O          9.71980        6.52450      -32.07850
O         -1.78210       17.51280      -35.13970
O          5.00100        6.90010      -29.80290
O        -10.32670       47.47590      -25.78890
O         -2.57900       36.61390      -23.89060
O         10.11260       47.27850      -21.66900
O          2.08860       37.46470      -26.03300
S         -5.19580       28.27780      -29.83090
S         -4.82100       33.39700      -30.29280
S          0.04250       34.94700      -30.10600
S          3.69920       33.22320      -28.91350
S         -2.55690       25.07220      -28.97670
S          3.42090       27.62220      -18.11950
S          3.42610       32.73590      -18.68650
S         -1.31660       34.55060      -19.51140
S         -5.02840       32.79390      -20.47740
S          0.58380       24.51660      -18.18660
S         -8.56310       58.16480      -34.20380
S         -7.56310       63.38320      -32.09610
S        -12.76500       65.68570      -33.24480
S        -16.69490       64.49040      -34.32630
S        -11.63180       55.66920      -35.72850
S        -16.46310       -2.67820      -29.88580
S        -15.94840        2.36650      -29.48220
S        -11.12710        3.74620      -28.52940
S         -7.56250        1.75080      -27.47850
S        -13.97990       -6.09530      -29.78320
S         21.05400       11.87250      -29.33380
S         20.77600        6.86230      -28.83220
S         16.26890        5.06400      -30.00780
S         12.44740        6.50990      -31.09630
S         18.62500       15.09250      -30.64050
S         -5.60300       11.85610      -34.68190
S         -5.71780        6.83250      -33.78080
S         -1.17380        5.09700      -32.35050
S          2.62550        6.67840      -31.40050
S         -2.96590       15.10780      -34.08670
S        -13.89650       41.62680      -26.67890
S        -13.60860       36.57850      -27.08770
S         -8.88190       34.88330      -26.42760
S         -5.20950       36.45980      -25.04280
S        -11.35570       44.81930      -25.47820
S         13.36310       41.15200      -22.13100
S         12.83670       36.15060      -22.73130
S          7.99610       34.83690      -23.62700
S          4.38650       36.86890      -24.48110
S         11.04440       44.67150      -22.46740
H         -5.52780       22.89290      -28.48870
H          4.95440       36.73360      -28.41250
H         -6.26620       36.16650      -21.42200
H          3.28480       22.13800      -17.16070
H        -17.75140       67.99400      -33.61630
H         -9.42640       52.84040      -34.75160
H        -16.94890       -8.07810      -30.91360
H         -6.03870        5.09000      -26.78430
H         11.52620        2.89570      -31.49910
H         21.80960       17.00480      -30.95870
H         -5.82880       17.29730      -34.97090
H          3.73960        3.17180      -30.78920
H        -14.37160       46.94300      -25.39440
H         -4.16380       32.88570      -24.45380
H          2.79010       33.55720      -25.12790
H         14.14370       46.54150      -21.51300
C        -22.79930       24.41620      -22.56000
C        -23.64900       25.36970      -23.13990
C        -22.98300       26.63750      -23.29860
C        -21.87780       28.84690      -23.36610
C        -21.26010       30.08660      -23.33090
C        -21.76900       31.38110      -23.60290
C        -20.92340       32.49870      -23.49210
C        -19.56600       32.30260      -23.17590
C        -18.53140       33.22370      -23.05590
C        -16.70260       34.81590      -22.63340
C        -15.66800       35.73570      -22.25640
C        -14.55510       35.07240      -21.70910
C        -16.33760       33.48160      -22.43000
C        -17.37550       32.57460      -22.70480
C        -19.03100       30.99950      -22.90600
C        -19.90830       29.87140      -22.92210
C        -21.02760       27.87850      -22.89270
C        -21.65790       26.62410      -22.84570
C        -23.29940       23.10550      -22.06160
C        -22.77190       21.95170      -21.54190
C        -21.33530       21.63310      -21.40830
C        -21.23570       20.33510      -20.74580
C        -20.06360       19.63350      -20.40370
C        -20.15770       18.38500      -19.80310
C        -21.42180       17.84390      -19.54910
C        -22.57950       18.53810      -19.91140
C        -22.49640       19.81410      -20.51610
C        -23.51690       20.76590      -21.01790
C        -24.86010       20.55110      -20.93500
C        -25.46690       19.40920      -20.34090
C        -25.83980       21.44930      -21.43870
C        -25.12350       25.21940      -23.49870
C        -25.41110       24.30380      -24.71260
C        -26.89800       24.31230      -25.09110
C        -27.25980       23.62400      -26.42450
C        -27.11720       22.09220      -26.45670
C        -28.00250       21.34200      -25.44920
C        -28.04280       19.82400      -25.70230
C        -28.84630       19.03480      -24.65070
C        -30.36440       19.29650      -24.69440
C        -31.19370       18.24690      -23.91510
C        -32.69640       18.51680      -23.93670
C        -18.75080       27.79100      -21.84450
C        -18.53810       28.31650      -20.38810
C        -19.81580       28.31590      -19.52050
C        -20.32470       26.95300      -19.05210
C        -17.39680       27.58070      -19.63150
C        -15.97330       27.83480      -20.13380
C        -14.89090       27.12090      -19.30280
C        -13.47060       27.37330      -19.84920
C        -13.41240       35.80710      -21.10220
C        -12.23490       35.53140      -20.46940
C        -11.26080       36.50420      -19.92050
C        -10.08270       35.72720      -19.44480
C         -8.85950       36.09880      -18.87480
C         -7.93010       35.12610      -18.49280
C         -8.22660       33.76940      -18.65940
C         -9.44280       33.38770      -19.22520
C        -10.35620       34.37860      -19.60460
C        -11.67180       34.18260      -20.22740
C        -11.36570       37.86120      -19.79480
C        -12.51850       38.60880      -20.12380
C        -10.33610       38.71820      -19.29830
C        -15.87770       37.23750      -22.38990
C        -15.16260       37.82710      -23.62210
C        -15.51490       39.30600      -23.85990
C        -16.96130       39.52270      -24.35370
C        -17.33840       40.97450      -24.69790
C        -17.44340       41.90570      -23.47050
C        -18.01180       43.30060      -23.83390
C        -18.18680       44.23090      -22.61670
C        -17.01850       45.17580      -22.25910
C        -15.74790       44.50810      -21.71010
C        -14.66230       44.27840      -22.78380
C        -16.54000       30.25120      -22.75480
C        -16.40220       29.56060      -24.13270
C        -15.33590       28.43840      -24.13530
C        -14.00270       28.75410      -23.41850
C        -16.26950       30.53420      -25.34500
C        -14.96130       31.34930      -25.45470
C        -15.03860       32.50420      -26.47760
C        -15.32830       32.05880      -27.90840
C        -15.78530       23.24270      -10.75350
C        -14.75590       24.21350      -10.88590
C        -15.28800       25.51840      -11.15870
C        -16.24900       27.76100      -11.56340
C        -16.85560       28.99070      -11.74610
C        -16.30880       30.29330      -11.75640
C        -17.13810       31.39390      -11.97020
C        -18.51960       31.19550      -12.17440
C        -19.53220       32.11250      -12.43200
C        -21.35940       33.61830      -13.13960
C        -22.42340       34.44210      -13.60720
C        -23.54270       33.66520      -13.97760
C        -21.71860       32.28060      -13.05950
C        -20.70310       31.43880      -12.61590
C        -19.11490       29.89810      -12.11840
C        -18.26500       28.77610      -11.92510
C        -17.20500       26.77630      -11.60990
C        -16.66680       25.50390      -11.34360
C        -15.56580       21.82900      -10.35060
C        -16.32200       20.75670       -9.93750
C        -17.79460       20.69520       -9.86710
C        -18.15360       19.38950       -9.33360
C        -19.44160       18.90770       -9.07130
C        -19.60680       17.62060       -8.57620
C        -18.48500       16.82550       -8.32710
C        -17.21050       17.31700       -8.60370
C        -17.03360       18.61250       -9.12080
C        -15.82920       19.42120       -9.49670
C        -14.55850       18.93290       -9.39060
C        -14.21710       17.62060       -8.98370
C        -13.39210       19.68350       -9.67190
C        -13.24870       24.02950      -10.75840
C        -12.51020       24.09670      -12.12430
C        -11.01560       24.53550      -12.05630
C         -9.98930       23.39680      -12.14970
C        -10.22680       22.27920      -11.12030
C         -8.94220       21.65220      -10.52660
C         -8.02080       22.60030       -9.70930
C         -8.70910       23.61130       -8.77770
C         -9.67320       23.01190       -7.74220
C        -10.78680       23.99100       -7.33320
C        -11.80180       23.35980       -6.36010
C        -19.57510       26.58490      -12.32670
C        -19.89470       26.72900      -13.84110
C        -21.19490       25.94430      -14.19490
C        -21.70090       26.19820      -15.61810
C        -18.69590       26.36280      -14.76590
C        -18.38380       24.84710      -14.89880
C        -17.04360       24.54690      -15.58320
C        -16.85650       25.18320      -16.96680
C        -24.80300       34.22640      -14.51720
C        -25.94900       33.77210      -15.09890
C        -26.31770       32.36650      -15.38340
C        -27.69380       32.37380      -15.88290
C        -28.47810       31.27670      -16.27270
C        -29.77770       31.48750      -16.70830
C        -30.29030       32.78320      -16.75160
C        -29.50200       33.85910      -16.35930
C        -28.18170       33.66970      -15.91650
C        -27.10770       34.59950      -15.50780
C        -27.23500       35.95690      -15.51610
C        -28.47260       36.63550      -15.75270
C        -26.17270       36.87880      -15.28630
C        -22.31410       35.95780      -13.66930
C        -23.02770       36.61280      -12.46010
C        -23.04200       38.14980      -12.45790
C        -23.78370       38.71330      -11.23010
C        -24.13840       40.21080      -11.30110
C        -22.92610       41.16840      -11.33110
C        -23.34520       42.66010      -11.32620
C        -22.19430       43.60640      -11.69320
C        -22.61930       45.09930      -11.74790
C        -22.86840       45.74750      -10.38020
C        -23.38630       47.18790      -10.49400
C        -21.65150       29.24270      -11.95630
C        -21.79630       28.91810      -10.43560
C        -23.22360       26.78060      -10.90760
C        -21.75090       30.17170       -9.51640
C        -23.00140       31.07100       -9.53300
C        -22.84020       32.40590       -8.79430
C        -22.08880       33.46740       -9.60780
C        -23.05550       28.07450      -10.10940
C         10.96070       54.37090      -27.49160
C         11.98080       55.20910      -27.01170
C         11.53330       56.56160      -26.87720
C         10.71400       58.88310      -26.69490
C         10.24170       60.19320      -26.69090
C         10.92110       61.41690      -26.46990
C         10.20180       62.61920      -26.50600
C          8.80890       62.58470      -26.73380
C          7.90140       63.62910      -26.75350
C          6.21580       65.41940      -26.71240
C          5.22870       66.45180      -26.73240
C          3.94380       65.96120      -26.97330
C          5.66040       64.14830      -26.92380
C          6.63620       63.14110      -26.93840
C          8.09900       61.36930      -26.95870
C          8.85010       60.15240      -27.00100
C          9.71780       58.03530      -27.10650
C         10.17890       56.71170      -27.20030
C         11.19940       52.97880      -27.92710
C         10.44630       51.87260      -28.18390
C          8.98200       51.76840      -28.02960
C          8.58730       50.46030      -28.53940
C          7.29510       49.94760      -28.66430
C          7.10470       48.66590      -29.17050
C          8.20900       47.88680      -29.51120
C          9.49570       48.41390      -29.38440
C          9.69690       49.72220      -28.90010
C         10.91010       50.54410      -28.67520
C         12.18500       50.11330      -28.89150
C         12.52240       48.81420      -29.38910
C         13.35430       50.86870      -28.60750
C         13.41200       54.78360      -26.70160
C         13.45690       53.90590      -25.43470
C         14.82070       53.28870      -25.04680
C         15.84390       54.27480      -24.45050
C         16.76420       53.63950      -23.39410
C         17.71070       52.53000      -23.88930
C         17.13460       51.09260      -23.86550
C         18.03740       50.01610      -24.49000
C         19.35190       49.75940      -23.73060
C         20.23550       48.66920      -24.37890
C         21.58280       48.48980      -23.64120
C          7.42130       58.21830      -28.00350
C          7.29830       58.61660      -29.51080
C          8.60460       58.38350      -30.32870
C          8.59440       58.91620      -31.77800
C          6.09100       57.90730      -30.19690
C          4.69960       58.18300      -29.59220
C          3.58150       57.47330      -30.37560
C          2.19670       57.70510      -29.78260
C          2.76050       66.86150      -27.10880
C          1.44270       66.77850      -27.46950
C          0.45770       67.90300      -27.58240
C         -0.81850       67.29370      -28.03410
C         -2.07440       67.84740      -28.37400
C         -3.13960       67.03960      -28.73910
C         -2.96850       65.65350      -28.82000
C         -1.72400       65.09120      -28.53450
C         -0.66110       65.92170      -28.15000
C          0.71000       65.54680      -27.85770
C          0.63900       69.24030      -27.35520
C          1.84760       69.86820      -26.96390
C         -0.37720       70.21410      -27.49390
C          5.63380       67.91170      -26.49950
C          5.35250       68.34160      -25.03990
C          5.87170       69.74330      -24.68600
C          7.41540       69.88030      -24.70670
C          7.91310       71.14700      -23.98340
C          7.54450       72.46770      -24.69680
C          7.81030       73.70070      -23.82090
C          7.30410       75.02540      -24.42080
C          5.85880       75.42240      -24.02490
C          4.71840       74.59050      -24.65230
C          4.19540       73.45010      -23.75820
C          5.52090       60.91250      -27.07130
C          5.27390       60.17330      -25.72500
C          4.20730       59.05560      -25.79980
C          2.90780       59.40250      -26.53160
C          5.10830       61.12250      -24.50990
C          3.75490       61.81470      -24.30630
C          3.84200       63.05200      -23.39410
C          4.35420       62.75620      -21.98180
C          9.04710       54.68820      -23.75800
C          8.04150       55.66750      -23.76730
C          8.56960       56.97690      -23.58910
C          9.50290       59.21930      -23.23730
C         10.07720       60.46490      -23.05570
C          9.48160       61.75350      -23.07790
C         10.26320       62.88280      -22.82180
C         11.64400       62.73900      -22.59020
C         12.60180       63.68660      -22.29180
C         14.29130       65.29380      -21.48730
C         15.23890       66.18170      -20.91000
C         16.37260       65.49840      -20.44340
C         14.74600       63.97310      -21.52190
C         13.79890       63.07200      -22.02250
C         12.27680       61.45410      -22.56170
C         11.47370       60.28710      -22.77300
C         10.46420       58.25550      -23.11170
C          9.94500       56.97980      -23.35650
C          8.83050       53.24160      -24.07320
C          9.59750       52.10450      -24.05650
C         10.97170       51.97860      -23.52830
C         11.47950       50.70450      -23.97360
C         12.78570       50.22860      -23.83650
C         13.08730       48.94130      -24.25300
C         12.08890       48.13760      -24.79980
C         10.78690       48.62770      -24.94210
C         10.47420       49.93900      -24.53660
C          9.23690       50.74350      -24.53100
C          8.02940       50.27350      -24.93040
C          7.77150       48.95150      -25.38830
C          6.82510       51.02880      -24.95120
C          6.52600       55.47930      -23.94850
C          5.80730       55.58300      -22.58700
C          4.26430       55.80250      -22.66070
C          3.38270       54.54790      -22.48950
C          3.36190       53.59440      -23.69470
C          2.19450       53.79430      -24.69240
C          2.21560       55.08640      -25.54100
C          3.50260       55.32200      -26.34590
C          3.80910       54.23280      -27.38670
C          5.14180       54.50720      -28.09640
C          5.40160       53.60480      -29.29950
C         12.76940       58.09220      -22.19650
C         12.82660       58.16370      -20.62890
C         13.97090       57.33040      -19.99290
C         15.39550       57.80890      -20.26970
C         11.48840       57.75950      -19.93290
C         11.15910       56.24960      -19.92930
C          9.65300       55.92100      -19.87490
C          8.96180       56.34250      -18.56990
C         17.47270       66.18610      -19.74200
C         18.55220       65.81130      -18.98390
C         18.98040       64.42420      -18.65520
C         20.19090       64.52930      -17.83700
C         20.96030       63.48680      -17.30020
C         22.09950       63.77850      -16.55550
C         22.46470       65.11810      -16.35690
C         21.68500       66.13780      -16.87940
C         20.53780       65.86680      -17.65820
C         19.51760       66.72560      -18.33230
C         19.54280       68.08960      -18.31600
C         20.61030       68.83180      -17.75160
C         18.54190       68.95270      -18.84940
C         14.97190       67.68130      -20.83980
C         15.52180       68.43210      -22.05920
C         15.20920       69.94300      -22.03120
C         15.66990       70.62590      -23.32330
C         15.36480       72.14210      -23.39490
C         13.89410       72.46570      -23.67400
C         13.53470       73.94190      -23.39200
C         12.15100       74.34970      -23.94590
C         11.56320       75.64900      -23.34900
C         12.44540       76.90010      -23.49780
C         13.38180       77.17290      -22.31710
C         14.80370       60.81200      -22.30030
C         15.18820       60.34900      -23.74410
C         17.49460       59.43890      -22.84000
C         15.48430       61.51190      -24.71930
C         16.84410       62.23140      -24.56000
C         16.92100       63.53690      -25.36680
C         16.09910       64.69000      -24.77010
C         16.28430       59.24240      -23.77450
C          1.00950       14.59360      -22.76320
C          1.99090       13.65880      -22.37370
C          1.44990       12.33610      -22.23060
C          0.50620       10.05130      -22.08750
C         -0.07440        8.78630      -22.05600
C          0.47280        7.50760      -21.79460
C         -0.34990        6.38160      -21.78890
C         -1.73710        6.53050      -22.00780
C         -2.75850        5.60210      -22.01780
C         -4.62230        3.99490      -22.21120
C         -5.69180        3.07180      -22.46650
C         -6.82830        3.73350      -22.97120
C         -4.99800        5.31530      -22.44670
C         -3.94660        6.22440      -22.29660
C         -2.31200        7.81650      -22.27540
C         -1.45810        8.94580      -22.36970
C         -0.43250       10.97700      -22.48340
C          0.08820       12.28030      -22.53490
C          1.29560       15.98920      -23.15820
C          0.58780       17.12000      -23.45090
C         -0.87900       17.26800      -23.37890
C         -1.18890       18.57590      -23.93190
C         -2.45790       19.13980      -24.11850
C         -2.58430       20.40990      -24.67060
C         -1.44140       21.13390      -25.00970
C         -0.17730       20.57630      -24.78970
C         -0.04200       19.27760      -24.26240
C          1.13150       18.42910      -23.92190
C          2.43080       18.82490      -24.04540
C          2.83140       20.10360      -24.54240
C          3.57020       18.05830      -23.68110
C          3.48510       13.91160      -22.20570
C          3.88870       14.53060      -20.85540
C          5.42060       14.65100      -20.70330
C          5.89840       15.04910      -19.28260
C          5.87600       16.55570      -18.94460
C          6.86820       17.38990      -19.79880
C          7.05930       18.81750      -19.26800
C          7.94520       19.70050      -20.15960
C          9.44140       19.33810      -20.11000
C         10.36030       20.38320      -20.78790
C         11.85270       20.01360      -20.69580
C         -2.69580       10.90780      -23.54420
C         -2.89600       10.25120      -24.94700
C         -1.58180       10.10370      -25.76660
C         -0.92010       11.42480      -26.20390
C         -3.98000       10.96740      -25.79860
C         -5.41160       10.96280      -25.22750
C         -6.40190       11.78510      -26.09490
C         -7.84810       11.71800      -25.63530
C         -8.00860        3.01880      -23.49490
C         -9.22340        3.31670      -24.07000
C        -10.24120        2.34610      -24.56160
C        -11.41930        3.13860      -25.00460
C        -12.68910        2.79680      -25.50720
C        -13.57250        3.80900      -25.92450
C        -13.22250        5.15540      -25.79140
C        -11.98940        5.49950      -25.25170
C        -11.10400        4.48740      -24.86690
C         -9.77290        4.66590      -24.32410
C        -10.18890        0.97940      -24.61710
C         -9.07210        0.17580      -24.27260
C        -11.27810        0.17110      -25.04860
C         -5.49740        1.56390      -22.30700
C         -6.17320        1.01760      -21.02970
C         -5.90380       -0.47660      -20.77070
C         -4.45400       -0.80750      -20.39250
C         -4.19790       -2.29660      -20.07810
C         -4.23440       -3.21340      -21.30360
C         -3.74780       -4.64420      -20.99340
C         -3.69120       -5.58420      -22.21110
C         -4.95740       -6.41080      -22.53790
C         -6.19060       -5.60570      -23.01190
C         -7.19710       -5.33910      -21.89480
C         -4.78540        8.57070      -22.32730
C         -4.75210        9.40530      -21.01870
C         -5.76970       10.58320      -21.00160
C         -7.15780       10.28160      -21.56720
C         -4.75440        8.59100      -19.70860
C         -6.04140        7.83260      -19.36090
C         -5.89700        6.79800      -18.21580
C         -5.54060        7.40790      -16.85680
C        -23.28020       15.49310      -26.95150
C        -24.27900       14.51260      -27.08300
C        -23.81500       13.23740      -26.65850
C        -22.93460       10.99790      -26.11810
C        -22.38980        9.76190      -25.86700
C        -22.98170        8.48190      -25.91660
C        -22.20110        7.35650      -25.63950
C        -20.82970        7.51980      -25.31510
C        -19.86790        6.56860      -25.01120
C        -18.14200        4.97640      -24.25520
C        -17.14530        4.08850      -23.75210
C        -15.99800        4.79750      -23.31840
C        -17.71660        6.30140      -24.28990
C        -18.67790        7.19000      -24.77880
C        -20.19340        8.79750      -25.32450
C        -21.00540        9.93870      -25.55400
C        -21.98270       11.96570      -25.93500
C        -22.48810       13.24630      -26.23100
C        -23.45500       16.90270      -27.39840
C        -22.67480       17.99590      -27.62270
C        -21.23270       18.11390      -27.36830
C        -20.78810       19.40000      -27.89350
C        -19.48730       19.91180      -27.91370
C        -19.26700       21.19600      -28.39770
C        -20.34680       21.95190      -28.85970
C        -21.64340       21.43090      -28.82240
C        -21.87900       20.13570      -28.33010
C        -23.10720       19.31290      -28.17370
C        -24.35750       19.73620      -28.52150
C        -24.64920       21.04490      -29.01180
C        -25.53890       18.95230      -28.42430
C        -25.67320       14.68370      -27.68470
C        -26.72460       15.15540      -26.64990
C        -28.08720       14.45000      -26.80050
C        -29.31770       15.28160      -26.38380
C        -29.69190       16.45250      -27.32240
C        -30.55530       16.14040      -28.56090
C        -29.96580       15.17710      -29.60900
C        -28.61630       15.59890      -30.22510
C        -28.66050       16.88450      -31.07670
C        -27.33890       17.18390      -31.79130
C        -27.35680       18.50170      -32.56880
C        -19.65090       12.11020      -25.07750
C        -19.40300       12.01430      -23.54200
C        -18.03000       12.64880      -23.18750
C        -17.59220       12.42520      -21.73450
C        -20.56370       12.55960      -22.67660
C        -20.62440       14.09650      -22.52240
C        -21.93850       14.59080      -21.91450
C        -22.26240       14.01500      -20.52740
C        -14.80840        4.13360      -22.75520
C        -13.65030        4.50090      -22.12340
C        -13.22120        5.87560      -21.80060
C        -11.85750        5.79120      -21.25870
C        -11.03370        6.83460      -20.83250
C         -9.77030        6.53660      -20.32710
C         -9.32450        5.21490      -20.28460
C        -10.17070        4.19610      -20.70280
C        -11.45130        4.47550      -21.20970
C        -12.56630        3.60510      -21.66420
C        -12.50110        2.24450      -21.67590
C        -11.31740        1.50010      -21.38880
C        -13.58660        1.39040      -21.99140
C        -17.37480        2.58600      -23.66350
C        -16.74960        1.80510      -24.84360
C        -17.05150        0.29820      -24.78100
C        -16.36360       -0.49850      -25.91860
C        -16.59480       -2.01610      -25.81800
C        -18.04370       -2.44930      -26.14450
C        -18.37020       -3.86330      -25.65730
C        -19.87090       -4.20410      -25.88400
C        -20.33800       -5.47490      -25.16360
C        -19.67370       -6.77350      -25.64760
C        -20.26890       -8.00210      -24.97400
C        -17.64610        9.39120      -25.37440
C        -17.45080        9.71930      -26.89150
C        -16.01350       11.85720      -26.42720
C        -17.54050        8.47570      -27.81700
C        -16.37420        7.46490      -27.73580
C        -16.61140        6.18780      -28.54420
C        -17.49690        5.17780      -27.81740
C        -16.14690       10.51950      -27.16510
C         10.70500       44.79720      -18.32980
C          9.63720       43.94690      -18.70210
C         10.05230       42.57840      -18.85370
C         10.84400       40.23260      -18.99320
C         11.37820       38.94790      -19.04300
C         10.78060       37.69550      -19.29060
C         11.56270       36.52620      -19.28780
C         12.95840       36.61580      -19.09840
C         13.96160       35.65500      -19.06560
C         15.81750       34.02000      -18.76680
C         16.88910       33.13010      -18.46870
C         18.03880       33.81830      -18.02840
C         16.20020       35.35990      -18.62850
C         15.16370       36.26600      -18.82150
C         13.57860       37.87710      -18.87410
C         12.77510       39.03570      -18.76880
C         11.83700       41.09700      -18.59580
C         11.39150       42.41070      -18.51770
C         10.59520       46.21430      -17.92900
C         11.48610       47.22510      -17.66300
C         12.96670       47.16010      -17.84420
C         13.51890       48.37070      -17.27120
C         14.86690       48.67550      -17.14320
C         15.22870       49.88600      -16.57320
C         14.24050       50.77370      -16.16210
C         12.87760       50.46370      -16.33050
C         12.50000       49.22060      -16.87230
C         11.17840       48.56250      -17.10870
C          9.96240       49.11480      -16.81400
C          9.79970       50.38720      -16.19920
C          8.71830       48.50050      -17.07910
C          8.19090       44.36720      -18.89030
C          7.93400       45.03920      -20.23620
C          6.43470       45.27040      -20.49690
C          6.10910       45.81560      -21.90840
C          6.40210       47.32110      -22.12030
C          5.44610       48.21490      -21.31480
C          5.48640       49.71140      -21.70570
C          4.47250       50.59370      -20.93280
C          3.00570       50.26440      -21.25470
C          1.99080       51.20310      -20.56600
C          0.55480       50.88890      -20.97680
C         14.11670       40.98600      -17.64610
C         14.31560       40.42470      -16.21580
C         13.02990       40.33390      -15.34260
C         12.43780       41.68070      -14.88250
C         15.43490       41.20000      -15.46160
C         16.83480       41.06140      -16.06020
C         17.88400       41.85680      -15.28150
C         19.29480       41.75170      -15.87410
C         19.25680       33.14950      -17.51110
C         20.43680       33.50320      -16.89630
C         21.47340       32.57630      -16.35950
C         22.61720       33.42710      -15.93600
C         23.88390       33.13910      -15.39470
C         24.73060       34.16750      -14.95800
C         24.34230       35.49880      -15.09580
C         23.12080       35.79650      -15.68030
C         22.26490       34.75550      -16.06830
C         20.93630       34.87740      -16.66150
C         21.44130       31.22440      -16.22830
C         20.30120       30.40660      -16.50540
C         22.52140       30.43600      -15.75610
C         16.70720       31.60680      -18.58610
C         17.45800       31.00880      -19.79610
C         17.30650       29.48540      -19.94380
C         15.91800       29.04660      -20.42940
C         15.75720       27.53990      -20.66820
C         15.66990       26.67130      -19.38760
C         15.32700       25.20860      -19.73920
C         15.10470       24.27670      -18.52290
C         16.29360       23.35180      -18.18200
C         17.55650       24.06600      -17.66890
C         18.61640       24.31970      -18.74410
C         16.07350       38.59100      -18.91830
C         16.01870       39.46680      -20.20890
C         17.06030       40.61860      -20.21490
C         18.43440       40.29000      -19.59500
C         15.99230       38.64640      -21.51860
C         17.28860       37.95150      -21.93970
C         17.09780       36.91150      -23.06520
C         16.53390       37.49490      -24.37790
C         -6.66750       45.74370      -14.45420
C         -5.75300       44.72430      -14.13580
C         -6.30930       43.42260      -14.39870
C         -7.29420       41.19460      -14.77980
C         -7.86670       39.95980      -15.00040
C         -7.29220       38.66380      -14.98470
C         -8.10150       37.54900      -15.23910
C         -9.47780       37.73240      -15.51080
C        -10.45980       36.79640      -15.80430
C        -12.24760       35.26930      -16.57340
C        -13.28120       34.42010      -17.08740
C        -14.40140       35.16520      -17.48910
C        -12.62900       36.61380      -16.53140
C        -11.63010       37.46660      -16.05440
C        -10.07130       39.02710      -15.50200
C         -9.24760       40.17110      -15.28780
C         -8.21270       42.19170      -14.96670
C         -7.65090       43.46370      -14.77830
C         -6.31050       47.18290      -14.48310
C         -6.94770       48.40160      -14.46180
C         -8.40730       48.59680      -14.41700
C         -8.62920       50.04060      -14.35280
C         -9.85460       50.71990      -14.24690
C         -9.87400       52.09960      -14.12710
C         -8.67180       52.80450      -14.16270
C         -7.45310       52.12260      -14.28150
C         -7.42300       50.73060      -14.37150
C         -6.31140       49.74650      -14.45390
C         -4.99780       50.08380      -14.48910
C         -4.51130       51.42560      -14.47720
C         -3.91240       49.16690      -14.49820
C         -4.32860       44.89580      -13.60940
C         -3.24640       44.81120      -14.69420
C         -1.84080       45.04780      -14.13220
C         -0.74310       44.90980      -15.19120
C          0.63400       45.53330      -14.85220
C          1.54040       44.73030      -13.89530
C          1.11730       44.67570      -12.41190
C          0.86530       46.03600      -11.72360
C          2.11770       46.94430      -11.70660
C          1.88470       48.25950      -10.96070
C          3.11680       49.18680      -10.96950
C        -10.58630       42.37610      -15.69460
C        -10.92950       42.33200      -17.20910
C        -12.35120       42.90640      -17.49620
C        -12.80770       42.81590      -18.95670
C         -9.85090       42.98930      -18.10950
C         -9.87120       44.54820      -18.12040
C         -8.58380       45.20110      -18.65680
C        -15.60420       34.55330      -18.07800
C        -16.71070       34.98840      -18.75000
C        -17.05480       36.38350      -19.13010
C        -18.38860       36.35900      -19.71940
C        -19.12900       37.42390      -20.22430
C        -20.39020       37.18860      -20.77540
C        -20.91600       35.89250      -20.79220
C        -20.15970       34.83830      -20.28290
C        -18.87230       35.05650      -19.74780
C        -17.82820       34.14020      -19.22900
C        -17.93940       32.79040      -19.23050
C        -19.10690       32.10420      -19.62220
C        -16.94150       31.87740      -18.82130
C        -13.09040       32.91530      -17.19080
C        -13.71860       32.12360      -16.01940
C        -13.45030       30.61710      -16.11250
C        -14.11230       29.81070      -14.96290
C        -14.15880       28.28760      -15.22520
C        -12.77220       27.62900      -15.38970
C        -12.83080       26.17310      -15.87490
C        -11.41820       25.60660      -16.12970
C        -11.39280       24.20970      -16.76870
C        -11.94040       23.07480      -15.88170
C        -11.51620       21.68080      -16.38950
C        -12.58520       39.66110      -15.36850
C        -12.69410       39.88890      -13.82070
C        -13.86320       42.22750      -13.82000
C        -12.67650       38.57120      -12.97790
C        -13.92650       37.67890      -13.11580
C        -13.85180       36.33830      -12.34520
C        -12.99650       35.25970      -13.02010
C        -13.92920       40.74940      -13.42940
C         -8.32320       44.90930      -20.13000
F        -19.02430       17.73580      -19.41620
F        -21.54130       16.64630      -18.93540
F         -6.75030       35.50660      -17.97110
F         -7.34340       32.82010      -18.26910
F        -20.85160       17.16010       -8.30480
F        -18.62730       15.59380       -7.79250
F        -30.53510       30.44010      -17.07550
F        -31.54070       33.03580      -17.17960
F          5.84880       48.18080      -29.34680
F          8.03180       46.64640      -30.01790
F         -4.34830       67.59620      -28.97180
F         -4.02030       64.85630      -29.13410
F         14.33900       48.44480      -24.06210
F         12.34320       46.85890      -25.14180
F         22.84590       62.77320      -16.06290
F         23.59360       65.42580      -15.67540
F         -3.81350       20.91730      -24.90860
F         -1.54000       22.33880      -25.60870
F        -14.77550        3.48130      -26.44150
F        -14.06760        6.13670      -26.19210
F        -18.01850       21.69870      -28.41760
F        -20.15300       23.19930      -29.34600
F         -8.97430        7.54640      -19.91410
F         -8.09280        4.91680      -19.79760
F         16.53490       50.13670      -16.35650
F         14.60500       51.92930      -15.57330
[truncated: 846,231 more chars]
