# Supplementary material for: Molecular orientation-dependent energetic shifts in solution-processed non-fullerene acceptors and their impact on organic photovoltaic performance
Source: Nat Commun. 2023 Apr 4;14:1870. doi: 10.1038/s41467-023-37234-0 (PMC10073232; doi:10.1038/s41467-023-37234-0)
Supplement: Supplementary file 4 — Supplementary Data 2 [file 41467_2023_37234_MOESM4_ESM.txt]

25432
MD_final
C         -7.23090      -35.93070      -27.02310
C         -8.11320      -34.94540      -27.43930
C         -7.45560      -33.67430      -27.69420
C         -6.30200      -31.52750      -27.94660
C         -5.57020      -30.33220      -28.06490
C         -6.01430      -29.04570      -28.41180
C         -5.08020      -28.02770      -28.52910
C         -3.71300      -28.30460      -28.27210
C         -2.59050      -27.48950      -28.28700
C         -0.61860      -26.00200      -28.06580
C          0.46860      -25.17330      -27.77620
C          1.60040      -25.89990      -27.32160
C         -0.34710      -27.36150      -27.81360
C         -1.45450      -28.19360      -27.97300
C         -3.23280      -29.62120      -27.94390
C         -4.18170      -30.64030      -27.75510
C         -5.44820      -32.53950      -27.52930
C         -6.09860      -33.75490      -27.41540
C         -7.66860      -37.26100      -26.63510
C         -7.09750      -38.49630      -26.53480
C         -5.68150      -38.84750      -26.76560
C         -5.57070      -40.27740      -26.70240
C         -4.42320      -41.03310      -26.87870
C         -4.50190      -42.42880      -26.83160
C         -5.73960      -43.02820      -26.60480
C         -6.87280      -42.25490      -26.38470
C         -6.81280      -40.83840      -26.43090
C         -7.79700      -39.76940      -26.17230
C         -9.04740      -39.95440      -25.67260
C         -9.58010      -41.21600      -25.37460
C         -9.97880      -38.93780      -25.35290
C         -9.62840      -35.06410      -27.49060
C        -10.10960      -36.05510      -28.54640
C        -11.60200      -36.31620      -28.38840
C        -12.21020      -37.28680      -29.45550
C        -11.89420      -38.77170      -29.25820
C        -12.70250      -39.43620      -28.12850
C        -12.31440      -40.92300      -27.94530
C        -13.21630      -41.70600      -26.97080
C        -14.64540      -41.92150      -27.52230
C        -15.49040      -42.81520      -26.59220
C        -16.89630      -43.05630      -27.18610
C         -3.13610      -32.71850      -26.62990
C         -2.77580      -32.12270      -25.22830
C         -3.99810      -31.96260      -24.30290
C         -4.81590      -33.22700      -24.02130
C         -1.65940      -32.96610      -24.52280
C         -0.28270      -32.81010      -25.09510
C          0.80970      -33.54960      -24.32910
C          2.16280      -33.53530      -24.99890
C          2.86090      -25.23080      -26.89270
C          4.10000      -25.59270      -26.43600
C          5.17580      -24.65560      -26.04540
C          6.34760      -25.50600      -25.67680
C          7.66940      -25.23200      -25.24620
C          8.55780      -26.23310      -24.87030
C          8.14880      -27.55890      -24.94540
C          6.86620      -27.85410      -25.36990
C          6.00250      -26.83980      -25.76430
C          4.62110      -26.95010      -26.25070
C          5.21580      -23.28740      -25.98840
C          4.15340      -22.36990      -26.23690
C          6.36110      -22.50390      -25.67160
C          0.36370      -23.64890      -27.98380
C          0.96180      -23.19630      -29.33090
C          1.01590      -21.64540      -29.55520
C         -0.37280      -20.93710      -29.64140
C         -0.31250      -19.40630      -29.83700
C          0.39950      -18.67980      -28.70440
C          0.20870      -17.16470      -28.71240
C          1.13500      -16.43440      -27.76920
C          0.90400      -14.94200      -27.70390
C          1.87640      -14.12980      -26.84370
C          3.26020      -13.99850      -27.46710
C         -0.85050      -30.59780      -27.95460
C         -0.97280      -31.45810      -29.26890
C         -0.02260      -32.68300      -29.27080
C          1.46780      -32.43010      -28.96380
C         -0.98590      -30.63550      -30.56580
C          0.27910      -29.81290      -30.89480
C         -0.01400      -28.64530      -31.90220
C         -0.45640      -29.09580      -33.31370
C          1.57690      -35.40940      -16.23380
C          2.42010      -34.29660      -16.09910
C          1.72930      -33.06030      -16.31540
C          0.51940      -30.93180      -16.58990
C         -0.18920      -29.75270      -16.76390
C          0.24760      -28.40660      -16.76930
C         -0.66640      -27.38770      -17.07960
C         -2.01760      -27.71550      -17.29910
C         -3.06720      -26.90420      -17.64070
C         -5.05160      -25.58530      -18.41150
C         -6.19470      -24.88680      -18.95200
C         -7.23160      -25.77530      -19.28880
C         -5.26850      -26.95640      -18.30440
C         -4.16790      -27.69680      -17.86910
C         -2.47630      -29.06870      -17.26770
C         -1.54150      -30.11960      -17.04450
C         -0.30290      -32.01150      -16.75270
C          0.39590      -33.22300      -16.57490
C          2.07400      -36.81350      -16.10320
C          1.56150      -38.11430      -16.10700
C          0.14360      -38.49800      -16.28730
C          0.06630      -39.94060      -16.19130
C         -1.05780      -40.72110      -16.32970
C         -0.97130      -42.08820      -16.12930
C          0.25170      -42.67710      -15.81520
C          1.40510      -41.89320      -15.69690
C          1.31320      -40.49390      -15.89440
C          2.30430      -39.38490      -15.89200
C          3.64900      -39.58740      -15.67530
C          4.27770      -40.84350      -15.42550
C          4.64500      -38.56900      -15.69850
C          3.89020      -34.23790      -15.72690
C          4.79820      -34.35850      -16.99540
C          6.30300      -34.34060      -16.69360
C          7.22170      -34.52080      -17.91710
C          7.07950      -35.89080      -18.61140
C          8.03950      -36.09640      -19.82970
C          9.54460      -36.11600      -19.55480
C         10.01550      -37.20440      -18.55450
C          9.89880      -38.64460      -19.10390
C         10.05440      -39.73190      -18.05260
C          9.93630      -41.13370      -18.65210
C         -2.65590      -32.44320      -17.43310
C         -3.06850      -32.36750      -18.94490
C         -4.31800      -33.28540      -19.16020
C         -5.29310      -32.72000      -20.21170
C         -1.93130      -32.63220      -19.93510
C         -1.24950      -34.00760      -19.84620
C         -1.17000      -34.76010      -21.21000
C         -2.53130      -35.28460      -21.66690
C         -8.49320      -25.35360      -19.92400
C         -9.60430      -25.95020      -20.46760
C         -9.87960      -27.39200      -20.54640
C        -11.14760      -27.56350      -21.20670
C        -11.79760      -28.74930      -21.57550
C        -13.05680      -28.68620      -22.17790
C        -13.66860      -27.45750      -22.41750
C        -12.99350      -26.28350      -22.10050
C        -11.71930      -26.32430      -21.46490
C        -10.77390      -25.26460      -21.04940
C        -11.00460      -23.93160      -21.23150
C        -12.24960      -23.39080      -21.66480
C        -10.04060      -22.89410      -21.01860
C         -6.18390      -23.35030      -19.05800
C         -6.94900      -22.68220      -17.88160
C         -6.95570      -21.15380      -17.95090
C         -7.74380      -20.53230      -16.78820
C         -7.97090      -19.00250      -16.94310
C         -6.78480      -18.08420      -16.55570
C         -5.74730      -17.83220      -17.64540
C         -4.58020      -16.94890      -17.10610
C         -3.56970      -16.49270      -18.16940
C         -4.05370      -15.34830      -19.08120
C         -3.02280      -14.86190      -20.11220
C         -4.92700      -29.93150      -17.11390
C         -5.02200      -30.23180      -15.58730
C         -6.11360      -32.53990      -15.83310
C         -5.07380      -28.95480      -14.70530
C         -6.39670      -28.12480      -14.80080
C         -6.39030      -26.77430      -14.08250
C         -5.63150      -25.72230      -14.87410
C         -6.18430      -31.16900      -15.19250
C        -13.27580       -5.99500      -32.79980
C        -12.34070       -5.02410      -32.36940
C        -12.96860       -3.75280      -32.22190
C        -14.02640       -1.50480      -31.99650
C        -14.65960       -0.25770      -31.91570
C        -14.13480        1.04540      -31.71070
C        -15.03940        2.11830      -31.75410
C        -16.42420        1.87040      -31.88680
C        -17.48720        2.75660      -31.91100
C        -19.49020        4.22370      -32.04040
C        -20.64790        5.07460      -32.19090
C        -21.81670        4.33160      -32.16690
C        -19.79900        2.87880      -31.96130
C        -18.65940        2.05330      -31.93690
C        -16.96910        0.54320      -31.99490
C        -16.05770       -0.51680      -32.12710
C        -14.92050       -2.48490      -32.38120
C        -14.32120       -3.74570      -32.48930
C        -12.91050       -7.37570      -33.11230
C        -13.53030       -8.52260      -33.55450
C        -14.97770       -8.68990      -33.81070
C        -15.13180      -10.05720      -34.30830
C        -16.33790      -10.64650      -34.72810
C        -16.30590      -11.93760      -35.18770
C        -15.10560      -12.61950      -35.24170
C        -13.88870      -12.03610      -34.84590
C        -13.92340      -10.71120      -34.34300
C        -12.86530       -9.81530      -33.86200
C        -11.54120      -10.15080      -33.73810
C        -11.01100      -11.42300      -34.13700
C        -10.54300       -9.32600      -33.15840
C        -10.86070       -5.24800      -32.11850
C        -10.55370       -5.93160      -30.78400
C         -9.04860       -6.03610      -30.54490
C         -8.71780       -6.29790      -29.09050
C         -9.05460       -7.69070      -28.50510
C         -8.27270       -8.84270      -29.15180
C         -8.42030      -10.21510      -28.43130
C         -7.62940      -11.36040      -29.07350
C         -6.06260      -11.29240      -28.95680
C         -5.31970      -12.42930      -29.68550
C         -3.84020      -12.50710      -29.25540
C        -17.31240       -2.63260      -33.05630
C        -17.87110       -2.08230      -34.38610
C        -16.79850       -1.78940      -35.48860
C        -15.96360       -3.01830      -35.89800
C        -19.03040       -2.96690      -34.91230
C        -20.26300       -3.07880      -33.98320
C        -21.35330       -3.97480      -34.56670
C        -22.60810       -4.01550      -33.68040
C        -23.12500        4.96000      -32.16910
C        -24.43000        4.66630      -32.44530
C        -25.60580        5.58530      -32.48210
C        -26.80060        4.74220      -32.86030
C        -28.16350        5.04120      -33.06330
C        -29.06470        4.01920      -33.45560
C        -28.62490        2.70640      -33.61220
C        -27.27030        2.39750      -33.40190
C        -26.39170        3.43220      -33.03380
C        -24.94360        3.33840      -32.79340
C        -25.65720        6.93190      -32.24490
C        -24.53530        7.74860      -31.92550
C        -26.82180        7.73200      -32.32580
C        -20.49410        6.57870      -32.34250
C        -20.56470        7.34600      -31.01800
C        -20.46200        8.89050      -31.20460
C        -18.99540        9.30890      -31.34420
C        -18.82520       10.83870      -31.44710
C        -19.37110       11.48180      -32.75860
C        -19.13930       12.98350      -32.83050
C        -19.69260       13.58570      -34.14930
C        -19.63530       15.11060      -34.19950
C        -20.92190       15.83170      -33.80830
C        -21.34750       15.69320      -32.33250
C        -19.39540       -0.30260      -31.59330
C        -19.21370       -0.84700      -30.16040
C        -19.90770       -2.22600      -29.93640
C        -21.39290       -2.33530      -30.33290
C        -19.37030        0.18460      -29.03620
C        -20.83340        0.65400      -28.78380
C        -20.96160        1.96360      -27.95370
C        -20.29160        1.92190      -26.54580
C        -21.48060       54.40780      -28.20090
C        -22.26510       55.50050      -28.54760
C        -21.51490       56.72680      -28.38420
C        -20.25550       58.82600      -28.10440
C        -19.52590       59.97780      -27.95910
C        -19.79200       61.69980      -28.29910
C        -18.49740       62.83970      -28.06890
C        -16.91810       62.27060      -27.45980
C        -15.70480       62.84500      -27.15590
C        -13.49920       63.86800      -26.77780
C        -12.22560       64.45760      -26.55130
C        -11.28690       63.51230      -26.11080
C        -13.55740       62.51180      -26.49220
C        -14.77730       61.90710      -26.73580
C        -16.64290       60.57620      -27.11200
C        -17.95910       59.43640      -27.33410
C        -19.52510       57.73300      -27.67470
C        -20.21660       56.54240      -27.89490
C        -22.02640       53.02350      -28.25350
C        -21.51430       51.80690      -28.63200
C        -20.12810       51.57510      -29.07830
C        -20.03410       50.14330      -29.37940
C        -18.88470       49.45950      -29.80950
C        -18.95970       48.09710      -30.05600
C        -20.14270       47.42820      -29.84340
C        -21.27560       48.10960      -29.42900
C        -21.21620       49.49400      -29.12070
C        -22.24310       50.49930      -28.68440
C        -23.56100       50.20440      -28.44710
C        -24.06770       48.88670      -28.50720
C        -24.56590       51.14910      -28.05790
C        -23.67180       55.48890      -29.05770
C        -24.75230       55.54550      -27.93870
C        -24.68800       56.83260      -27.08100
C        -25.70430       56.84920      -25.90160
C        -25.96150       58.24310      -25.29290
C        -24.86470       58.80850      -24.32720
C        -23.52990       59.27100      -24.96760
C        -23.70370       60.39080      -26.03470
C        -24.06450       61.76290      -25.41810
C        -24.15430       62.87270      -26.47530
C        -24.43530       64.25210      -25.82240
C        -17.34380       57.12980      -26.44530
C        -17.37170       57.38470      -24.91860
C        -16.28090       56.54690      -24.17750
C        -15.92270       57.12010      -22.80450
C        -18.79200       57.32040      -24.25950
C        -19.34480       55.89430      -24.07130
C        -20.88000       55.77250      -24.17320
C        -21.60100       56.41760      -22.97400
C         -9.86680       63.87370      -25.84300
C         -8.71480       63.21740      -25.53950
C         -8.52090       61.77050      -25.42570
C         -7.15120       61.53790      -25.03840
C         -6.54290       60.29240      -24.79400
C         -5.24860       60.26970      -24.32840
C         -4.57890       61.46600      -24.12140
C         -5.15080       62.67550      -24.43320
C         -6.45240       62.73200      -24.91090
C         -7.37260       63.84520      -25.24700
C         -6.99470       65.15100      -25.23450
C         -5.66830       65.61430      -25.02320
C         -7.91480       66.23120      -25.52400
C        -12.01670       65.95110      -26.72850
C        -11.45590       66.30300      -28.13200
C        -11.06970       67.73690      -28.33240
C        -10.69360       68.01050      -29.79540
C        -10.19460       69.44790      -30.07610
C        -11.24910       70.56030      -30.03840
C        -10.80140       71.81110      -30.85230
C        -11.80990       72.98450      -30.80400
C        -12.00300       73.69490      -29.46190
C        -10.74890       74.42720      -28.97040
C        -11.08330       75.36160      -27.79400
C        -14.46920       59.42630      -26.41920
C        -14.09780       58.62270      -27.70150
C        -12.19250       57.41380      -26.38190
C        -13.56070       59.44210      -28.92410
C        -12.01710       59.86760      -29.02370
C        -10.39250       61.17790      -31.57050
C        -10.02380       62.71020      -31.82320
C        -13.31460       57.33880      -27.41020
C         17.27720      -46.22340      -29.73220
C         18.09920      -47.19880      -29.13790
C         17.54360      -48.51870      -29.26720
C         16.54960      -50.74570      -29.47600
C         15.93710      -51.98660      -29.60710
C         16.36940      -53.28480      -29.24280
C         15.54160      -54.39520      -29.48170
C         14.25920      -54.18210      -30.03030
C         13.23760      -55.08730      -30.28380
C         11.33510      -56.60330      -30.73870
C         10.21420      -57.46340      -30.95330
C          9.15360      -56.73780      -31.55440
C         11.09970      -55.26440      -31.08460
C         12.15220      -54.41140      -30.78330
C         13.79540      -52.88000      -30.38360
C         14.67400      -51.78240      -30.22400
C         15.76050      -49.79660      -30.08770
C         16.35250      -48.53660      -29.95770
C         17.71960      -44.82610      -29.89710
C         17.12190      -43.64010      -30.08190
C         15.63090      -43.44300      -30.21210
C         15.41350      -41.99200      -30.23080
C         14.18060      -41.34530      -30.25050
C         14.17930      -39.95110      -30.18110
C         15.38950      -39.23210      -30.15090
C         16.60040      -39.90930      -30.17860
C         16.63760      -41.31850      -30.20360
C         17.76850      -42.30060      -30.13340
C         19.08550      -41.95400      -30.08340
C         19.59340      -40.61680      -30.10470
C         20.17890      -42.85230      -29.96710
C         19.43950      -46.96230      -28.44650
C         19.27420      -46.10400      -27.16650
C         20.61350      -45.52670      -26.62120
C         20.39500      -44.59280      -25.41140
C         20.05300      -43.14260      -25.80140
C         21.26630      -42.23840      -26.20210
C         20.87360      -40.73420      -26.41680
C         22.09180      -39.83710      -26.82660
C         23.16580      -39.73790      -25.70040
C         24.43710      -39.00610      -26.10930
C         25.57620      -39.01930      -25.05120
C         13.85490      -49.81120      -31.67910
C         14.05170      -50.41480      -33.09770
C         15.52580      -50.67990      -33.48150
C         16.39000      -49.43040      -33.69160
C         13.34190      -49.60470      -34.20830
C         11.80590      -49.58650      -34.11770
C         11.12020      -48.79600      -35.26130
C          9.58610      -48.81340      -35.20300
C          7.92190      -57.41750      -32.06670
C          6.64230      -57.09970      -32.45890
C          5.58660      -57.99540      -32.94330
C          4.44850      -57.12070      -33.31030
C          3.16770      -57.38170      -33.85950
C          2.22170      -56.37970      -34.06840
C          2.54960      -55.05910      -33.76470
C          3.82190      -54.76340      -33.27670
C          4.75600      -55.80390      -33.01310
C          6.08270      -55.72410      -32.44080
C          5.61460      -59.36390      -33.05710
C          6.74380      -60.15780      -32.75500
C          4.49090      -60.12550      -33.46040
C         10.22230      -58.94700      -30.53480
C          9.19890      -59.30610      -29.41500
C          9.16440      -60.79160      -29.06150
C         10.48470      -61.41800      -28.55200
C         10.30220      -62.81470      -27.94640
C          9.87510      -63.89100      -28.95130
C          9.90990      -65.34160      -28.40450
C          9.32430      -66.37980      -29.37670
C          9.65260      -67.83130      -28.97670
C          8.99200      -68.90100      -29.88550
C          7.46170      -69.09370      -29.71290
C         11.38140      -52.06370      -30.95560
C         11.07150      -51.26810      -29.64570
C          9.76570      -50.41010      -29.78470
C          9.74920      -49.37150      -30.93910
C         10.99750      -52.14050      -28.36820
C          9.75600      -53.07740      -28.22300
C          9.87150      -54.07950      -27.04630
C         10.02800      -53.43240      -25.64650
C         -7.52470      -45.04420      -33.31910
C         -8.56770      -45.96390      -33.51870
C         -8.15330      -47.31250      -33.37990
C         -7.38850      -49.65090      -33.20700
C         -6.90600      -50.95130      -33.09730
C         -7.55180      -52.19110      -33.26890
C         -6.84530      -53.40210      -32.97220
C         -5.48900      -53.33280      -32.59890
C         -4.58670      -54.33890      -32.24340
C         -2.85400      -56.03790      -31.72350
C         -1.84720      -56.99150      -31.33830
C         -0.58670      -56.37040      -31.17050
C         -2.35700      -54.72740      -31.82280
C         -3.32190      -53.77090      -32.11550
C         -4.79970      -52.07810      -32.54070
C         -5.53940      -50.86440      -32.70210
C         -6.38070      -48.74400      -32.92070
C         -6.80260      -47.41730      -33.06010
C         -7.71500      -43.55020      -33.35470
C         -6.91950      -42.45080      -33.46840
C         -5.44060      -42.40040      -33.53420
C         -5.07140      -41.01430      -33.73480
C         -3.76170      -40.52680      -33.83590
C         -3.59870      -39.14400      -33.98110
C         -4.68700      -38.27250      -34.02930
C         -5.98650      -38.79540      -33.94370
C         -6.17550      -40.17760      -33.77140
C         -7.37700      -41.04750      -33.55480
C         -8.65040      -40.53590      -33.41960
C         -9.00840      -39.15450      -33.51800
C         -9.78940      -41.30130      -33.04460
C        -10.00270      -45.65820      -33.84190
C        -10.81080      -45.50960      -32.54060
C        -12.33890      -45.34710      -32.73990
C        -13.10760      -45.18820      -31.42170
C        -14.63310      -45.41220      -31.57350
C        -15.42770      -45.08800      -30.31880
C        -15.19430      -46.04190      -29.13030
C        -15.68370      -47.50240      -29.30120
C        -17.18510      -47.64100      -29.49690
C        -17.68330      -49.10630      -29.53320
C        -19.19810      -49.20840      -29.79200
C         -4.12890      -48.89400      -31.79670
C         -4.03470      -49.40850      -30.33530
C         -2.67990      -48.93720      -29.72110
C         -2.36890      -49.61590      -28.39280
C         -5.25720      -49.11430      -29.46330
C         -5.54410      -47.64510      -29.06940
C         -6.47270      -47.50010      -27.87840
C         -5.85260      -47.84170      -26.53050
C          0.65600      -57.12000      -30.82690
C          1.90980      -56.84710      -30.31090
C          2.45260      -55.50150      -29.95980
C          3.79040      -55.70390      -29.45740
C          4.66380      -54.71500      -29.00370
C          5.93890      -55.06910      -28.56720
C          6.35310      -56.39980      -28.62160
C          5.46860      -57.38490      -29.07580
C          4.16930      -57.04440      -29.51310
C          2.98980      -57.83030      -29.99780
C          2.96120      -59.17880      -30.07020
C          4.12990      -59.93710      -29.90810
C          1.83010      -59.98520      -30.33400
C         -2.15880      -58.43610      -31.09150
C         -2.17910      -59.30920      -32.35030
C         -2.76330      -60.69960      -32.00150
C         -2.89740      -61.61940      -33.23280
C         -3.43940      -63.01230      -32.85520
C         -4.82740      -62.98690      -32.12580
C         -4.64830      -63.06880      -30.59080
C         -5.97930      -62.97740      -29.83130
C         -5.89930      -63.09340      -28.31270
C         -5.51950      -64.51520      -27.82820
C         -6.58270      -65.57610      -28.01590
C         -2.23700      -51.59180      -32.57140
C         -2.17570      -51.07500      -34.04950
C         -0.70350      -49.00270      -33.47460
C         -2.41090      -52.17640      -35.14090
C         -1.30860      -53.25540      -35.21670
C         -1.56260      -54.41890      -36.17140
C         -2.62400      -55.45830      -35.78160
C         -0.88740      -50.26500      -34.33430
C        -16.19970      -15.88790      -24.73670
C        -16.93390      -16.83160      -25.47850
C        -16.13860      -18.00400      -25.62780
C        -14.83570      -20.11420      -25.73720
C        -14.13400      -21.30440      -25.63330
C        -14.51560      -22.65230      -25.89300
C        -13.62590      -23.67200      -25.64090
C        -12.31920      -23.36650      -25.18860
C        -11.25370      -24.19410      -24.87800
C         -9.34750      -25.63640      -24.21360
C         -8.27770      -26.44200      -23.73390
C         -7.20490      -25.64410      -23.29430
C         -9.08250      -24.26500      -24.12940
C        -10.17000      -23.44480      -24.52880
C        -11.90920      -22.02390      -24.95350
C        -12.85130      -20.98840      -25.08880
C        -14.12170      -19.10040      -25.15900
C        -14.83710      -17.89360      -25.10160
C        -16.86910      -14.70550      -24.11560
C        -16.50320      -13.45680      -23.69320
C        -15.16840      -12.87150      -23.84390
C        -15.21160      -11.52460      -23.25670
C        -14.17450      -10.60920      -23.09660
C        -14.38650       -9.37030      -22.54580
C        -15.68080       -9.02160      -22.14220
C        -16.70290       -9.96450      -22.24330
C        -16.48040      -11.23070      -22.80080
C        -17.35440      -12.42750      -23.03020
C        -18.65860      -12.51730      -22.63190
C        -19.39000      -11.45310      -22.04260
C        -19.47610      -13.66690      -22.79510
C        -18.39640      -16.72250      -25.91660
C        -18.73390      -15.45640      -26.72070
C        -20.22580      -15.43380      -27.12340
C        -20.59650      -14.14250      -27.91870
C        -20.55330      -12.79530      -27.16990
C        -21.60710      -12.63480      -26.04230
C        -21.43660      -11.33770      -25.23910
C        -22.36510      -11.27030      -24.00210
C        -23.82750      -10.93590      -24.31100
C        -24.65710      -10.94500      -23.02850
C        -26.12290      -10.58040      -23.24190
C        -11.98000      -18.83300      -23.92700
C        -11.88750      -19.35200      -22.45690
C        -13.21500      -19.69930      -21.73540
C        -14.13600      -18.51050      -21.41420
C        -10.97920      -18.41930      -21.57730
C         -9.47280      -18.36340      -21.98320
C         -8.63150      -17.35430      -21.18820
C         -7.19380      -17.31140      -21.69790
C         -5.95870      -26.22190      -22.74420
C         -4.76110      -25.80470      -22.21600
C         -3.73690      -26.69220      -21.62790
C         -2.55520      -25.83550      -21.32950
C         -1.26650      -26.09130      -20.82140
C         -0.39470      -25.05100      -20.53550
C         -0.77400      -23.73050      -20.75280
C         -2.02100      -23.45460      -21.30640
C         -2.90050      -24.51160      -21.57380
C         -4.26930      -24.40140      -22.11120
C         -3.74970      -28.04060      -21.39970
C         -4.88720      -28.89290      -21.57000
C         -2.66090      -28.82950      -20.95930
C         -8.44740      -27.94370      -23.64540
C         -7.86830      -28.70770      -24.86490
C         -7.90230      -30.24090      -24.73470
C         -9.32560      -30.78610      -24.50920
C         -9.42730      -32.32890      -24.58140
C         -8.66800      -33.08550      -23.46790
C         -8.67690      -34.62140      -23.67690
C         -7.84820      -35.35130      -22.58890
C         -7.75200      -36.89340      -22.79010
C         -7.02000      -37.62140      -21.65230
C         -5.54610      -37.25130      -21.44660
C         -9.51550      -21.06600      -24.66510
C         -9.45090      -20.35050      -26.03480
C         -8.51020      -19.10110      -26.02690
C         -7.07410      -19.26780      -25.42460
C         -9.30020      -21.26620      -27.29330
C         -7.97870      -22.01380      -27.41650
C         -8.00890      -23.15270      -28.47190
C         -8.33470      -22.72200      -29.89950
C          9.89240      -14.53280      -20.88200
C         10.87460      -15.51460      -20.63550
C         10.40610      -16.83190      -21.02140
C          9.44960      -19.06330      -21.44690
C          8.87300      -20.29760      -21.67500
C          9.41280      -21.58990      -21.65410
C          8.56460      -22.70740      -21.84450
C          7.16580      -22.49280      -22.04090
C          6.12130      -23.37970      -22.19690
C          4.22910      -24.90300      -22.70350
C          3.09190      -25.69990      -23.06080
C          1.95520      -24.93360      -23.41470
C          3.87710      -23.55050      -22.68640
C          4.93370      -22.69520      -22.37060
C          6.61680      -21.18200      -22.07530
C          7.49340      -20.06880      -21.97180
C          8.54170      -18.06190      -21.71620
C          9.09200      -16.80230      -21.50390
C         10.04600      -13.08350      -20.53460
C          9.27720      -11.95790      -20.43240
C          7.82930      -11.83640      -20.75230
C          7.46090      -10.45810      -20.43100
C          6.21740       -9.86330      -20.63520
C          6.04070       -8.51560      -20.31660
C          7.12060       -7.77070      -19.82160
C          8.36410       -8.37880      -19.67140
C          8.56660       -9.72590      -19.98620
C          9.76670      -10.63080      -20.02310
C         11.01050      -10.20050      -19.70990
C         11.33640       -8.89790      -19.29920
C         12.21040      -10.94570      -19.81930
C         12.18380      -15.27730      -19.89010
C         13.39220      -14.99190      -20.81740
C         14.63080      -14.73010      -19.93200
C         15.90690      -14.42180      -20.72060
C         16.97940      -13.63360      -19.92600
C         17.62670      -14.28500      -18.68090
C         16.79360      -14.54590      -17.37690
C         16.04440      -13.30130      -16.87240
C         16.87620      -12.05380      -16.46280
C         16.05230      -10.85010      -16.03390
C         16.93220       -9.64540      -15.65760
C          6.18700      -17.87340      -22.54720
C          5.79670      -18.17200      -24.02150
C          4.53440      -17.28130      -24.32130
C          3.84920      -17.61300      -25.63370
C          6.95130      -17.91770      -25.03370
C          7.56110      -16.50690      -25.07910
C          8.07080      -16.13330      -26.49110
C          0.70390      -25.52410      -23.85760
C         -0.48400      -25.12510      -24.37700
C         -0.84860      -23.75320      -24.74670
C         -2.25000      -23.82820      -25.21890
C         -3.05300      -22.77040      -25.68210
C         -4.37730      -23.02020      -26.07580
C         -4.86840      -24.31780      -26.01980
C         -4.04260      -25.37140      -25.62240
C         -2.71630      -25.11980      -25.17970
C         -1.63390      -26.00560      -24.70690
C         -1.76070      -27.35790      -24.56840
C         -2.99130      -28.03290      -24.72110
C         -0.73610      -28.27340      -24.24930
C          3.14980      -27.20580      -23.02110
C          2.52870      -27.74640      -21.70260
C          2.59750      -29.25920      -21.52650
C          2.09230      -29.72890      -20.13880
C          1.72750      -31.22150      -20.14690
C          2.95150      -32.16580      -20.33770
C          2.55110      -33.63460      -20.21290
C          3.68310      -34.59630      -20.57030
C          3.21820      -36.05080      -20.75190
C          2.51550      -36.66860      -19.51590
C          1.85830      -37.99880      -19.87390
C          4.11220      -20.41060      -21.83010
C          4.08630      -19.98390      -20.32120
C          2.69750      -17.85290      -20.77240
C          4.27790      -21.15560      -19.32820
C          3.02690      -22.06790      -19.15530
C          3.25260      -23.32940      -18.31810
C          3.89990      -24.47880      -19.12510
C          2.85960      -19.14750      -19.95010
C          6.98720      -15.83400      -27.52310
F         -3.37070      -43.14660      -26.98860
F         -5.81930      -44.38610      -26.54700
F          9.80890      -25.94430      -24.42930
F          9.00060      -28.54940      -24.57980
F         -2.04930      -42.86870      -16.27120
F          0.29740      -44.03200      -15.66470
F        -13.70440      -29.83910      -22.50400
F        -14.88390      -27.40030      -22.96920
F        -17.41920      -12.56320      -35.56840
F        -15.06180      -13.88470      -35.74160
F        -30.36990        4.33170      -33.64530
F        -29.48470        1.74940      -33.96960
F        -17.84080       47.45280      -30.46310
F        -20.23920       46.10310      -30.10520
F         -4.63790       59.08970      -23.99680
F         -3.30830       61.49650      -23.64530
F         13.00060      -39.31540      -30.09700
F         15.38140      -37.84700      -30.10930
F          0.97070      -56.70990      -34.49630
F          1.67210      -54.05080      -33.97990
F         -2.36010      -38.62720      -34.12460
F         -4.51870      -36.94930      -34.15370
F          6.74210      -54.12800      -28.06590
F          7.59860      -56.77400      -28.24480
F        -13.36950       -8.49770      -22.45320
F        -15.94410       -7.78720      -21.62620
F          0.80680      -25.33610      -19.98120
F          0.08580      -22.72690      -20.50740
F          4.85170       -7.91890      -20.57120
F          6.97340       -6.47250      -19.51380
F         -5.19070      -22.02420      -26.50400
F         -6.12620      -24.59310      -26.42340
H         -3.49210      -40.50970      -27.03830
H         -7.79200      -42.79140      -26.20130
H        -10.05630      -34.08520      -27.70690
H        -10.00360      -35.34550      -26.50670
H         -9.61600      -37.02360      -28.46640
H         -9.89300      -35.69360      -29.55170
H        -12.16270      -35.38190      -28.36140
H        -11.75380      -36.72210      -27.38820
H        -11.81240      -37.00440      -30.43030
H        -13.29250      -37.15990      -29.47840
H        -10.83150      -38.90340      -29.05470
H        -12.08170      -39.28220      -30.20290
H        -12.52480      -38.88310      -27.20630
H        -13.77530      -39.34520      -28.29870
H        -11.27920      -40.95240      -27.60550
H        -12.36430      -41.42290      -28.91260
H        -12.71190      -42.65100      -26.76930
H        -13.27840      -41.17210      -26.02250
H        -14.58810      -42.43310      -28.48310
H        -15.14330      -40.95880      -27.63790
H        -15.01750      -43.78540      -26.44040
H        -15.58420      -42.39450      -25.59110
H        -17.54010      -43.66810      -26.55430
H        -17.41970      -42.11540      -27.35590
H        -16.88670      -43.55890      -28.15320
H         -2.30250      -32.87950      -27.31350
H         -3.43370      -33.75350      -26.46170
H         -2.37650      -31.12430      -25.40720
H         -3.69180      -31.54840      -23.34230
H         -4.67420      -31.20940      -24.70760
H         -5.53540      -33.39180      -24.82340
H         -4.20790      -34.10740      -23.81310
H         -1.67650      -32.64000      -23.48290
H         -1.94160      -34.01890      -24.51400
H         -0.02230      -31.75360      -25.03140
H         -0.23530      -33.12450      -26.13770
H          0.49320      -34.57030      -24.11430
H          2.52380      -32.51910      -25.15800
H          2.13290      -34.06530      -25.95080
H          2.89900      -34.02600      -24.36220
H          8.09510      -24.24180      -25.17770
H          6.58630      -28.89420      -25.44810
H          0.91380      -23.15020      -27.18580
H         -0.67950      -23.33560      -27.94210
H          1.96200      -23.59790      -29.49340
H          0.40080      -23.65990      -30.14230
H          1.50080      -21.46030      -30.51370
H          1.65140      -21.22960      -28.77320
H         -0.93660      -21.37190      -30.46670
H         -0.94880      -21.17840      -28.74800
H         -1.34510      -19.06090      -29.88880
H          0.17850      -19.20500      -30.78910
H          1.46570      -18.89430      -28.77790
H          0.08150      -19.09550      -27.74830
H          0.32820      -16.78350      -29.72660
H         -0.82530      -16.95130      -28.44170
H          0.93230      -16.79520      -26.76080
H          2.16160      -16.68370      -28.03760
H          0.96690      -14.57920      -28.72980
H         -0.10770      -14.70270      -27.37630
H          1.95200      -14.59650      -25.86160
H          1.41440      -13.15810      -26.66920
H          3.89260      -13.36020      -26.85000
H          3.77340      -14.95740      -27.53870
H         -0.98030      -31.17180      -27.03710
H          0.16370      -30.19860      -27.94380
H         -1.95150      -31.93760      -29.24860
H         -0.07790      -33.16220      -30.24820
H         -0.40010      -33.41680      -28.55860
H          1.90340      -31.66080      -29.60140
H          2.07910      -33.31390      -29.14580
H          1.63570      -32.18000      -27.91620
H         -1.87510      -30.00760      -30.50930
H         -1.18860      -31.29540      -31.40940
H          1.05560      -30.46830      -31.28930
H          0.67380      -29.32700      -30.00250
H          0.89420      -28.05940      -32.04310
H         -0.68930      -27.90480      -31.47350
H         -0.53920      -28.21280      -33.94750
H          0.30160      -29.74980      -33.74470
H         -1.39800      -29.64480      -33.31250
H         -2.00400      -40.28700      -16.61720
H          2.33360      -42.40570      -15.49320
H          4.15700      -33.32830      -15.18870
H          4.10110      -35.03100      -15.00960
H          4.57880      -35.29560      -17.50720
H          4.60060      -33.53000      -17.67550
H          6.55980      -33.37560      -16.25670
H          6.55540      -35.11750      -15.97200
H          8.25370      -34.35050      -17.61060
H          6.95680      -33.78400      -18.67540
H          7.26440      -36.65830      -17.85970
H          6.07610      -36.03840      -19.01080
H          7.75580      -37.02990      -20.31570
H          7.86310      -35.29160      -20.54330
H          9.84280      -35.14180      -19.16750
H         10.11070      -36.24270      -20.47760
H         11.04250      -36.98720      -18.26100
H          9.48040      -37.15120      -17.60630
H         10.55350      -38.78020      -19.96480
H          8.93550      -38.77040      -19.59820
H          9.30950      -39.64010      -17.26220
H         11.02780      -39.62960      -17.57280
H          9.99080      -41.87840      -17.85800
H          8.96720      -41.28880      -19.12640
H         10.75660      -41.35860      -19.33360
H         -3.49440      -32.26030      -16.76120
H         -2.38110      -33.46740      -17.18070
H         -3.37850      -31.33940      -19.13200
H         -4.83570      -33.50600      -18.22670
H         -4.01510      -34.27270      -19.50900
H         -6.11130      -33.40340      -20.43890
H         -5.72190      -31.78890      -19.84120
H         -4.75920      -32.49590      -21.13520
H         -2.34110      -32.46360      -20.93090
H         -1.17930      -31.85050      -19.82780
H         -0.22940      -33.84630      -19.49790
H         -1.71670      -34.70310      -19.14910
H         -0.44740      -35.56900      -21.10190
H         -0.77780      -34.10380      -21.98690
H         -2.84280      -36.11570      -21.03420
H         -3.30270      -34.51450      -21.67730
H        -11.32570      -29.70330      -21.39180
H        -13.50920      -25.37010      -22.35780
H         -6.56270      -23.03490      -20.03020
H         -5.16110      -22.97350      -19.04890
H         -7.99530      -22.98730      -17.89530
H         -6.53970      -23.00430      -16.92400
H         -5.92250      -20.80940      -17.90670
H         -7.39100      -20.84820      -18.90240
H         -7.32660      -20.78880      -15.81440
H         -8.72710      -20.99890      -16.84750
H         -8.81570      -18.71490      -16.31720
H         -8.25850      -18.80050      -17.97480
H         -6.30010      -18.53770      -15.69110
H         -7.19550      -17.15270      -16.16610
H         -5.33410      -18.78260      -17.98320
H         -6.25790      -17.36050      -18.48490
H         -4.05710      -17.56870      -16.37790
H         -4.97820      -16.07820      -16.58500
H         -2.67380      -16.15920      -17.64580
H         -3.20870      -17.32550      -18.77310
H         -4.95690      -15.62780      -19.62370
H         -4.36390      -14.51100      -18.45600
H         -3.39950      -14.00350      -20.66840
H         -2.08140      -14.59740      -19.63060
H         -2.87240      -15.68950      -20.80550
H         -4.82750      -30.80860      -17.75330
H         -5.88630      -29.50530      -17.40750
H         -6.91310      -33.18180      -15.46320
H         -5.17790      -33.04200      -15.58730
H         -6.24130      -32.50990      -16.91520
H         -4.24200      -28.29990      -14.96490
H         -4.91120      -29.23300      -13.66400
H         -7.19120      -28.72720      -14.36030
H         -6.65140      -27.93580      -15.84360
H         -5.97140      -26.87830      -13.08160
H         -7.42040      -26.46190      -13.91120
H         -4.61920      -26.05180      -15.10840
H         -5.64930      -24.74490      -14.39200
H         -6.10390      -25.56250      -15.84330
H         -4.06940      -30.69080      -15.32270
H         -7.15540      -30.76750      -15.48200
H         -6.19850      -31.31750      -14.11280
H        -17.27130      -10.10320      -34.72600
H        -12.99630      -12.64300      -34.88960
H        -10.34340       -4.29300      -32.21090
H        -10.43750       -5.83850      -32.93110
H        -11.03130       -6.91120      -30.76130
H        -11.06570       -5.34370      -30.02220
H         -8.55320       -5.11840      -30.86180
H         -8.56440       -6.79340      -31.16140
H         -9.24120       -5.57150      -28.46880
H         -7.65140       -6.12910      -28.94100
H        -10.12990       -7.81030      -28.63780
H         -8.94520       -7.71090      -27.42080
H         -8.51450       -8.95650      -30.20850
H         -7.21800       -8.57340      -29.20960
H         -9.47890      -10.47150      -28.47250
H         -8.12350      -10.09200      -27.38980
H         -7.96100      -12.30160      -28.63500
H         -7.92870      -11.41660      -30.12000
H         -5.82760      -11.39510      -27.89740
H         -5.72960      -10.30940      -29.28970
H         -5.76300      -13.41280      -29.52980
H         -5.34110      -12.25320      -30.76090
H         -3.31370      -13.33170      -29.73600
H         -3.30780      -11.59190      -29.51450
H         -3.73020      -12.65490      -28.18110
H        -18.06900       -2.69400      -32.27400
H        -17.01630       -3.64740      -33.32210
H        -18.33710       -1.11220      -34.21350
H        -17.30780       -1.37440      -36.35840
H        -16.09270       -1.04600      -35.11790
H        -15.21770       -3.34250      -35.17230
H        -16.53670       -3.92670      -36.08340
H        -19.38590       -2.59140      -35.87180
H        -18.66870       -3.97310      -35.12400
H        -20.66750       -2.07970      -33.82100
H        -20.05240       -3.51400      -33.00630
H        -20.97190       -4.99490      -34.61020
H        -23.09400       -3.04470      -33.58290
H        -22.35920       -4.31590      -32.66260
H        -23.33110       -4.73650      -34.06170
H        -28.55920        6.04340      -32.98960
H        -26.93420        1.37600      -33.50240
H        -21.31430        6.92380      -32.97210
H        -19.56280        6.82520      -32.85230
H        -21.51030        7.12320      -30.52370
H        -19.79880        6.99360      -30.32710
H        -20.89430        9.33320      -30.30730
H        -21.07340        9.18940      -32.05600
H        -18.45420        8.95070      -30.46850
H        -18.51990        8.82780      -32.19900
H        -17.76160       11.05400      -31.34420
H        -19.32080       11.30500      -30.59560
H        -20.44650       11.33810      -32.86360
H        -18.90360       10.95860      -33.59270
H        -19.64650       13.43240      -31.97650
H        -18.06970       13.16910      -32.73180
H        -19.10250       13.18000      -34.97110
H        -20.69860       13.23060      -34.37310
H        -18.81500       15.45610      -33.57050
H        -19.42160       15.37910      -35.23410
H        -21.73630       15.43450      -34.41420
H        -20.85730       16.88250      -34.09060
H        -22.23670       16.29160      -32.13390
H        -21.59050       14.66300      -32.07210
H        -19.37000       -1.08270      -32.35420
H        -20.38080        0.14930      -31.70660
H        -18.14780       -1.06490      -30.09360
H        -19.80140       -2.48630      -28.88330
H        -19.36370       -2.98260      -30.50190
H        -22.06530       -1.60400      -29.88440
H        -21.79980       -3.30760      -30.05530
H        -21.53210       -2.21640      -31.40740
H        -18.77570        1.08170      -29.20810
H        -18.96410       -0.22510      -28.11140
H        -21.32810       -0.17080      -28.27090
H        -21.40600        0.73740      -29.70760
H        -22.00540        2.26800      -27.87720
H        -20.52000        2.74830      -28.56800
H        -20.51080        2.83620      -25.99440
H        -20.61280        1.04840      -25.97850
H        -19.20780        1.83090      -26.61770
H        -17.93190       49.94500      -29.96090
H        -22.16220       47.50570      -29.30460
H        -23.85610       56.34130      -29.71150
H        -23.91090       54.61500      -29.66370
H        -25.72980       55.37460      -28.38960
H        -24.61490       54.70990      -27.25240
H        -23.67670       56.95190      -26.69230
H        -24.94220       57.66360      -27.73900
H        -25.32190       56.20990      -25.10590
H        -26.63840       56.37430      -26.20150
H        -26.17440       58.95560      -26.08980
H        -26.87470       58.16590      -24.70280
H        -25.30880       59.64370      -23.78580
H        -24.61560       58.03580      -23.59980
H        -23.00580       58.41940      -25.40140
H        -22.87120       59.64900      -24.18570
H        -22.77080       60.47900      -26.59150
H        -24.47250       60.12440      -26.76000
H        -23.26900       62.00040      -24.71180
H        -25.02420       61.68600      -24.90720
H        -24.96870       62.72350      -27.18420
H        -23.22320       62.98680      -27.03050
H        -24.62940       65.03410      -26.55640
H        -25.30150       64.17140      -25.16570
H        -23.57720       64.59250      -25.24280
H        -16.34790       57.22230      -26.87860
H        -17.64030       56.10480      -26.66830
H        -17.06160       58.42660      -24.83870
H        -15.40560       56.45010      -24.81980
H        -16.61990       55.52310      -24.01920
H        -15.18960       56.51140      -22.27520
H        -15.48200       58.11220      -22.90240
H        -16.81200       57.23510      -22.18480
H        -18.71360       57.75470      -23.26290
H        -19.52880       57.92230      -24.79150
H        -18.97180       55.21520      -24.83800
H        -18.97220       55.46680      -23.14040
H        -21.16040       54.72000      -24.21440
H        -21.17530       56.27810      -25.09260
H        -21.31950       55.91400      -22.04930
H        -21.29800       57.46350      -22.92430
H         -7.09430       59.36930      -24.89520
H         -4.56760       63.55620      -24.20810
H        -11.33450       66.35270      -25.97920
H        -12.94250       66.50220      -26.56310
H        -10.60310       65.66060      -28.35110
H        -12.21110       66.02610      -28.86760
H        -11.91460       68.35470      -28.02840
H        -10.25770       68.01440      -27.66030
H        -11.52250       67.79420      -30.46940
H         -9.94440       67.27060      -30.07720
H         -9.70850       69.43050      -31.05150
H         -9.39200       69.66720      -29.37190
H        -11.50180       70.85140      -29.01890
H        -12.20570       70.25110      -30.45950
H         -9.84160       72.14290      -30.45650
H        -10.64000       71.56330      -31.90140
H        -12.77040       72.59850      -31.14550
H        -11.51380       73.72750      -31.54450
H        -12.81270       74.40890      -29.61270
H        -12.35750       73.02800      -28.67600
H         -9.98800       73.69720      -28.69460
H        -10.29100       75.02660      -29.75720
H        -10.19560       75.85560      -27.39910
H        -11.78130       76.14710      -28.08330
H        -11.55280       74.79010      -26.99320
H        -15.03640       58.81570      -25.71670
H        -13.58910       59.71320      -25.84370
H        -11.79260       56.40270      -26.30450
H        -12.59350       57.65260      -25.39680
H        -11.39930       58.12850      -26.60130
H        -14.16780       60.34410      -29.00180
H        -13.84310       58.84070      -29.78820
H        -11.59460       58.93490      -28.65000
H        -11.94250       60.41310      -28.08300
H        -10.78530       60.95760      -32.56310
H         -9.42720       60.72940      -31.80520
H        -10.85380       63.35450      -32.11300
H         -9.32670       62.73810      -32.66060
H         -9.48760       63.08800      -30.95270
H        -15.04560       58.28210      -28.11830
H        -12.87970       56.98310      -28.34430
H        -14.04800       56.57770      -27.14390
H         13.24890      -41.89110      -30.27300
H         17.48250      -39.28890      -30.12120
H         19.92490      -47.89190      -28.14920
H         20.16620      -46.54540      -29.14380
H         18.57850      -45.30650      -27.42740
H         18.71190      -46.65510      -26.41270
H         21.22150      -46.37260      -26.30050
H         21.16120      -45.00070      -27.40320
H         19.60420      -44.95510      -24.75450
H         21.29770      -44.60970      -24.80080
H         19.29890      -43.17680      -26.58770
H         19.46050      -42.71070      -24.99480
H         21.70710      -42.64110      -27.11410
H         21.97160      -42.29110      -25.37270
H         20.17320      -40.68830      -27.25070
H         20.36970      -40.27820      -25.56460
H         21.74630      -38.84580      -27.12000
H         22.50830      -40.28800      -27.72730
H         22.76760      -39.20750      -24.83540
H         23.45130      -40.71280      -25.30530
H         24.18400      -37.97290      -26.34680
H         24.80620      -39.45670      -27.03060
H         26.46900      -38.58650      -25.50270
H         25.82270      -40.02770      -24.71880
H         25.30220      -38.41720      -24.18480
H         12.81320      -49.85830      -31.36180
H         14.15250      -48.76410      -31.73620
H         13.56860      -51.39190      -33.09770
H         15.53300      -51.25790      -34.40560
H         15.96180      -51.35910      -32.74890
H         16.32730      -48.77650      -32.82180
H         16.06400      -48.92080      -34.59840
H         13.55900      -50.01790      -35.19330
H         13.76870      -48.60210      -34.18400
H         11.50820      -50.63500      -34.11890
H         11.48250      -49.08450      -33.20570
H         11.50860      -47.78000      -35.18950
H          9.18260      -49.80350      -35.41500
H          9.22900      -48.46590      -34.23350
H          9.21500      -48.10740      -35.94590
H          2.85900      -58.38170      -34.12630
H          4.01360      -53.72370      -33.05590
H         10.03260      -59.58760      -31.39610
H         11.23640      -59.23230      -30.25510
H          8.18260      -59.02970      -29.69590
H          9.41600      -58.74050      -28.50880
H          8.43650      -60.94310      -28.26440
H          8.82000      -61.36510      -29.92210
H         10.80590      -60.77760      -27.73050
H         11.22360      -61.38550      -29.35270
H         11.25110      -63.09050      -27.48640
H          9.55990      -62.75550      -27.15030
H          8.85140      -63.68660      -29.26480
H         10.44040      -63.81400      -29.88010
H          9.36150      -65.39990      -27.46430
H         10.92590      -65.66910      -28.18390
H          9.72680      -66.18660      -30.37100
H          8.24820      -66.21250      -29.42350
H          9.38780      -67.97010      -27.92850
H         10.72720      -68.00910      -29.01820
H          9.25450      -68.68300      -30.92070
H          9.44860      -69.87930      -29.73560
H          7.19390      -69.29800      -28.67630
H          7.04230      -69.90770      -30.30430
H         11.63360      -51.45360      -31.82300
H         10.46140      -52.57650      -31.23610
H         11.84430      -50.51880      -29.47440
H          8.91440      -51.08180      -29.89480
H          9.64470      -49.89460      -28.83200
H          9.77430      -49.91580      -31.88320
H          8.85930      -48.74240      -30.92490
H         10.59220      -48.68090      -30.91640
H         11.91650      -52.72440      -28.31770
H         11.01400      -51.45890      -27.51780
H          8.84910      -52.48110      -28.12330
H          9.60020      -53.63190      -29.14840
H          8.97840      -54.70380      -27.07320
H         10.73930      -54.72410      -27.18630
H         10.91210      -52.79890      -25.57580
H         10.15480      -54.20180      -24.88480
H          9.17460      -52.82840      -25.33820
H         -2.90210      -41.17970      -33.87220
H         -6.81040      -38.09790      -33.97410
H        -10.43110      -46.46310      -34.43930
H        -10.06130      -44.77690      -34.48070
H        -10.41480      -44.68880      -31.94280
H        -10.63300      -46.39520      -31.93050
H        -12.75230      -46.21130      -33.25980
H        -12.50350      -44.50360      -33.41050
H        -12.72990      -45.92880      -30.71670
H        -12.88990      -44.21200      -30.98840
H        -14.88000      -46.42170      -31.90240
H        -14.99210      -44.79800      -32.39930
H        -16.49110      -45.03570      -30.55260
H        -15.18060      -44.07220      -30.01010
H        -14.12410      -46.06420      -28.92440
H        -15.65280      -45.61090      -28.24030
H        -15.33640      -47.99150      -28.39110
H        -15.16450      -47.97690      -30.13390
H        -17.66380      -47.07930      -28.69480
H        -17.43020      -47.14080      -30.43390
H        -17.15460      -49.64380      -30.32040
H        -17.43070      -49.60560      -28.59770
H        -19.49040      -50.25000      -29.65870
H        -19.48720      -48.90550      -30.79840
H        -19.77830      -48.62750      -29.07500
H         -3.21460      -49.05660      -32.36740
H         -4.25930      -47.81440      -31.72100
H         -3.96190      -50.49350      -30.40990
H         -1.84640      -49.10280      -30.40370
H         -2.70870      -47.84970      -29.65210
H         -1.34170      -49.42850      -28.07980
H         -2.49010      -50.69820      -28.44000
H         -3.05630      -49.31270      -27.60320
H         -5.09140      -49.67180      -28.54150
H         -6.13870      -49.62820      -29.84650
H         -5.99760      -47.14820      -29.92700
H         -4.62980      -47.10670      -28.81980
H         -6.87620      -46.48870      -27.83000
H         -7.34320      -48.12400      -28.08110
H         -4.97750      -47.23300      -26.30320
H         -5.59880      -48.90130      -26.49880
H          4.34760      -53.68230      -28.99600
H          5.88570      -58.38110      -29.08640
H         -1.47710      -58.88120      -30.36680
H         -3.13130      -58.54210      -30.61090
H         -1.17590      -59.45160      -32.75220
H         -2.73650      -58.82790      -33.15390
H         -3.76540      -60.51690      -31.61360
H         -2.17930      -61.22080      -31.24290
H         -3.49000      -61.15290      -34.01970
H         -1.89100      -61.75660      -33.62840
H         -3.60310      -63.55700      -33.78510
H         -2.69400      -63.62320      -32.34600
H         -5.39410      -62.11600      -32.45530
H         -5.41740      -63.85470      -32.42060
H         -3.94570      -62.32160      -30.22180
H         -4.19920      -64.02480      -30.32160
H         -6.36450      -61.97920      -30.03990
H         -6.72970      -63.67650      -30.20030
H         -6.87200      -62.81580      -27.90660
H         -5.13660      -62.38950      -27.97970
H         -5.31930      -64.46010      -26.75810
H         -4.60340      -64.84340      -28.31920
H         -6.74580      -65.76300      -29.07730
H         -7.53090      -65.25270      -27.58650
H         -6.29060      -66.51080      -27.53720
H         -2.17860      -50.80080      -31.82370
H         -1.32530      -52.13140      -32.31500
H          0.20500      -48.47120      -33.75810
H         -1.51360      -48.28940      -33.62620
H         -0.65520      -49.25020      -32.41410
H         -3.41560      -52.59460      -35.08050
H         -2.45600      -51.67000      -36.10500
H         -0.36730      -52.76750      -35.46990
H         -1.17580      -53.68300      -34.22300
H         -1.81200      -54.07160      -37.17400
H         -0.60440      -54.93010      -36.26480
H         -3.61090      -54.99560      -35.76880
H         -2.64240      -56.32630      -36.44060
H         -2.49050      -55.76630      -34.74460
H         -2.98150      -50.34710      -34.14550
H         -0.05150      -50.93980      -34.14980
H         -0.79530      -50.00290      -35.38830
H        -13.16280      -10.83510      -23.39960
H        -17.65770       -9.65790      -21.84250
H        -18.63660      -17.56700      -26.56270
H        -19.08550      -16.83950      -25.08030
H        -18.44100      -14.57700      -26.14710
H        -18.11650      -15.43750      -27.61880
H        -20.45280      -16.29650      -27.74970
H        -20.86190      -15.53570      -26.24410
H        -19.92720      -14.02910      -28.77150
H        -21.58130      -14.26250      -28.37020
H        -19.54680      -12.61430      -26.79250
H        -20.73770      -12.01760      -27.91100
H        -21.46660      -13.44410      -25.32580
H        -22.62960      -12.73960      -26.40520
H        -20.41860      -11.23890      -24.86230
H        -21.60270      -10.47740      -25.88760
H        -22.00320      -10.47350      -23.35240
H        -22.29430      -12.19340      -23.42680
H        -23.87090       -9.94410      -24.76090
H        -24.18970      -11.68660      -25.01350
H        -24.22440      -10.27960      -22.28140
H        -24.61870      -11.93780      -22.58030
H        -26.70710      -10.77110      -22.34170
H        -26.60220      -11.14750      -24.03990
H        -26.22460       -9.52870      -23.50990
H        -11.01500      -18.83200      -24.43370
H        -12.23870      -17.77410      -23.93810
H        -11.38130      -20.31720      -22.47460
H        -12.95800      -20.16420      -20.78360
H        -13.78310      -20.42880      -22.31260
H        -14.48730      -18.03860      -22.33180
H        -13.63300      -17.75760      -20.80740
H        -11.03040      -18.77530      -20.54830
H        -11.43990      -17.43290      -21.52260
H         -8.97630      -19.33170      -21.91860
H         -9.38590      -18.11010      -23.03980
H         -9.08500      -16.36570      -21.25890
H         -6.75270      -18.30510      -21.61890
H         -7.14000      -16.98310      -22.73590
H         -6.64600      -16.60280      -21.07670
H         -0.90590      -27.07590      -20.56260
H         -2.28620      -22.41720      -21.44750
H         -7.94750      -28.28260      -22.73810
H         -9.49630      -28.19870      -23.49430
H         -6.85450      -28.35630      -25.05650
H         -8.44480      -28.45450      -25.75470
H         -7.47730      -30.72640      -25.61310
H         -7.20660      -30.50230      -23.93730
H        -10.01840      -30.36770      -25.23930
H         -9.71600      -30.45480      -23.54700
H        -10.49450      -32.54860      -24.54950
H         -9.08420      -32.67330      -25.55690
H         -7.61260      -32.81680      -23.42180
H         -9.12870      -32.85420      -22.50750
H         -8.30180      -34.89090      -24.66420
H         -9.70500      -34.98340      -23.66430
H         -8.29960      -35.10260      -21.62850
H         -6.82310      -34.98100      -22.60170
H         -7.24130      -37.10200      -23.73020
H         -8.74990      -37.31790      -22.90030
H         -7.52550      -37.46620      -20.69920
H         -7.06410      -38.69140      -21.85540
H         -5.13430      -37.83980      -20.62670
H         -5.39220      -36.21380      -21.14990
H         -9.67810      -20.43770      -23.78930
H         -8.52220      -21.47560      -24.48120
H        -10.45620      -19.96640      -26.20780
H         -8.40370      -18.78740      -27.06540
H         -8.99240      -18.29190      -25.47850
H         -6.47310      -19.96680      -26.00610
H         -6.54550      -18.31680      -25.48890
H         -7.06350      -19.56810      -24.37680
H        -10.10340      -22.00180      -27.33580
H         -9.45050      -20.66840      -28.19230
H         -7.19380      -21.32090      -27.71960
H         -7.71510      -22.40890      -26.43540
H         -7.02810      -23.62810      -28.48580
H         -8.71700      -23.91250      -28.14130
H         -8.13790      -23.52370      -30.61130
H         -7.79790      -21.80200      -30.13090
H         -9.37830      -22.42190      -29.99480
H          5.37490      -10.37300      -21.07870
H          9.15360       -7.70800      -19.36610
H         12.43190      -16.16740      -19.31190
H         12.08070      -14.50230      -19.13060
H         13.13470      -14.14110      -21.44830
H         13.57980      -15.86210      -21.44630
H         14.76520      -15.63500      -19.33940
H         14.35200      -13.91150      -19.26850
H         16.34570      -15.36120      -21.05660
H         15.63450      -13.87910      -21.62580
H         16.52150      -12.67850      -19.66900
H         17.77260      -13.38630      -20.63150
H         18.47800      -13.68450      -18.36040
H         18.06110      -15.22830      -19.01190
H         16.09860      -15.36210      -17.57390
H         17.45290      -14.88020      -16.57580
H         15.46230      -13.60990      -16.00410
H         15.28870      -13.04690      -17.61560
H         17.60600      -12.36410      -15.71500
H         17.41680      -11.74740      -17.35830
H         15.37840      -10.55800      -16.83930
H         15.38670      -11.11930      -15.21380
H         16.27630       -8.82260      -15.37310
H         17.52000       -9.30620      -16.51050
H         17.62720       -9.82040      -14.83630
H          5.34530      -17.97850      -21.86260
H          6.49260      -16.82770      -22.51400
H          5.50830      -19.22010      -24.10150
H          3.77180      -17.45550      -23.56210
H          4.76650      -16.22010      -24.23150
H          2.93420      -17.02770      -25.72510
H          3.61030      -18.67340      -25.71460
H          4.48240      -17.34210      -26.47860
H          6.56220      -18.18520      -26.01610
H          7.74770      -18.63460      -24.83390
H          8.43300      -16.49600      -24.42500
H          6.90350      -15.72690      -24.69530
H          8.69850      -15.24800      -26.38970
H          8.71460      -16.93180      -26.85980
H         -2.64150      -21.77250      -25.71780
H         -4.44950      -26.37070      -25.66970
H          2.68370      -27.66670      -23.89200
H          4.17230      -27.58280      -23.00080
H          1.51060      -27.38360      -21.56110
H          3.03160      -27.25220      -20.87140
H          3.60890      -29.61860      -21.71600
H          1.99440      -29.73840      -22.29770
H          2.83300      -29.52940      -19.36440
H          1.23360      -29.14170      -19.81330
H          1.26500      -31.45720      -19.18850
H          0.98200      -31.42010      -20.91690
H          3.41850      -31.94490      -21.29750
H          3.67600      -31.91210      -19.56370
H          1.64620      -33.83560      -20.78640
H          2.33540      -33.79460      -19.15650
H          4.13660      -34.25490      -21.50090
H          4.45920      -34.52410      -19.80850
H          4.07860      -36.66150      -21.02540
H          2.54610      -36.08750      -21.60930
H          1.77350      -36.00900      -19.06590
H          3.27950      -36.87580      -18.76660
H          1.46330      -38.48000      -18.97920
H          2.53070      -38.68400      -20.39000
H          1.05160      -37.86220      -20.59410
H          4.15390      -19.56690      -22.51900
H          3.16430      -20.91740      -22.01110
H          1.88860      -17.21660      -20.41360
H          3.60370      -17.24860      -20.72890
H          2.48260      -18.01370      -21.82880
H          5.17920      -21.72330      -19.55960
H          4.48830      -20.76270      -18.33350
H          2.25310      -21.44620      -18.70500
H          2.69410      -22.37170      -20.14780
H          3.91680      -23.05060      -17.50010
H          2.30710      -23.65170      -17.88190
H          4.77230      -24.12870      -19.67680
H          4.17220      -25.32220      -18.49060
H          3.23910      -24.87160      -19.89780
H          4.93640      -19.31400      -20.19190
H          1.94560      -19.72830      -20.07450
H          2.88180      -18.91270      -18.88590
H        -15.04520      -18.85430      -20.92100
H         -8.63000      -17.58080      -20.12200
H         -4.94880      -37.43650      -22.33930
H          7.38000      -15.51260      -28.48770
H          6.38140      -16.70530      -27.77160
H          6.29370      -15.10070      -27.11150
H          0.99060      -33.07360      -23.36530
H         -2.48670      -35.66760      -22.68640
H         -5.41490      -33.05010      -23.12810
H          3.20600      -13.51200      -28.44100
H         11.48300      -49.18430      -36.21300
H         -6.60270      -47.67850      -25.75660
H         17.43550      -49.71380      -33.81290
H          6.89290      -68.18960      -29.93020
H        -21.62810       -3.66120      -35.57390
H        -22.68600       56.37810      -23.07100
H        -20.53970       15.99350      -31.66520
H        -15.36140       -2.78080      -36.77490
N         -7.30750      -28.65340      -28.65880
N         -5.55150      -26.77680      -28.80770
N         -1.81410      -29.53500      -27.92760
N         -4.18920      -31.97560      -27.33290
N        -10.05970      -42.24680      -25.14210
N        -10.75780      -38.11390      -25.10140
N          7.24930      -21.79770      -25.41210
N          3.27920      -21.62260      -26.38060
N          1.50030      -28.05090      -16.51990
N         -0.14800      -26.15590      -17.14300
N         -3.88240      -28.98800      -17.50000
N         -1.55930      -31.53400      -17.06290
N          4.82700      -41.84320      -15.24330
N          5.44270      -37.73930      -15.65990
N        -13.32110      -23.01370      -21.86040
N         -9.29780      -22.02650      -20.83750
N        -12.81730        1.35040      -31.54560
N        -14.45950        3.33250      -31.61930
N        -18.38100        0.70530      -31.90520
N        -16.16170       -1.89110      -32.49190
N        -10.57960      -12.43380      -34.51460
N         -9.66080       -8.71570      -32.69240
N        -27.75940        8.40090      -32.42580
N        -23.63740        8.44280      -31.71430
N        -20.89960       62.29920      -28.76510
N        -18.87720       64.08740      -28.35810
N        -15.27760       60.58790      -26.72800
N        -18.26070       58.07100      -27.13670
N        -24.52990       47.81910      -28.46230
N        -25.40620       51.90610      -27.82230
N         -4.59470       66.01990      -24.99060
N         -8.64640       67.11580      -25.67340
N         17.56180      -53.57480      -28.67850
N         16.04580      -55.59940      -29.06650
N         12.44540      -53.08200      -30.80230
N         14.66250      -50.43990      -30.63860
N         20.02290      -39.54870      -30.13660
N         21.08170      -43.58000      -29.83130
N          3.55690      -60.76600      -33.71340
N          7.69230      -60.83310      -32.60550
N         -8.81780      -52.36850      -33.65470
N         -7.60600      -54.50330      -33.02690
N         -3.42060      -52.41500      -32.36220
N         -5.25980      -49.48590      -32.50730
N         -9.36010      -38.07210      -33.61550
N        -10.75560      -41.92190      -32.79530
N          5.07250      -60.61190      -29.96610
N          0.89890      -60.65500      -30.52800
N        -15.72780      -23.04800      -26.36420
N        -14.10720      -24.94590      -25.84120
N        -10.50370      -22.12180      -24.67320
N        -12.90810      -19.59800      -24.75850
N        -19.98710      -10.58910      -21.54920
N        -20.17490      -14.56930      -22.94960
N         -1.73180      -29.45680      -20.66520
N         -5.76640      -29.64210      -21.72870
N         10.69820      -21.89750      -21.41640
N          9.17530      -23.91430      -21.81000
N          5.20700      -21.35090      -22.14710
N          7.32970      -18.66520      -22.06310
N         11.62960       -7.85700      -18.88260
N         13.22170      -11.49610      -19.94310
N         -3.97700      -28.64160      -24.69730
N          0.01080      -29.08190      -23.98110
O         -4.75410      -38.10520      -27.00750
O          4.06120      -28.03170      -26.43100
O         -0.80690      -37.73720      -16.43240
O         -9.16730      -28.31940      -20.17640
O        -15.88920       -7.90780      -33.61880
O        -24.26810        2.32360      -32.88580
O        -19.23820       52.40540      -29.18000
O         -9.34380       60.88040      -25.59980
O         14.76840      -44.29340      -30.34960
O          6.64080      -54.71690      -32.05580
O         -4.65870      -43.32950      -33.35380
O          1.88250      -54.43420      -30.04110
O        -14.21020      -13.38380      -24.42040
O         -4.83600      -23.35210      -22.41190
O          7.08900      -12.65020      -21.27230
O         -0.15240      -22.75420      -24.62160
S         -7.92040      -32.05010      -28.15870
S         -7.21380      -26.99340      -28.93910
S         -2.28510      -25.80240      -28.57910
S          1.29840      -27.63360      -27.27950
S         -5.56760      -35.33260      -26.93050
S          2.16050      -31.35740      -16.27990
S          1.47940      -26.37830      -16.76810
S         -3.39210      -25.19820      -17.92790
S         -6.85050      -27.46290      -18.80720
S         -0.08460      -34.90160      -16.59020
S        -12.42360       -2.11890      -31.82030
S        -12.84870        3.02690      -31.33200
S        -17.73890        4.46500      -31.92690
S        -21.54210        2.60400      -31.98800
S        -14.88030       -5.29510      -32.97700
S        -21.83870       58.44440      -28.67140
S        -20.51030       63.94290      -28.83880
S        -15.07980       64.49040      -27.19280
S        -12.01790       61.88900      -25.94210
S        -19.83050       54.85650      -27.70120
S         18.01530      -50.11380      -28.78310
S         17.56250      -55.22710      -28.44530
S         13.00080      -56.79540      -30.09930
S          9.49710      -55.02010      -31.76220
S         15.80960      -46.93880      -30.41260
S         -8.92760      -48.89190      -33.56840
S         -9.05830      -54.00780      -33.65420
S         -4.59720      -56.09100      -32.07430
S         -0.65290      -54.61270      -31.49090
S         -5.97910      -45.86300      -32.94160
S        -16.42800      -19.65790      -26.20990
S        -15.66410      -24.71580      -26.39220
S        -10.97920      -25.89030      -24.86860
S         -7.48440      -23.90480      -23.51880
S        -14.48250      -16.30710      -24.48200
S         11.01580      -18.47420      -20.99250
S         10.75130      -23.55190      -21.47550
S          5.90360      -25.10720      -22.21170
S          2.23440      -23.22640      -23.13580
S          8.42740      -15.19490      -21.62870
H         -8.72640      -37.24460      -26.41760
H          2.70360      -24.16370      -26.94700
H         -8.49540      -24.27410      -19.89180
H          3.13340      -36.75850      -15.90070
H        -22.98500        5.96480      -31.79860
H        -11.85870       -7.48910      -32.89480
H        -23.06580       53.03350      -27.96050
H         -9.82800       64.95280      -25.86680
H          8.12380      -58.47840      -32.07440
H         18.79850      -44.80270      -29.85380
H         -8.78090      -43.38280      -33.30610
H          0.49680      -58.15700      -31.08340
H        -17.90410      -14.97990      -23.97490
H         -6.06150      -27.29690      -22.75210
H          0.79810      -26.58160      -23.65970
H         11.09430      -12.96370      -20.30420
C        -24.32650      -36.61050      -20.22140
C        -25.25750      -35.74010      -20.80080
C        -24.65750      -34.48920      -21.08240
C        -23.63090      -32.23470      -21.36110
C        -23.02850      -30.98130      -21.46780
C        -23.56460      -29.73510      -21.88640
C        -22.73950      -28.60430      -21.89780
C        -21.37370      -28.73510      -21.54210
C        -20.35770      -27.80070      -21.49420
C        -18.55990      -26.14160      -21.15520
C        -17.54550      -25.18150      -20.83030
C        -16.49570      -25.75690      -20.11280
C        -18.23400      -27.42260      -20.72670
C        -19.24560      -28.36130      -20.94110
C        -20.85130      -29.96680      -21.04180
C        -21.70350      -31.11100      -20.98060
C        -22.77770      -33.13430      -20.78900
C        -23.32680      -34.40450      -20.66270
C        -24.67360      -37.92860      -19.63810
C        -24.05700      -39.09380      -19.26820
C        -22.61280      -39.38500      -19.41480
C        -22.41920      -40.74210      -18.90360
C        -21.22600      -41.47170      -18.76460
C        -21.22400      -42.73990      -18.20840
C        -22.43510      -43.28150      -17.75810
C        -23.62510      -42.62370      -17.95980
C        -23.62120      -41.30020      -18.48510
C        -24.70860      -40.27910      -18.64510
C        -26.00260      -40.47430      -18.19730
C        -26.43820      -41.65280      -17.50160
C        -27.07280      -39.53620      -18.36260
C        -26.70210      -36.00720      -21.08040
C        -26.94130      -37.05390      -22.17550
C        -28.45730      -37.42090      -22.25880
C        -28.78450      -38.47240      -23.35820
C        -28.06970      -39.81890      -23.11810
C        -28.52320      -40.61550      -21.87670
C        -27.71290      -41.94840      -21.67180
C        -28.17040      -42.77610      -20.47100
C        -29.50790      -43.47610      -20.65290
C        -29.92690      -44.22480      -19.36610
C        -31.27880      -44.98220      -19.50440
C        -20.66740      -32.98940      -19.49870
C        -20.75800      -32.29820      -18.10810
C        -22.20290      -32.09950      -17.54530
C        -22.94620      -33.38250      -17.11130
C        -19.87750      -32.98470      -17.03800
C        -18.36500      -32.86010      -17.28250
C        -17.51430      -33.58870      -16.22800
C        -16.01730      -33.24990      -16.39220
C        -15.35130      -24.94290      -19.59430
C        -14.18050      -25.12580      -18.95410
C        -13.23940      -24.06250      -18.48990
C        -12.05190      -24.77700      -17.94610
C        -10.81530      -24.33850      -17.42890
C         -9.88690      -25.23280      -16.84220
C        -10.16900      -26.58100      -16.82820
C        -11.37360      -27.04460      -17.36340
C        -12.29920      -26.14090      -17.93370
C        -13.58400      -26.41090      -18.56560
C        -13.34720      -22.70220      -18.46070
C        -14.46650      -22.00110      -18.94250
C        -12.40120      -21.78580      -17.92470
C        -17.75010      -23.68700      -21.20070
C        -16.97480      -23.28240      -22.45740
C        -16.97110      -21.76120      -22.71860
C        -18.37400      -21.20240      -23.08860
C        -18.38600      -19.65560      -23.08810
C        -18.52170      -19.05360      -21.68950
C        -18.14770      -17.54610      -21.70500
C        -18.10850      -16.92950      -20.29070
C        -17.48150      -15.56160      -20.19810
C        -15.95430      -15.56620      -20.53410
C        -15.30430      -14.20690      -20.27250
C        -18.40780      -30.63210      -20.44250
C        -18.15410      -31.63050      -21.61200
C        -17.13900      -32.73390      -21.23100
C        -15.89460      -32.30620      -20.44590
C        -17.89580      -30.97850      -23.00350
C        -16.55320      -30.28880      -23.21840
C        -16.52720      -29.50610      -24.52830
C        -16.66880      -30.36120      -25.77130
C         23.34420      -36.05700       -7.80840
C         24.36220      -35.11560       -7.78490
C         23.93330      -33.85890       -8.31740
C         23.13990      -31.66750       -9.10910
C         22.61660      -30.41770       -9.46710
C         23.21750      -29.13130       -9.50990
C         22.45730      -28.02560       -9.90330
C         21.11640      -28.22260      -10.26480
C         20.16450      -27.30670      -10.69820
C         18.40350      -25.81820      -11.65410
C         17.39800      -25.00150      -12.26760
C         16.27950      -25.76380      -12.60870
C         17.99020      -27.14260      -11.46570
C         18.96800      -27.96220      -10.89070
C         20.48160      -29.51700      -10.17160
C         21.25260      -30.63280       -9.82000
C         22.18230      -32.63420       -9.20590
C         22.61720      -33.88100       -8.74340
C         23.45420      -37.34120       -7.15090
C         22.74750      -38.50730       -7.06010
C         21.54460      -38.86240       -7.82290
C         21.12210      -40.16490       -7.33150
C         19.98250      -40.87780       -7.74320
C         19.69590      -42.11820       -7.17410
C         20.50810      -42.62250       -6.19250
C         21.65470      -41.90140       -5.80280
C         21.97470      -40.66020       -6.37960
C         23.03210      -39.65950       -6.16580
C         24.02800      -39.78500       -5.24820
C         24.16450      -40.89090       -4.36790
C         25.06070      -38.82320       -4.99480
C         25.80760      -35.26220       -7.25780
C         26.65130      -36.26360       -8.01470
C         28.15410      -35.94800       -7.89690
C         29.02360      -37.22000       -8.11460
C         29.01400      -38.19010       -6.90270
C         30.16330      -38.02280       -5.86990
C         30.22690      -36.68580       -5.12000
C         29.02600      -36.32600       -4.25790
C         28.73950      -37.33460       -3.11560
C         27.57570      -36.92320       -2.20520
C         26.99740      -38.11330       -1.46090
C         19.85120      -32.81590      -10.11380
C         19.58750      -32.77710      -11.65960
C         18.21880      -33.41610      -11.99170
C         17.63220      -32.90550      -13.30430
C         20.74840      -33.44170      -12.49770
C         21.18590      -34.87890      -12.15900
C         21.67300      -35.65710      -13.38650
C         20.56780      -36.10100      -14.36060
C         15.04940      -25.20030      -13.18200
C         13.91780      -25.67450      -13.79140
C         13.57590      -27.10330      -14.06040
C         12.18260      -27.12000      -14.52690
C         11.41620      -28.23980      -14.84350
C         10.10040      -28.05830      -15.19820
C          9.54010      -26.77160      -15.23120
C         10.31930      -25.67060      -14.90950
C         11.67700      -25.83980      -14.53010
C         12.75810      -24.86070      -14.19980
C         12.61300      -23.50980      -14.24990
C         11.38830      -22.84300      -14.45040
C         13.65390      -22.56070      -14.02390
C         17.54000      -23.49830      -12.52910
C         16.93490      -22.58910      -11.42280
C         17.10780      -21.07140      -11.68400
C         16.50340      -20.17910      -10.57390
C         16.57330      -18.66000      -10.88760
C         17.97090      -18.15410      -11.29840
C         18.07710      -16.61890      -11.48000
C         19.51080      -16.17730      -11.86640
C         19.62660      -14.69790      -12.29060
C         19.42530      -13.69030      -11.16940
C         19.67790      -12.29060      -11.64540
C         17.94150      -30.05450      -10.09360
C         17.77750      -30.18480       -8.54820
C         16.37360      -32.36770       -8.50290
C         17.88730      -28.80810       -7.77360
C         16.76240      -27.78980       -7.97590
C         16.92910      -26.45190       -7.18660
C         17.93780      -25.49700       -7.77250
C         16.48580      -30.88360       -8.14030
C         10.69900       -5.89990      -25.94320
C         11.47770       -4.98640      -25.24440
C         10.88660       -3.70530      -25.19910
C          9.77480       -1.49810      -25.09620
C          9.09100       -0.27800      -25.03800
C          9.51870        1.03440      -24.65700
C          8.61680        2.11420      -24.62980
C          7.27300        1.86490      -24.99120
C          6.20810        2.73020      -25.01610
C          4.23000        4.21940      -25.19150
C          3.10280        5.07580      -25.33230
C          2.00560        4.37430      -25.87410
C          3.96310        2.90310      -25.55840
C          5.08320        2.07070      -25.43890
C          6.80110        0.57060      -25.38070
C          7.75500       -0.49880      -25.48190
C          8.94120       -2.44690      -25.64190
C          9.60860       -3.68540      -25.75400
C         11.16640       -7.25330      -26.33330
C         10.61810       -8.44020      -26.76150
C          9.20020       -8.71690      -26.93490
C          9.08420      -10.06580      -27.45450
C          7.90480      -10.74780      -27.78390
C          7.99200      -12.06240      -28.23440
C          9.25300      -12.66210      -28.35230
C         10.41870      -11.94490      -28.09940
C         10.33040      -10.64000      -27.57630
C         11.37200       -9.68570      -27.12030
C         12.73570       -9.94980      -27.11420
C         13.32420      -11.19150      -27.52950
C         13.73260       -9.06180      -26.66380
C         12.87830       -5.19640      -24.69490
C         12.94340       -6.08400      -23.42100
C         14.37720       -6.29360      -22.90720
C         14.40340       -7.11970      -21.60560
C         15.81210       -7.27080      -20.97960
C         16.40240       -5.94800      -20.54600
C         17.67240       -6.09070      -19.68660
C         18.25610       -4.74410      -19.17110
C         17.30930       -3.92660      -18.24290
C         17.98510       -2.69520      -17.58280
C         16.99700       -1.89130      -16.76890
C          6.73770       -2.55510      -26.75820
C          6.59660       -1.96490      -28.18930
C          7.92040       -1.67400      -28.96530
C          8.76970       -2.86740      -29.43430
C          5.63770       -2.76360      -29.06160
C          4.18230       -2.96450      -28.56240
C          3.31650       -3.92180      -29.36780
C          1.98100       -4.32780      -28.70870
C          0.73420        5.04160      -26.29520
C         -0.52300        4.68530      -26.67060
C         -1.58250        5.59910      -27.14490
C         -2.77160        4.73150      -27.43430
C         -4.08570        4.99630      -27.88770
C         -4.96100        3.95760      -28.20450
C         -4.55150        2.63420      -28.01470
C         -3.27420        2.36030      -27.54920
C         -2.39310        3.40830      -27.23550
C         -1.05470        3.32160      -26.70010
C         -1.56450        6.96120      -27.34750
C         -0.42790        7.79990      -27.20020
C         -2.70520        7.71140      -27.72070
C          3.15960        6.57440      -24.96710
C          2.35670        6.90330      -23.68710
C          2.03940        8.39760      -23.51420
C          3.29270        9.30260      -23.28950
C          2.99610       10.75620      -23.04020
C          2.53520       11.58350      -24.24650
C          1.92320       12.95120      -23.86190
C          1.72290       13.86770      -25.06580
C          1.03210       15.23080      -24.80210
C         -0.49900       15.10290      -24.53380
C         -1.24320       16.41550      -24.78710
C          4.36090       -0.27410      -25.76590
C          4.13600       -1.16980      -24.52610
C          2.90800       -2.13050      -24.71290
C          1.60490       -1.49060      -25.24000
C          4.18320       -0.42880      -23.13070
C          3.07790        0.61250      -22.80460
C          3.49080        1.61290      -21.69770
C          3.85380        0.93390      -20.36410
C          8.11970       -6.57340      -22.91570
C          7.27100       -5.50010      -23.24360
C          7.67460       -4.28570      -22.58470
C          8.52930       -2.14420      -21.67430
C          9.05190       -0.96160      -21.21250
C          8.50990        0.35090      -21.19320
C          9.33790        1.38880      -20.78950
C         10.68450        1.15070      -20.46100
C         11.69760        2.04590      -20.08890
C         13.52160        3.53190      -19.32030
C         14.61800        4.33310      -18.85050
C         15.70990        3.52150      -18.49280
C         13.86920        2.17220      -19.41090
C         12.85370        1.33930      -19.87540
C         11.24460       -0.15610      -20.47680
C         10.38430       -1.24220      -20.78520
C          9.38670       -3.19320      -21.48670
C          8.91490       -4.41080      -21.95520
C          7.82040       -7.97100      -23.28870
C          8.49870       -9.14650      -23.41540
C          9.93930       -9.37240      -23.14240
C         10.25140      -10.69640      -23.60680
C         11.48160      -11.35110      -23.58830
C         11.56050      -12.67790      -24.04740
C         10.43780      -13.32190      -24.52760
C          9.21290      -12.63710      -24.50270
C          9.09830      -11.32160      -24.03360
C          7.93390      -10.42320      -23.89770
C          6.63070      -10.74010      -24.19550
C          6.24020      -12.01980      -24.65350
C          5.49350       -9.91120      -24.06120
C          6.11550       -5.53960      -24.21690
C          4.70730       -5.67560      -23.57920
C          3.63720       -5.78750      -24.66520
C          2.17680       -5.66170      -24.15160
C          1.69560       -6.95870      -23.46530
C          0.20720       -6.92680      -23.08070
C         -0.73900       -6.78910      -24.25550
C         -0.61200       -7.87600      -25.36280
C         -0.97790       -9.28370      -24.86530
C         -0.87210      -10.37960      -25.96730
C         -1.36830      -11.76910      -25.52770
C         11.58470       -3.52150      -20.39150
C         11.84930       -3.33910      -18.86080
C         13.07500       -4.21000      -18.48630
C         13.61390       -3.91280      -17.08430
C         10.58580       -3.61110      -17.94660
C         10.03440       -5.03170      -17.94460
C          8.66260       -5.16050      -17.27030
C          8.51030       -4.73270      -15.83080
C         16.96270        4.08210      -17.93450
C         18.08400        3.59500      -17.32910
C         18.41060        2.19550      -17.01300
C         19.69720        2.17050      -16.34230
C         20.35880        1.05580      -15.79710
C         21.57520        1.22280      -15.15570
C         22.17560        2.47870      -15.09080
C         21.51160        3.55670      -15.65420
C         20.23500        3.44550      -16.26470
C         19.24410        4.39770      -16.82530
C         19.40950        5.75300      -16.77440
C         20.59870        6.43670      -16.43610
C         18.43950        6.73570      -17.13710
C         14.57920        5.87350      -18.74870
C         15.29450        6.51730      -19.97190
C         15.37540        8.07340      -19.98930
C         16.22510        8.56000      -21.18270
C         16.50580       10.08540      -21.24800
C         15.24050       10.96250      -21.55960
C         15.55100       12.48120      -21.77720
C         14.34550       13.24040      -22.35490
C         13.15090       13.35360      -21.36940
C         13.44940       14.27730      -20.18540
C         12.21980       14.57930      -19.33010
C         13.77710       -0.88140      -20.55780
C         13.87050       -1.08920      -22.09130
C         16.33780       -2.05290      -21.81110
C         13.94280        0.20690      -22.93070
C         15.27610        1.00020      -22.91960
C         15.17150        2.37400      -23.61130
C         14.35710        3.45330      -22.85270
C         14.96340       -2.13050      -22.50930
C         -2.53270      -48.00490      -22.97620
C         -1.52960      -48.91900      -22.61790
C         -2.08950      -50.21250      -22.40090
C         -3.15870      -52.45400      -22.02740
C         -3.82990      -53.65860      -21.82390
C         -3.38640      -54.92680      -21.38330
C         -4.27950      -55.98290      -21.33270
C         -5.63970      -55.78620      -21.67840
C         -6.72890      -56.63800      -21.74070
C         -8.72680      -58.10380      -21.91390
C         -9.84400      -58.94300      -22.09690
C        -10.98850      -58.21680      -22.50040
C         -8.99570      -56.75150      -22.15490
C         -7.85970      -55.93800      -22.06660
C         -6.11710      -54.49050      -22.05790
C         -5.17150      -53.44230      -22.21260
C         -4.00950      -51.52780      -22.56820
C         -3.44490      -50.27720      -22.72020
C         -2.27300      -46.56360      -23.24540
C         -2.98580      -45.38280      -23.21610
C         -4.44700      -45.26020      -22.99750
C         -4.77250      -43.83330      -23.13110
C         -6.02400      -43.19790      -23.02050
C         -6.12430      -41.80330      -23.14880
C         -4.98260      -41.05670      -23.40950
C         -3.73390      -41.71230      -23.55230
C         -3.61210      -43.10990      -23.43560
C         -2.45190      -44.04570      -23.49980
C         -1.19930      -43.63050      -23.76880
C         -0.82840      -42.33060      -24.15060
C         -0.02360      -44.43300      -23.72310
C         -0.02530      -48.68800      -22.44290
C          0.41660      -48.27120      -21.04950
C          1.90470      -47.91800      -20.96180
C          2.41070      -47.75770      -19.52670
C          1.89270      -46.51060      -18.78390
C          2.48950      -45.20940      -19.36460
C          1.98870      -43.97500      -18.59540
C          2.56520      -42.65860      -19.13620
C          4.05330      -42.40940      -18.84590
C          4.53740      -40.99310      -19.20290
C          6.03930      -40.83080      -18.91150
C         -6.19110      -51.67740      -23.79410
C         -6.28850      -52.60090      -25.02670
C         -4.90300      -53.02840      -25.59480
C         -4.00060      -51.87970      -26.08110
C         -7.21050      -52.04830      -26.10650
C         -8.62170      -51.63700      -25.61660
C         -9.53130      -50.99580      -26.68290
C        -10.92770      -50.74470      -26.12600
C        -12.30660      -58.85760      -22.75520
C        -13.56250      -58.50250      -23.17710
C        -14.77450      -59.37110      -23.27350
C        -15.89710      -58.48770      -23.62640
C        -17.26820      -58.71950      -23.84260
C        -18.07530      -57.69420      -24.26570
C        -17.59150      -56.40920      -24.45270
C        -16.24910      -56.15570      -24.24520
C        -15.41180      -57.21080      -23.84810
C        -13.98430      -57.13710      -23.57000
C        -14.88500      -60.70790      -23.14400
C        -13.77000      -61.58540      -22.97530
C        -16.10700      -61.44460      -23.16330
C         -9.68170      -60.46670      -21.95790
C         -9.40540      -60.88570      -20.51990
C         -8.58450      -62.18610      -20.40840
C         -7.08640      -62.00030      -20.76250
C         -6.19340      -63.23260      -20.48060
C         -6.57660      -64.51520      -21.24500
C         -5.78120      -65.75800      -20.84220
C         -6.07810      -67.01880      -21.69710
C         -7.53240      -67.44870      -21.68660
C         -7.77890      -68.82640      -22.31120
C         -9.26950      -69.16800      -22.33370
C         -8.50470      -53.52710      -22.18910
C         -8.45420      -52.51000      -21.03990
C         -9.60820      -51.49350      -21.05700
C         -9.75660      -50.59970      -22.29150
C         -8.28810      -53.16670      -19.64340
C         -9.45950      -53.98610      -19.14790
C         -9.12320      -54.82420      -17.88200
C         -8.56190      -54.03250      -16.71890
C         14.19150      -45.56500      -26.73200
C         13.40850      -46.61860      -27.24200
C         13.98060      -47.88950      -26.97010
C         14.90240      -50.09850      -26.31470
C         15.38440      -51.30800      -25.81960
C         14.87570      -52.62960      -25.84430
C         15.57370      -53.65250      -25.21820
C         16.77970      -53.35400      -24.54360
C         17.61730      -54.15180      -23.77960
C         19.19620      -55.56020      -22.54000
C         20.11450      -56.37050      -21.82690
C         21.35630      -55.75880      -21.71250
C         19.73250      -54.32910      -22.88800
C         18.80860      -53.51950      -23.55050
C         17.37620      -52.05310      -24.61920
C         16.63960      -50.99800      -25.18040
C         15.71240      -49.07170      -25.90920
C         15.21640      -47.81320      -26.29380
C         13.68930      -44.14850      -26.66960
C         14.26110      -42.89240      -26.62520
C         15.69630      -42.62740      -26.58570
C         15.83770      -41.17970      -26.51650
C         17.04490      -40.48160      -26.48420
C         16.98590      -39.08510      -26.52890
C         15.74110      -38.42240      -26.54450
C         14.57670      -39.15230      -26.55550
C         14.61260      -40.55770      -26.55060
C         13.55720      -41.59240      -26.57250
C         12.22030      -41.31860      -26.53710
C         11.63410      -40.03030      -26.51340
C         11.17400      -42.31070      -26.47730
C         12.09220      -46.53170      -27.95830
C         10.89790      -47.03440      -27.12210
C          9.56150      -46.95390      -27.83330
C          8.41460      -47.68930      -27.09970
C          7.09440      -47.59870      -27.87690
C          5.99790      -48.45430      -27.27740
C          6.16520      -49.99450      -27.41820
C          6.02870      -50.62790      -28.82780
C          4.61280      -50.53870      -29.42650
C          4.48210      -51.12010      -30.84360
C          5.34320      -50.41760      -31.91570
C         17.75650      -48.76990      -24.44660
C         17.55470      -48.84920      -22.88690
C         18.71760      -48.12810      -22.16730
C         18.75630      -48.33040      -20.65810
C         16.12620      -48.41060      -22.39020
C         15.90860      -46.89170      -22.47820
C         14.40850      -46.47650      -22.45900
C         13.66890      -46.87060      -21.17480
C         22.54590      -56.39010      -21.14040
C         23.85240      -56.11890      -20.84940
C         24.48440      -54.80250      -20.95830
C         25.91170      -55.00300      -20.68060
C         26.93800      -54.05260      -20.73890
C         28.22920      -54.45630      -20.42500
C         28.48310      -55.75130      -19.96500
C         27.45340      -56.70680      -19.91530
C         26.15760      -56.31820      -20.30300
C         24.87140      -57.04690      -20.37940
C         24.76840      -58.37040      -20.02070
C         25.86540      -59.25260      -19.84550
C         23.55640      -59.04370      -19.79160
C         19.64510      -57.69950      -21.22360
C         20.07010      -58.95640      -22.02990
C         19.70250      -60.21920      -21.27940
C         20.42680      -61.44600      -21.82260
C         20.28660      -62.67950      -20.90230
C         18.82790      -63.18890      -20.82040
C         18.69220      -64.44350      -19.89630
C         17.34830      -65.20260      -20.04110
C         16.03500      -64.39970      -19.95130
C         15.85370      -63.65350      -18.60310
C         14.59410      -62.79720      -18.57120
C         19.89620      -51.40730      -24.36740
C         20.20720      -51.26350      -25.89720
C         21.55210      -49.04000      -25.71310
C         20.12530      -52.60390      -26.69680
C         21.28690      -53.56160      -26.44540
C         21.07630      -54.95520      -27.03310
C         20.17500      -55.80420      -26.15470
C         21.52970      -50.51420      -26.15050
C          8.51550      -14.66170      -17.13790
C          7.47900      -15.54800      -17.53110
C          7.91210      -16.88800      -17.63770
C          8.77100      -19.19580      -17.86230
C          9.29870      -20.48810      -17.97810
C          8.69360      -21.75640      -18.16260
C          9.47740      -22.91880      -18.15260
C         10.86730      -22.81830      -18.01270
C         11.85520      -23.80690      -17.97520
C         13.65900      -25.46060      -17.68990
C         14.70570      -26.40170      -17.37910
C         15.84510      -25.75140      -16.87740
C         14.07570      -24.14770      -17.58110
C         13.07670      -23.23220      -17.80800
C         11.50410      -21.54590      -17.88710
C         10.72100      -20.35460      -17.77640
C          9.78490      -18.31790      -17.51170
C          9.29520      -17.00500      -17.42850
C          8.29720      -13.24660      -16.77790
C          9.04740      -12.13500      -16.57450
C         10.51340      -12.03490      -16.74950
C         10.90860      -10.73060      -16.24480
C         12.23050      -10.27530      -16.09700
C         12.45080       -9.00890      -15.58760
C         11.38400       -8.18970      -15.22170
C         10.07830       -8.66110      -15.39520
C          9.81220       -9.97270      -15.87560
C          8.58280      -10.78390      -16.09960
C          7.31960      -10.34110      -15.88750
C          7.01140       -9.00510      -15.49320
C          6.12850      -11.10590      -16.10860
C          5.97110      -15.21920      -17.65340
C          5.57400      -14.78780      -19.05230
C          4.02060      -14.75700      -19.22960
C          3.60670      -14.33530      -20.66740
C          3.58180      -12.82650      -20.91670
C          2.35480      -12.13860      -20.26180
C          2.34860      -10.61960      -20.55700
C          1.07500       -9.90080      -20.06560
C         -0.21630      -10.21050      -20.85560
C         -1.44890       -9.40830      -20.35910
C         -2.71510       -9.72510      -21.19210
C         12.17860      -18.46670      -16.80530
C         12.57120      -19.07490      -15.40950
C         11.40650      -19.12010      -14.37940
C         10.83980      -17.77910      -13.93760
C         13.77010      -18.32410      -14.79010
C         15.08450      -18.35290      -15.55950
C         16.25660      -17.67820      -14.88430
C         17.59410      -17.89780      -15.62710
C         16.95000      -26.48970      -16.25080
C         18.16000      -26.22530      -15.64610
C         19.07640      -27.19860      -15.04400
C         20.25200      -26.42630      -14.54210
C         21.47100      -26.75140      -13.89240
C         22.35350      -25.73740      -13.46820
C         22.06170      -24.39810      -13.69980
C         20.87650      -24.08570      -14.35090
C         20.01060      -25.10640      -14.76600
C         18.74440      -24.88050      -15.44080
C         18.96760      -28.55290      -14.86270
C         17.84880      -29.31670      -15.28650
C         19.96080      -29.38520      -14.22340
C         14.50580      -27.89080      -17.52230
C         15.05980      -28.46000      -18.83390
C         14.88770      -29.99390      -19.00410
C         13.41800      -30.39080      -19.23590
C         13.19220      -31.91120      -19.40500
C         13.49530      -32.76820      -18.16420
C         13.06560      -34.23040      -18.25500
C         13.50530      -35.10060      -17.03920
C         15.02310      -35.20890      -16.88730
C         15.41140      -36.10270      -15.71470
C         16.89320      -36.31710      -15.56980
C         14.02140      -20.94390      -18.08130
C         13.96160      -20.27070      -19.45000
C         14.99860      -19.10690      -19.63310
C         16.41800      -19.42120      -19.18140
C         13.94480      -21.28690      -20.63740
C         15.18100      -22.15730      -20.90810
C         14.90630      -23.40270      -21.79990
C         14.35620      -23.10380      -23.21520
C         -9.05110      -14.45710      -12.92030
C         -8.04040      -15.41530      -12.84010
C         -8.54610      -16.71250      -13.17670
C         -9.44810      -18.97010      -13.62390
C         -9.99590      -20.22300      -13.83320
C         -9.46290      -21.50850      -13.70540
C        -10.27820      -22.62020      -13.91010
C        -11.63470      -22.42760      -14.20980
C        -12.65430      -23.34650      -14.49060
C        -14.42050      -24.89750      -15.20560
C        -15.46520      -25.78330      -15.65050
C        -16.58320      -25.08880      -16.13670
C        -14.80950      -23.56310      -15.24460
C        -13.81470      -22.69540      -14.79660
C        -12.22180      -21.12930      -14.31180
C        -11.37140      -20.01160      -14.17280
C        -10.36280      -17.99380      -13.84640
C         -9.87380      -16.69920      -13.57320
C         -8.88720      -13.06420      -12.49430
C         -9.63880      -11.95590      -12.24930
C        -11.09760      -11.87370      -12.45310
C        -11.51330      -10.59510      -11.83370
C        -12.80040      -10.08580      -11.72340
C        -13.00480       -8.79210      -11.20040
C        -11.88670       -8.03800      -10.81340
C        -10.59510       -8.56470      -10.95610
C        -10.39930       -9.85140      -11.48340
C         -9.15750      -10.62850      -11.75720
C         -7.87980      -10.15100      -11.60310
C         -7.57570       -8.87860      -11.09540
C         -6.71410      -10.88400      -11.93580
C         -6.59900      -15.25380      -12.37550
C         -5.60610      -15.41500      -13.55020
C         -4.14440      -15.03530      -13.16290
C         -3.08730      -15.39460      -14.20650
C         -1.66200      -14.93950      -13.91050
C         -0.96620      -15.58800      -12.66560
C         -1.18660      -14.81690      -11.33610
C         -0.88230      -13.29890      -11.27850
C          0.58510      -13.00490      -11.79050
C          0.91810      -11.52890      -11.66460
C          2.29040      -11.10110      -12.17380
C        -12.66810      -17.79490      -14.79130
C        -12.98110      -18.08880      -16.28580
C        -14.31300      -17.42370      -16.72080
C        -15.05450      -18.16910      -17.82050
C        -11.82280      -17.73920      -17.24250
C        -11.24220      -16.31300      -17.14310
C        -10.67190      -15.79530      -18.46260
C        -17.73800      -25.74340      -16.72140
C        -18.86740      -25.38570      -17.41830
C        -19.20670      -24.00850      -17.88580
C        -20.51030      -24.08080      -18.53330
C        -21.21900      -23.04630      -19.15380
C        -22.46710      -23.32580      -19.68940
C        -23.00360      -24.61540      -19.64000
C        -22.25750      -25.61990      -19.06470
C        -20.97800      -25.38680      -18.51910
C        -19.97710      -26.25930      -17.87320
C        -20.11350      -27.60670      -17.75650
C        -21.28850      -28.31630      -18.08820
C        -19.11080      -28.50440      -17.24630
C        -15.33520      -27.32020      -15.60320
C        -16.06470      -27.88170      -14.35730
C        -16.00250      -29.40850      -14.15070
C        -16.82950      -29.79500      -12.87800
C        -17.11070      -31.30150      -12.69130
C        -15.90050      -32.15610      -12.29570
C        -16.26690      -33.63390      -12.20770
C        -15.11720      -34.61240      -11.90190
C        -15.47190      -36.08680      -12.26480
C        -16.71140      -36.69810      -11.57750
C        -17.13400      -38.02390      -12.22020
C        -14.75840      -20.46420      -14.34650
C        -14.98710      -20.10990      -12.86120
C        -16.39050      -17.92320      -13.33480
C        -14.84150      -21.29050      -11.83870
C        -16.07440      -22.23860      -11.71970
C        -15.81240      -23.47820      -10.83730
C        -15.05950      -24.58120      -11.57190
C        -16.29410      -19.28910      -12.65870
C        -11.69440      -15.25500      -19.47040
F        -20.04520      -43.40210      -18.07730
F        -22.45940      -44.48150      -17.14680
F         -8.71750      -24.75340      -16.38600
F         -9.31220      -27.47200      -16.29660
F         18.55450      -42.76800       -7.52500
F         20.22900      -43.78600       -5.57370
F          9.30960      -29.10790      -15.50960
F          8.26670      -26.63670      -15.61480
F          6.85790      -12.71370      -28.53800
F          9.36290      -13.94500      -28.72750
F         -6.22080        4.24490      -28.63870
F         -5.39510        1.61090      -28.29930
F         12.77200      -13.29710      -23.97080
F         10.50720      -14.59930      -24.94210
F         22.19140        0.14040      -14.56890
F         23.30830        2.69220      -14.40840
F         -7.31400      -41.21730      -23.00050
F         -5.06030      -39.72100      -23.58470
F        -19.39900      -57.93770      -24.45840
F        -18.40950      -55.40570      -24.83730
F         18.12860      -38.36210      -26.50690
F         15.69050      -37.05520      -26.49410
F         29.25800      -53.58780      -20.50850
F         29.72070      -56.11830      -19.56310
F         13.73590       -8.62060      -15.40570
F         11.60010       -6.94010      -14.67650
F         23.53650      -26.07010      -12.90680
F         22.88980      -23.40820      -13.28910
F        -14.27020       -8.31500      -11.09350
F        -12.04610       -6.76490      -10.37160
F        -23.17430      -22.36090      -20.28580
F        -24.23440      -24.85870      -20.15400
H        -20.25830      -41.06490      -19.01860
H        -24.50720      -43.16460      -17.65060
H        -27.24230      -35.08510      -21.29510
H        -27.16570      -36.35900      -20.15880
H        -26.40740      -37.96470      -21.90430
H        -26.60250      -36.67970      -23.14150
H        -29.05020      -36.53300      -22.47850
H        -28.79160      -37.78680      -21.28810
H        -28.48780      -38.11930      -24.34580
H        -29.85190      -38.67640      -23.44360
H        -26.99090      -39.66310      -23.11420
H        -28.23700      -40.43150      -24.00410
H        -28.47050      -39.96870      -21.00090
H        -29.59450      -40.80280      -21.95030
H        -26.67990      -41.63340      -21.52380
H        -27.72000      -42.55680      -22.57620
H        -27.42570      -43.54580      -20.26840
H        -28.19880      -42.15700      -19.57430
H        -29.46920      -44.12220      -21.52990
H        -30.24690      -42.71450      -20.90160
H        -29.16180      -44.93820      -19.06000
H        -30.02990      -43.53150      -18.53140
H        -31.56220      -45.41170      -18.54350
H        -32.05720      -44.28130      -19.80590
H        -31.22790      -45.77530      -20.25030
H        -19.66310      -32.95330      -19.92080
H        -20.90060      -34.04330      -19.34680
H        -20.38740      -31.28510      -18.26410
H        -22.16440      -31.44100      -16.67750
H        -22.80130      -31.53940      -18.26390
H        -23.04530      -34.09070      -17.93380
H        -22.42090      -33.92700      -16.32660
H        -20.07450      -32.52940      -16.06750
H        -20.14710      -34.03740      -16.95190
H        -18.11620      -31.79980      -17.23760
H        -18.12220      -33.22550      -18.28030
H        -17.74270      -34.65420      -16.25370
H        -15.87350      -32.18200      -16.22820
H        -15.65850      -33.48450      -17.39430
H        -15.47350      -33.82450      -15.64230
H        -10.50900      -23.30300      -17.45000
H        -11.54260      -28.10910      -17.29450
H        -17.48870      -23.00600      -20.39080
H        -18.80870      -23.53410      -21.41030
H        -15.93670      -23.60930      -22.39770
H        -17.34790      -23.81500      -23.33220
H        -16.26040      -21.56950      -23.52240
H        -16.57700      -21.21960      -21.85870
H        -18.57400      -21.55900      -24.09900
H        -19.18410      -21.58830      -22.46980
H        -19.19710      -19.27750      -23.71040
H        -17.46730      -19.29670      -23.55210
H        -17.87400      -19.57750      -20.98650
H        -19.53270      -19.20530      -21.31120
H        -17.18190      -17.44740      -22.20060
H        -18.85950      -16.98870      -22.31390
H        -19.13220      -16.84430      -19.92640
H        -17.53580      -17.62230      -19.67410
H        -18.02120      -14.88650      -20.86230
H        -17.64440      -15.16710      -19.19510
H        -15.74370      -15.86620      -21.56060
H        -15.43980      -16.29760      -19.91080
H        -14.27780      -14.17470      -20.63770
H        -15.81860      -13.38880      -20.77670
H        -18.60040      -31.12560      -19.48990
H        -17.49620      -30.05930      -20.27230
H        -19.05550      -32.20020      -21.83780
H        -16.86690      -33.21290      -22.17150
H        -17.61550      -33.50820      -20.62980
H        -15.32640      -31.53060      -20.95950
H        -15.22380      -33.15010      -20.28510
H        -16.17290      -31.90260      -19.47240
H        -18.66890      -30.24140      -23.22050
H        -18.02500      -31.72860      -23.78380
H        -15.74820      -31.02360      -23.21670
H        -16.38660      -29.56850      -22.41750
H        -15.59030      -28.95460      -24.60740
H        -17.30770      -28.74530      -24.52180
H        -16.47920      -29.77710      -26.67190
H        -15.91750      -31.14970      -25.81460
H        -17.64760      -30.83920      -25.80880
H         19.34360      -40.46830       -8.51160
H         22.22800      -42.39260       -5.03040
H         26.29580      -34.28760       -7.26110
H         25.82960      -35.52020       -6.19900
H         26.37920      -37.24940       -7.63740
H         26.41610      -36.20620       -9.07750
H         28.42910      -35.23080       -8.67030
H         28.41540      -35.47160       -6.95200
H         30.04850      -36.94930       -8.36830
H         28.66550      -37.71920       -9.01500
H         28.05270      -38.07260       -6.40240
H         29.01290      -39.19850       -7.31650
H         30.06940      -38.81710       -5.12920
H         31.11190      -38.22690       -6.36650
H         30.41840      -35.88330       -5.83220
H         31.08940      -36.73250       -4.45510
H         29.11140      -35.31550       -3.85850
H         28.14560      -36.27890       -4.89890
H         29.64530      -37.44600       -2.51950
H         28.57260      -38.31690       -3.55750
H         26.80230      -36.42800       -2.79240
H         27.88420      -36.21510       -1.43610
H         26.18230      -37.85330       -0.78560
H         26.65950      -38.90020       -2.13520
H         27.78490      -38.60670       -0.89120
H         18.98280      -32.56010       -9.50670
H         19.97610      -33.86630       -9.85090
H         19.56490      -31.74610      -12.01250
H         17.48760      -33.26830      -11.19690
H         18.33100      -34.49830      -12.05780
H         16.67890      -33.38260      -13.53130
H         17.39770      -31.84190      -13.26120
H         18.31950      -33.07840      -14.13240
H         20.46330      -33.37150      -13.54750
H         21.59730      -32.76320      -12.41340
H         21.96270      -34.82140      -11.39650
H         20.37940      -35.44600      -11.69420
H         22.17880      -36.57270      -13.08010
H         22.41070      -35.07530      -13.93900
H         19.83810      -36.66740      -13.78210
H         20.08410      -35.22830      -14.79940
H         11.76470      -29.25750      -14.74840
H          9.87870      -24.69850      -15.07450
H         17.09550      -23.25730      -13.49470
H         18.59970      -23.26090      -12.62340
H         15.86130      -22.76270      -11.35000
H         17.32790      -22.86270      -10.44370
H         18.16960      -20.87420      -11.83150
H         16.66690      -20.78780      -12.63970
H         17.05310      -20.38780       -9.65610
H         15.46660      -20.47360      -10.41150
H         16.30190      -18.13100       -9.97400
H         15.80080      -18.39800      -11.61060
H         18.27960      -18.61550      -12.23640
H         18.73510      -18.51070      -10.60770
H         17.38270      -16.29640      -12.25580
H         17.75880      -16.10010      -10.57580
H         19.85420      -16.76490      -12.71780
H         20.21400      -16.44120      -11.07650
H         20.62220      -14.54130      -12.70580
H         18.92310      -14.47790      -13.09360
H         18.43100      -13.70970      -10.72340
H         20.13230      -13.88940      -10.36400
H         19.51680      -11.59080      -10.82530
H         20.71790      -12.19960      -11.95880
H         19.05000      -11.94920      -12.46830
H         17.94050      -31.03970      -10.56010
H         17.03100      -29.57020      -10.44660
H         15.46270      -32.84160       -8.13690
H         17.22620      -32.95010       -8.15360
H         16.25870      -32.45020       -9.58370
H         18.82420      -28.31170       -8.02650
H         17.95270      -29.01650       -6.70570
H         15.84800      -28.25290       -7.60500
H         16.61200      -27.58120       -9.03510
H         17.20730      -26.66580       -6.15470
H         15.96130      -25.95510       -7.11830
H         18.88910      -26.00840       -7.91880
H         18.14560      -24.67330       -7.08950
H         17.64870      -25.05420       -8.72570
H         18.60570      -30.77870       -8.16160
H         15.63030      -30.35320       -8.55850
H         16.35630      -30.75430       -7.06570
H          6.94420      -10.25990      -27.70900
H         11.34310      -12.47680      -28.26980
H         13.37260       -4.24150      -24.51620
H         13.44840       -5.69610      -25.47820
H         12.52800       -7.06120      -23.66730
H         12.32090       -5.66860      -22.62850
H         14.80340       -5.30540      -22.73360
H         15.03730       -6.73520      -23.65380
H         14.00750       -8.11760      -21.79450
H         13.72120       -6.68370      -20.87580
H         16.48940       -7.68780      -21.72490
H         15.78400       -7.95760      -20.13360
H         16.66780       -5.31470      -21.39260
H         15.66320       -5.39300      -19.96840
H         18.40000       -6.61550      -20.30560
H         17.45340       -6.71150      -18.81780
H         19.16100       -5.01190      -18.62570
H         18.56990       -4.13640      -20.01980
H         16.86090       -4.60650      -17.51840
H         16.44880       -3.58710      -18.81950
H         18.82490       -3.06970      -16.99740
H         18.47160       -2.04810      -18.31260
H         17.49690       -1.08690      -16.22930
H         16.31230       -1.41300      -17.46920
H         16.44260       -2.50130      -16.05570
H          5.79520       -2.62190      -26.21460
H          7.02300       -3.60000      -26.88030
H          6.17820       -0.97270      -28.02020
H          7.66860       -1.09240      -29.85210
H          8.59360       -1.05420      -28.37310
H          9.14340       -3.42140      -28.57320
H          8.24170       -3.56770      -30.08160
H          5.62840       -2.30050      -30.04830
H          6.06890       -3.75780      -29.17910
H          3.66690       -2.00610      -28.49960
H          4.22600       -3.33810      -27.53930
H          3.87920       -4.84200      -29.52510
H          1.35560       -3.45660      -28.51400
H          2.16600       -4.81280      -27.75020
H          1.39570       -4.99830      -29.33790
H         -4.49720        5.96860      -28.11510
H         -2.96370        1.33850      -27.38860
H          2.79830        7.16910      -25.80600
H          4.18650        6.90820      -24.81850
H          1.39140        6.39730      -23.69960
H          2.86510        6.51410      -22.80490
H          1.36960        8.49390      -22.65970
H          1.47410        8.72280      -24.38770
H          3.82960        8.90850      -22.42660
H          4.01880        9.24920      -24.10060
H          3.84680       11.24280      -22.56310
H          2.21370       10.85220      -22.28740
H          1.74040       11.04790      -24.76560
H          3.33200       11.69310      -24.98220
H          0.97070       12.84760      -23.34220
H          2.56170       13.41260      -23.10860
H          2.68030       14.11450      -25.52470
H          1.21260       13.28790      -25.83490
H          1.51700       15.82810      -24.03000
H          1.12230       15.76770      -25.74640
H         -0.61920       14.75040      -23.50940
H         -0.97340       14.32040      -25.12590
H         -2.27790       16.32320      -24.45690
H         -0.81810       17.22460      -24.19310
H          4.56420       -0.86280      -26.66050
H          3.43100        0.25470      -25.97520
H          4.98270       -1.85420      -24.47280
H          2.71770       -2.71250      -23.81110
H          3.18780       -2.85840      -25.47430
H          1.16970       -0.76550      -24.55230
H          0.87420       -2.28570      -25.38820
H          1.70850       -0.99890      -26.20720
H          5.16860        0.02460      -23.02330
H          4.13710       -1.19610      -22.35790
H          2.20520        0.05480      -22.46470
H          2.75310        1.16240      -23.68800
H          2.73340        2.37230      -21.50300
H          4.33890        2.19580      -22.05690
H          4.36510        1.63140      -19.70080
H          2.99500        0.58040      -19.79350
H          4.56880        0.12630      -20.52080
H         12.37720      -10.84170      -23.26430
H          8.37870      -13.20790      -24.88300
H          6.15360       -4.68800      -24.89630
H          6.26240       -6.38570      -24.88820
H          4.68720       -6.52970      -22.90220
H          4.51710       -4.83610      -22.91040
H          3.76530       -4.98020      -25.38630
H          3.78050       -6.70080      -25.24250
H          1.55670       -5.49030      -25.03140
H          2.05520       -4.79040      -23.50790
H          1.86920       -7.77910      -24.16170
H          2.32790       -7.17530      -22.60430
H         -0.04090       -7.86220      -22.57930
H         -0.00750       -6.15460      -22.34190
H         -0.69550       -5.77910      -24.66310
H         -1.73250       -6.85470      -23.81190
H         -1.30430       -7.58820      -26.15410
H          0.37820       -7.88440      -25.81840
H         -2.01880       -9.21180      -24.54980
H         -0.33640       -9.53200      -24.01980
H          0.16670      -10.46030      -26.28730
H         -1.40670      -10.11920      -26.88090
H         -1.38480      -12.46180      -26.36910
H         -0.76780      -12.17480      -24.71360
H         -2.37590      -11.72650      -25.11420
H         12.47870       -3.30800      -20.97740
H         11.29770       -4.56600      -20.51300
H         12.09030       -2.29240      -18.67500
H         13.88250       -4.03780      -19.19800
H         12.87550       -5.27710      -18.58440
H         14.62750       -4.29480      -16.96250
H         13.63870       -2.84560      -16.86410
H         12.99830       -4.40020      -16.32820
H         10.76520       -3.32460      -16.91030
H          9.78760       -2.90690      -18.18150
H          9.95610       -5.40520      -18.96560
H         10.76800       -5.67220      -17.45510
H          8.36480       -6.20440      -17.36800
H          7.93690       -4.57240      -17.83200
H          9.23360       -5.18590      -15.15290
H          8.68390       -3.66010      -15.74430
H         19.90730        0.07500      -15.82160
H         22.04750        4.48800      -15.54470
H         15.00380        6.26170      -17.82280
H         13.56600        6.27550      -18.74070
H         16.29920        6.09730      -20.01990
H         14.76220        6.16840      -20.85680
H         14.38980        8.53220      -20.06810
H         15.80610        8.45410      -19.06320
H         15.77680        8.23320      -22.12100
H         17.19150        8.05760      -21.14270
H         17.26810       10.31090      -21.99370
H         16.93490       10.35570      -20.28320
H         14.59530       10.84630      -20.68880
H         14.74370       10.59040      -22.45560
H         15.88510       12.87820      -20.81860
H         16.38170       12.58000      -22.47600
H         14.02680       12.73970      -23.26920
H         14.69120       14.22600      -22.66650
H         12.25790       13.72430      -21.87280
H         12.88870       12.36100      -21.00340
H         14.26860       13.87570      -19.58890
H         13.84430       15.21770      -20.56970
H         12.41040       15.22920      -18.47600
H         11.54070       15.15620      -19.95780
H         11.75110       13.67730      -18.93680
H         13.64870       -1.80920      -20.00040
H         14.70670       -0.40480      -20.24670
H         16.93100       -2.86610      -22.22920
H         16.34920       -2.17760      -20.72830
H         16.86000       -1.12850      -22.05790
H         13.08670        0.84160      -22.70200
H         13.73220       -0.05280      -23.96820
H         16.06780        0.42110      -23.39490
H         15.54200        1.16840      -21.87610
H         14.72720        2.20770      -24.59270
H         16.19120        2.72810      -23.76260
H         13.34950        3.13120      -22.58990
H         14.30200        4.38740      -23.41170
H         14.77330        3.68430      -21.87220
H         12.96130       -1.60680      -22.39720
H         15.10650       -2.07180      -23.58830
H         14.52350       -3.11290      -22.33740
H         -6.92280      -43.73860      -22.76320
H         -2.89100      -41.06870      -23.75670
H          0.51790      -49.58920      -22.72720
H          0.35990      -47.93810      -23.13380
H         -0.14540      -47.38980      -20.74070
H          0.21730      -49.05630      -20.32010
H          2.49620      -48.73760      -21.36980
H          2.10430      -47.03750      -21.57240
H          2.16780      -48.63370      -18.92530
H          3.49990      -47.71770      -19.52120
H          0.80380      -46.48570      -18.74040
H          2.13890      -46.60530      -17.72630
H          2.24480      -45.09420      -20.42050
H          3.57700      -45.28000      -19.34710
H          0.89880      -43.96280      -18.59150
H          2.28920      -44.04120      -17.54980
H          2.04180      -41.78950      -18.73770
H          2.37230      -42.65890      -20.20890
H          4.28480      -42.59910      -17.79780
H          4.68850      -43.12960      -19.36170
H          3.94970      -40.31240      -18.58700
H          4.30570      -40.73880      -20.23720
H          6.36270      -39.79780      -19.03960
H          6.59420      -41.40310      -19.65490
H          6.28420      -41.18530      -17.91020
H         -7.12800      -51.46980      -23.27710
H         -5.89400      -50.68890      -24.14440
H         -6.73000      -53.55900      -24.75240
H         -5.04160      -53.72340      -26.42300
H         -4.39990      -53.64340      -24.84870
H         -3.83720      -51.09790      -25.33930
H         -4.38370      -51.44830      -27.00590
H         -7.31180      -52.81370      -26.87590
H         -6.74840      -51.18900      -26.59240
H         -9.13830      -52.49620      -25.18900
H         -8.48650      -50.88290      -24.84130
H         -9.06010      -50.06050      -26.98510
H        -11.44640      -51.67320      -25.88780
H        -10.99090      -50.18210      -25.19460
H        -11.54390      -50.19940      -26.84100
H        -17.72920      -59.69480      -23.78880
H        -15.89470      -55.14340      -24.37240
H        -10.53380      -61.02750      -22.34200
H         -8.87750      -60.76890      -22.62880
H        -10.34120      -60.98510      -19.96990
H         -8.91300      -60.09310      -19.95650
H         -8.65960      -62.63850      -19.41950
H         -8.99980      -62.89380      -21.12590
H         -6.72070      -61.12850      -20.22010
H         -7.01880      -61.73340      -21.81720
H         -5.15610      -62.96190      -20.67720
H         -6.21040      -63.44590      -19.41180
H         -7.62860      -64.74460      -21.07530
H         -6.46190      -64.33310      -22.31350
H         -6.02870      -65.94030      -19.79640
H         -4.71140      -65.55000      -20.82830
H         -5.46670      -67.79700      -21.24010
H         -5.76000      -66.89820      -22.73260
H         -8.09180      -66.67440      -22.21160
H         -7.92960      -67.48860      -20.67230
H         -7.42230      -68.81410      -23.34120
H         -7.23320      -69.60210      -21.77420
H         -9.81810      -68.59420      -23.08060
H         -9.70540      -69.02800      -21.34460
H         -8.45020      -53.10870      -23.19410
H         -9.50700      -53.95180      -22.13350
H         -7.55290      -51.91030      -21.16730
H        -10.52460      -52.05590      -20.87820
H         -9.47150      -50.83110      -20.20220
H         -9.92740      -51.17670      -23.20030
H        -10.59560      -49.92770      -22.11130
H         -8.86270      -49.98450      -22.39480
H         -7.36370      -53.74180      -19.59120
H         -8.06420      -52.39410      -18.90780
H        -10.24380      -53.28120      -18.87210
H         -9.86860      -54.63900      -19.91890
H        -10.02290      -55.35670      -17.57370
H         -8.41910      -55.60780      -18.16180
H         -8.29630      -54.70960      -15.90710
H         -9.22920      -53.26200      -16.33260
H         -7.61590      -53.59320      -17.03540
H         18.00120      -40.98080      -26.43380
H         13.66340      -38.58030      -26.62740
H         12.11150      -47.10920      -28.88260
H         11.88560      -45.50880      -28.27290
H         10.80560      -46.42260      -26.22480
H         11.06370      -48.06180      -26.79790
H          9.66690      -47.28990      -28.86480
H          9.34370      -45.89180      -27.94540
H          8.66450      -48.74170      -26.96480
H          8.35860      -47.28480      -26.08900
H          7.31540      -47.93680      -28.88930
H          6.76450      -46.56010      -27.90210
H          5.03980      -48.18540      -27.72220
H          5.86490      -48.20370      -26.22490
H          7.10250      -50.28160      -26.94150
H          5.37790      -50.48790      -26.84830
H          6.34470      -51.66870      -28.89860
H          6.72670      -50.08490      -29.46510
H          3.93400      -51.07540      -28.76370
H          4.21530      -49.52400      -29.44680
H          4.67310      -52.19240      -30.88630
H          3.44430      -50.99780      -31.15340
H          5.05260      -50.67550      -32.93410
H          6.40320      -50.66020      -31.84040
H          5.22640      -49.34180      -31.78510
H         18.77810      -48.97380      -24.76740
H         17.60330      -47.72360      -24.71110
H         17.62110      -49.90980      -22.64430
H         19.67500      -48.48510      -22.54670
H         18.70700      -47.05860      -22.37730
H         19.62620      -47.86030      -20.19960
H         18.76280      -49.39350      -20.41750
H         17.87080      -47.86330      -20.22710
H         15.35530      -48.96070      -22.92990
H         15.97990      -48.71020      -21.35250
H         16.33460      -46.51840      -23.40950
H         16.45580      -46.39090      -21.67950
H         14.34100      -45.39490      -22.57580
H         13.98170      -46.91330      -23.36190
H         13.99270      -46.27550      -20.32090
H         13.83580      -47.90770      -20.88370
H         26.77870      -53.06150      -21.13720
H         27.72120      -57.69500      -19.57140
H         20.02470      -57.75450      -20.20330
H         18.55830      -57.66770      -21.14610
H         21.14070      -58.95090      -22.23460
H         19.62210      -58.99900      -23.02270
H         18.62310      -60.34580      -21.19580
H         19.97780      -60.06010      -20.23680
H         20.02110      -61.67190      -22.80870
H         21.48520      -61.25830      -22.00330
H         20.95880      -63.45180      -21.27590
H         20.65160      -62.39620      -19.91510
H         18.14600      -62.41660      -20.46430
H         18.48530      -63.45480      -21.82040
H         18.83210      -64.12500      -18.86330
H         19.53920      -65.10220      -20.08810
H         17.36140      -65.75760      -20.97910
H         17.34000      -66.01540      -19.31490
H         15.19370      -65.06410      -20.14850
H         15.98820      -63.70240      -20.78780
H         16.73810      -63.05230      -18.39260
H         15.88900      -64.38690      -17.79750
H         13.69540      -63.41400      -18.58340
H         14.56010      -62.11070      -19.41720
H         14.50720      -62.21170      -17.65600
H         19.75750      -50.45830      -23.84950
H         20.76320      -51.87550      -23.90130
H         22.48240      -48.57160      -26.03450
H         20.69170      -48.52330      -26.13840
H         21.48460      -48.96070      -24.62810
H         19.16690      -53.08000      -26.48990
H         20.08470      -52.32110      -27.74870
H         22.15940      -53.15320      -26.95540
H         21.51760      -53.61170      -25.38130
H         20.66420      -54.90940      -28.04110
H         22.05630      -55.42020      -27.14020
H         19.17880      -55.36550      -26.09750
H         20.07960      -56.81510      -26.55110
H         20.54820      -55.87520      -25.13310
H         19.45420      -50.57660      -26.28360
H         22.35370      -51.06870      -25.70150
H         21.76150      -50.58130      -27.21340
H         13.08160      -10.89920      -16.32660
H          9.29920       -7.94820      -15.16870
H          5.39220      -16.09050      -17.34680
H          5.64890      -14.48210      -16.91800
H          6.04860      -13.82420      -19.23770
H          5.97370      -15.48040      -19.79300
H          3.58600      -15.72160      -18.96740
H          3.60330      -14.04620      -18.51640
H          4.30670      -14.83630      -21.33610
H          2.61140      -14.73990      -20.85140
H          4.53870      -12.42610      -20.58190
H          3.58560      -12.62000      -21.98700
H          2.32560      -12.28540      -19.18220
H          1.43950      -12.56510      -20.67220
H          3.20590      -10.14490      -20.07980
H          2.40760      -10.42160      -21.62720
H          1.24650       -8.82590      -20.12330
H          0.89170      -10.07140      -19.00470
H         -0.06430       -9.98650      -21.91140
H         -0.43880      -11.27550      -20.78980
H         -1.26050       -8.34360      -20.49700
H         -1.59620       -9.60860      -19.29780
H         -3.56630       -9.16060      -20.81140
H         -2.95770      -10.78740      -21.16590
H         -2.63280       -9.43250      -22.23890
H         12.93610      -18.54820      -17.58490
H         12.09490      -17.38250      -16.73070
H         12.85800      -20.11720      -15.54900
H         11.74790      -19.69660      -13.51970
H         10.58060      -19.67590      -14.82350
H         10.45220      -17.16750      -14.75230
H         11.58780      -17.23310      -13.36260
H         14.01000      -18.72210      -13.80410
H         13.51500      -17.27530      -14.63830
H         15.31860      -19.39850      -15.75950
H         14.97980      -17.92180      -16.55510
H         16.08790      -16.61000      -14.74780
H         17.77730      -18.94730      -15.85750
H         17.59300      -17.35700      -16.57350
H         18.42960      -17.49940      -15.05160
H         21.78740      -27.76600      -13.70060
H         20.63970      -23.04480      -14.51500
H         14.88530      -28.46930      -16.68000
H         13.44070      -28.11590      -17.46660
H         16.13190      -28.26860      -18.88000
H         14.61270      -27.95790      -19.69190
H         15.47260      -30.29490      -19.87320
H         15.24960      -30.46960      -18.09250
H         13.08160      -29.83900      -20.11370
H         12.84050      -30.00320      -18.39670
H         12.16400      -32.08130      -19.72460
H         13.78630      -32.26320      -20.24830
H         14.54260      -32.66630      -17.88020
H         12.97470      -32.31630      -17.31990
H         13.44050      -34.67450      -19.17720
H         11.97800      -34.20980      -18.32410
H         13.07810      -36.09990      -17.12230
H         13.07220      -34.70540      -16.12030
H         15.40930      -34.21420      -16.66460
H         15.45550      -35.52740      -17.83580
H         15.02290      -35.69680      -14.78070
H         14.94980      -37.08710      -15.79160
H         17.10960      -37.06600      -14.80800
H         17.44700      -35.41410      -15.31280
H         14.05010      -20.25440      -17.23760
H         14.95940      -21.49190      -17.99150
H         12.99510      -19.77570      -19.54500
H         15.00240      -18.77580      -20.67160
H         14.68700      -18.25500      -19.02890
H         16.79110      -20.29350      -19.71810
H         17.04520      -18.57380      -19.45790
H         16.48490      -19.64610      -18.11700
H         13.09060      -21.94110      -20.46330
H         13.74170      -20.71130      -21.54050
H         15.94640      -21.53030      -21.36550
H         15.59350      -22.53960      -19.97450
H         15.83710      -23.94520      -21.96510
H         14.27110      -24.08550      -21.23550
H         14.09780      -24.02620      -23.73540
H         15.06010      -22.51320      -23.80160
H         13.43460      -22.52180      -23.20240
H        -13.66330      -10.65530      -12.03570
H         -9.79850       -7.89680      -10.66320
H         -6.34170      -16.03230      -11.65730
H         -6.43550      -14.32100      -11.83580
H         -5.92000      -14.84700      -14.42600
H         -5.61600      -16.45950      -13.86160
H         -3.89540      -15.53430      -12.22630
H         -4.05190      -13.97050      -12.94940
H         -3.11730      -16.47620      -14.33830
H         -3.38810      -14.98140      -15.16930
H         -1.64230      -13.85170      -13.84460
H         -1.08530      -15.16840      -14.80660
H          0.09880      -15.63580      -12.89300
H         -1.30920      -16.61750      -12.56290
H         -2.22830      -14.93150      -11.03630
H         -0.56320      -15.28150      -10.57210
H         -0.97510      -12.97690      -10.24130
H         -1.64210      -12.77960      -11.86260
H          1.24920      -13.62980      -11.19340
H          0.69510      -13.31800      -12.82870
H          0.14360      -10.94810      -12.16560
H          0.82650      -11.25080      -10.61460
H          2.54100      -10.09810      -11.82820
H          2.29320      -11.08960      -13.26380
H          3.06370      -11.78970      -11.83330
H        -13.51050      -17.92660      -14.11230
H        -12.48770      -16.72700      -14.66850
H        -13.07860      -19.17260      -16.34830
H        -14.97770      -17.31900      -15.86330
H        -14.08640      -16.41290      -17.06000
H        -15.97420      -17.63120      -18.05060
H        -15.31640      -19.18150      -17.51290
H        -14.44230      -18.28960      -18.71430
H        -12.14810      -17.96550      -18.25790
H        -11.00960      -18.44550      -17.07540
H        -10.43840      -16.29800      -16.40700
H        -11.97730      -15.63420      -16.71090
H         -9.91410      -15.02770      -18.30540
H        -10.15200      -16.60990      -18.96680
H        -20.85690      -22.02990      -19.20150
H        -22.77330      -26.56880      -19.05940
H        -15.65950      -27.84230      -16.50340
H        -14.26980      -27.53160      -15.51190
H        -17.10880      -27.57310      -14.40970
H        -15.69060      -27.38990      -13.45940
H        -14.98730      -29.79360      -14.05520
H        -16.47190      -29.94590      -14.97460
H        -16.29900      -29.42880      -11.99900
H        -17.80270      -29.30650      -12.92770
H        -17.93160      -31.42130      -11.98430
H        -17.52370      -31.68490      -13.62430
H        -15.11630      -32.00570      -13.03770
H        -15.54320      -31.79360      -11.33180
H        -16.68650      -33.94110      -13.16560
H        -17.05730      -33.75430      -11.46690
H        -14.23960      -34.31820      -12.47740
H        -14.84990      -34.52410      -10.84890
H        -14.62990      -36.73260      -12.01560
H        -15.60680      -36.14400      -13.34500
H        -17.54610      -36.00140      -11.65460
H        -16.56030      -36.85900      -10.51010
H        -18.04660      -38.42410      -11.77870
H        -16.36950      -38.79610      -12.13390
H        -17.34110      -37.88790      -13.28160
H        -14.67180      -19.57630      -14.97270
H        -15.64450      -20.93530      -14.77210
H        -17.29840      -17.42130      -13.00040
H        -15.55100      -17.25870      -13.13010
H        -16.47970      -18.03110      -14.41580
H        -13.95650      -21.87990      -12.07860
H        -14.69740      -20.89120      -10.83470
H        -16.88610      -21.66520      -11.27190
H        -16.41350      -22.54680      -12.70870
H        -15.29950      -23.16260       -9.92880
H        -16.75180      -23.91040      -10.49280
H        -14.15430      -24.21410      -12.05560
H        -14.79700      -25.37610      -10.87380
H        -15.63720      -25.05330      -12.36660
H        -14.14830      -19.44780      -12.64640
H        -17.16710      -19.88930      -12.91530
H        -16.42360      -19.07380      -11.59810
H          9.98560      -17.97180      -13.28860
H         16.40180      -18.12610      -13.90130
H         17.35820      -36.68930      -16.48270
H        -11.28270      -15.13660      -20.47270
H        -12.48580      -16.00040      -19.54860
H        -12.12840      -14.30010      -19.17400
H        -17.74270      -33.26870      -15.21130
H         20.95200      -36.75810      -15.14080
H        -23.95660      -33.13110      -16.78900
H        -15.29490      -13.99630      -19.20310
H         -9.53130      -51.66370      -27.54440
H         12.59970      -46.70960      -21.31300
H         -2.99980      -52.28340      -26.23490
H         -9.40550      -70.21800      -22.59280
H          3.17290       -3.55040      -30.38240
H          7.52320       -4.96390      -15.43040
H         -1.22680       16.72310      -25.83270
H          9.65440       -2.48290      -29.94180
N        -24.87280      -29.52300      -22.22520
N        -23.34450      -27.44910      -22.26740
N        -19.48000      -29.71520      -20.75340
N        -21.62500      -32.43810      -20.47440
N        -26.82460      -42.59890      -16.96290
N        -27.88810      -38.69910      -18.46680
N        -11.56820      -21.04560      -17.57060
N        -15.38220      -21.37220      -19.27470
N         24.49830      -28.85420       -9.16600
N         23.10320      -26.84470       -9.88360
N         19.10880      -29.25470      -10.43740
N         21.04130      -32.03830       -9.72290
N         24.17850      -41.73780       -3.56400
N         25.90340      -38.07550       -4.70830
N         10.37780      -22.28520      -14.51180
N         14.50320      -21.80220      -13.97010
N         10.79200        1.36960      -24.30700
N          9.15900        3.31310      -24.32010
N          5.41530        0.72980      -25.58240
N          7.74400       -1.85630      -25.94500
N         13.90640      -12.12440      -27.87750
N         14.50180       -8.29590      -26.25760
N         -3.65980        8.34800      -27.91660
N          0.46610        8.50830      -27.17930
N          7.26530        0.71920      -21.55760
N          8.78410        2.62550      -20.78890
N         12.65570        0.04370      -20.26190
N         10.49850       -2.66630      -20.83850
N          5.88350      -13.08680      -24.93310
N          4.54880       -9.22590      -24.00860
N         21.59420        7.00130      -16.29790
N         17.68670        7.55960      -17.37740
N         -2.13070      -55.23310      -21.07620
N         -3.76880      -57.18600      -20.96820
N         -7.51420      -54.60720      -22.13620
N         -5.19010      -52.17600      -22.82430
N         -0.43440      -41.29860      -24.48910
N          0.95850      -45.05360      -23.68080
N        -17.07920      -62.05160      -23.12180
N        -12.91220      -62.37430      -22.91060
N         13.74820      -53.02880      -26.43940
N         14.98660      -54.88910      -25.24940
N         18.71210      -52.26530      -24.13920
N         16.76660      -49.59370      -25.19310
N         11.18650      -38.97330      -26.55490
N         10.32150      -43.08170      -26.46820
N         26.74440      -60.00770      -19.84390
N         22.54960      -59.56850      -19.55430
N          7.37560      -21.94140      -18.34470
N          8.81670      -24.07480      -18.32880
N         12.90010      -21.85650      -17.87620
N         10.95390      -19.01350      -17.35770
N          6.80630       -7.90460      -15.15460
N          5.17050      -11.67100      -16.36990
N         20.76220      -30.07620      -13.75300
N         16.98100      -30.00000      -15.58640
N         -8.18080      -21.80350      -13.45180
N         -9.70290      -23.83660      -13.79250
N        -13.62260      -21.35550      -14.52790
N        -11.53720      -18.57850      -14.26460
N         -7.21800       -7.86310      -10.66470
N         -5.77050      -11.42780      -12.29700
N        -22.27770      -28.89330      -18.24870
N        -18.32010      -29.26730      -16.87210
O        -21.72480      -38.65650      -19.84940
O        -14.02440      -27.53300      -18.77000
O         21.01750      -38.22970       -8.73750
O         14.27690      -28.10800      -13.92180
O          8.27160       -7.95500      -26.67890
O         -0.50490        2.28910      -26.32540
O         10.72520       -8.62200      -22.58470
O         17.71360        1.22320      -17.27980
O         -5.27070      -46.14300      -22.73060
O        -13.31360      -56.09760      -23.56680
O         16.61610      -43.44790      -26.67250
O         23.98510      -53.72550      -21.24610
O         11.25520      -12.85020      -17.28720
O         18.31080      -23.78800      -15.80590
O        -11.86200      -12.66120      -13.05060
O        -18.52850      -22.99510      -17.73860
S        -25.20160      -32.94370      -21.73380
S        -24.94810      -27.87190      -22.43050
S        -20.17400      -26.11780      -21.89700
S        -16.68090      -27.51320      -19.93930
S        -22.71330      -35.92490      -20.06520
S         24.64220      -32.26340       -8.52560
S         24.65760      -27.20840       -9.40030
S         20.02300      -25.57830      -10.95910
S         16.42950      -27.46130      -12.13160
S         21.84300      -35.44860       -8.56010
S         11.33900       -2.09150      -24.61910
S         10.76700        3.00290      -24.00450
S          5.91090        4.39640      -24.68070
S          2.33820        2.63930      -26.09820
S          9.12900       -5.24320      -26.37870
S          7.02360       -2.64710      -22.42700
S          7.18210        2.34940      -21.27830
S         11.86120        3.79100      -19.90520
S         15.49500        1.81020      -18.91540
S          9.57810       -6.03380      -22.01870
S         -1.56310      -51.83330      -21.80220
S         -2.16120      -56.87150      -20.67630
S         -7.01530      -58.32440      -21.50030
S        -10.63690      -56.48820      -22.61850
S         -4.12150      -48.74180      -23.18920
S         13.51860      -49.57540      -27.24310
S         13.62580      -54.66900      -26.14940
S         17.52050      -55.72350      -23.10680
S         21.37310      -54.12590      -22.39200
S         15.72810      -46.13290      -26.09240
S          7.19880      -18.44170      -17.99880
S          7.22760      -23.61980      -18.43420
S         11.96810      -25.54300      -18.09150
S         15.72510      -23.98070      -17.05520
S         10.08050      -15.48120      -17.03440
S         -7.87250      -18.34890      -13.18730
S         -8.10260      -23.50160      -13.44050
S        -12.79990      -25.08380      -14.57410
S        -16.41070      -23.32580      -15.85660
S        -10.56310      -15.10880      -13.59690
H        -25.74210      -37.94460      -19.48220
H        -15.55210      -23.90730      -19.82590
H         15.09120      -24.12770      -13.06240
H         24.35470      -37.27500       -6.55830
H          0.96000        6.09760      -26.31290
H         12.23470       -7.27950      -26.17710
H          6.76930       -8.00230      -23.53500
H         16.93730        5.14760      -18.10870
H        -12.20240      -59.90910      -22.53190
H         -1.21990      -46.48090      -23.46980
H         12.61160      -44.21440      -26.64590
H         22.21530      -57.40010      -20.94760
H          7.23570      -13.10160      -16.64120
H         16.71100      -27.54210      -16.29270
H        -17.67190      -26.78850      -16.45710
H         -7.82990      -12.88110      -12.37190
C         -0.88930      -35.42500      -12.83110
C         -1.88530      -34.53100      -13.24640
C         -1.39360      -33.18940      -13.23110
C         -0.51250      -30.88090      -13.17430
C          0.04480      -29.59360      -13.14260
C         -0.50560      -28.31810      -13.38540
C          0.29030      -27.17350      -13.29940
C          1.67020      -27.30880      -13.06260
C          2.66530      -26.33080      -13.04390
C          4.57420      -24.70870      -12.85820
C          5.68040      -23.83120      -12.71910
C          6.89460      -24.49590      -12.35010
C          4.92660      -26.03730      -12.63290
C          3.85900      -26.96050      -12.77570
C          2.25130      -28.58880      -12.82820
C          1.43950      -29.74040      -12.80180
C          0.42970      -31.79930      -12.76510
C         -0.04820      -33.13270      -12.81230
C         -1.18080      -36.82690      -12.52780
C         -0.54130      -38.00820      -12.37520
C          0.89550      -38.21380      -12.54630
C          1.13250      -39.66940      -12.41190
C          2.31810      -40.37930      -12.44910
C          2.30790      -41.74980      -12.25690
C          1.12470      -42.40830      -11.91760
C         -0.06480      -41.70400      -11.88320
C         -0.06170      -40.30940      -12.12350
C         -1.16200      -39.32290      -12.05690
C         -2.48120      -39.61700      -11.80490
C         -2.97630      -40.93070      -11.62000
C         -3.54570      -38.68240      -11.74020
C         -3.31920      -34.85080      -13.65260
C         -3.45220      -35.73370      -14.91040
C         -4.88580      -36.22160      -15.18570
C         -5.04060      -37.05320      -16.48530
C         -4.47690      -38.49520      -16.35910
C         -5.32220      -39.41500      -15.46300
C         -4.72520      -40.78780      -15.24330
C         -5.56780      -41.69670      -14.36010
C         -6.93490      -42.07400      -15.00900
C         -7.68890      -43.13270      -14.14750
C         -9.01070      -43.60190      -14.80650
C          2.65500      -31.70240      -11.61810
C          2.78660      -31.08130      -10.20220
C          1.48110      -30.98180       -9.43340
C          0.79440      -32.34770       -9.12430
C          3.89960      -31.79880       -9.37680
C          5.36110      -31.65930       -9.84870
C          6.38760      -32.40080       -8.98390
C          7.84150      -32.12620       -9.39470
C          8.15950      -23.83170      -11.98170
C          9.42010      -24.16760      -11.58150
C         10.50720      -23.24270      -11.20240
C         11.66630      -24.10690      -10.85210
C         12.98490      -23.82550      -10.44380
C         13.86020      -24.83720      -10.05850
C         13.43520      -26.16690      -10.12800
C         12.17100      -26.47010      -10.62450
C         11.29870      -25.41510      -10.98990
C          9.96080      -25.54790      -11.49150
C         10.49400      -21.88610      -11.12570
C          9.39230      -21.01880      -11.40320
C         11.61970      -21.14260      -10.71320
C          5.53180      -22.32960      -12.96710
C          5.99100      -21.90740      -14.38390
C          5.51170      -20.51530      -14.84210
C          4.01670      -20.47800      -15.22290
C          3.50590      -19.12830      -15.76730
C          3.35980      -18.04250      -14.68450
C          2.67840      -16.74570      -15.17040
C          2.61370      -15.57150      -14.17650
C          3.79720      -14.58070      -14.16290
C          5.11730      -15.24360      -13.80200
C          6.30430      -14.29800      -13.52550
C          4.72550      -29.29070      -12.68350
C          4.82200      -30.13760      -13.99180
C          6.02690      -31.11020      -14.02270
C          7.32750      -30.60620      -13.37870
C          4.71900      -29.30870      -15.32280
C          5.79410      -28.24520      -15.52940
C          5.51420      -27.40150      -16.79010
C          5.55010      -28.19560      -18.08830
C         -5.65320      -37.58310      -30.51800
C         -4.64660      -36.60210      -30.38660
C         -5.11250      -35.28180      -30.69970
C         -5.93570      -33.02160      -31.24700
C         -6.45230      -31.76390      -31.54100
C         -5.80780      -30.51120      -31.69400
C         -6.58250      -29.38580      -31.97770
C         -8.00450      -29.49650      -32.07900
C         -8.97790      -28.52600      -32.30700
C        -10.72770      -26.88170      -32.89060
C        -11.73270      -25.93840      -33.28000
C        -13.02680      -26.54340      -33.27110
C        -11.23720      -28.16630      -32.63770
C        -10.22230      -29.10980      -32.32820
C         -8.65040      -30.77120      -31.94130
C         -7.85770      -31.91150      -31.76360
C         -6.92950      -33.95900      -31.36350
C         -6.45080      -35.26310      -31.06720
C         -5.40770      -39.02900      -30.43540
C         -6.15780      -40.16600      -30.20190
C         -7.57570      -40.16140      -29.89390
C         -7.95160      -41.57350      -29.73660
C         -9.22180      -42.09610      -29.45520
C         -9.37620      -43.48980      -29.32120
C         -8.27260      -44.34370      -29.49370
C         -7.03740      -43.80800      -29.76890
C         -6.85990      -42.42310      -29.87680
C         -5.66680      -41.58570      -30.14160
C         -4.39290      -42.04730      -30.25650
C         -4.06570      -43.43750      -30.17190
C         -3.22660      -41.25520      -30.49400
C         -3.21810      -36.84430      -29.96470
C         -2.20910      -36.83650      -31.15310
C         -0.71210      -36.65680      -30.78970
C          0.01990      -37.91770      -30.27710
C         -0.14830      -38.31600      -28.79910
C          0.40660      -37.34940      -27.72780
C         -0.57680      -36.28210      -27.13450
C         -1.73530      -36.84310      -26.26920
C         -1.25570      -37.45610      -24.96800
C         -2.43820      -37.98470      -24.14160
C         -1.97480      -38.52490      -22.76890
C         -9.27060      -34.01030      -32.28560
C         -9.58400      -33.68630      -33.76920
C        -10.78980      -34.53300      -34.25280
C        -11.23850      -34.23100      -35.70270
C         -8.34400      -33.81580      -34.71540
C         -7.86370      -35.25860      -34.86720
C         -6.61800      -35.42760      -35.75350
C         -6.77680      -34.84770      -37.17630
C        -14.23920      -25.77390      -33.52620
C        -15.52760      -26.03680      -33.90510
C        -16.11210      -27.35210      -34.17090
C        -17.51780      -27.11350      -34.55360
C        -18.50970      -28.04230      -34.91420
C        -19.81450      -27.62210      -35.20560
C        -20.09800      -26.25890      -35.24180
C        -19.11800      -25.33720      -34.87070
C        -17.79450      -25.74540      -34.53920
C        -16.59520      -25.02440      -34.13290
C        -16.55770      -23.65280      -33.99980
C        -17.63940      -22.78530      -34.27050
C        -15.44390      -22.88750      -33.56650
C        -11.39120      -24.51880      -33.67580
C        -11.49020      -23.48370      -32.51430
C        -11.09860      -22.06030      -32.94110
C        -11.55560      -21.01980      -31.87980
C        -11.13440      -19.55630      -32.14110
C         -9.68190      -19.21200      -31.74730
C         -9.31050      -17.76440      -32.15070
C         -7.85470      -17.36570      -31.79910
C         -7.39740      -16.06360      -32.47530
C         -8.18590      -14.80010      -32.08010
C         -7.76860      -13.51720      -32.83980
C        -11.22320      -31.30880      -31.63300
C        -11.22340      -31.74840      -30.12350
C        -12.76790      -33.83400      -30.66690
C        -11.07390      -30.58000      -29.08920
C        -12.23320      -29.55630      -29.02560
C        -12.00180      -28.47580      -27.96190
C        -10.77390      -27.58500      -28.20800
C        -12.49590      -32.58340      -29.80550
C         -8.41780       -6.37970      -17.57020
C         -7.50890       -5.45800      -16.97190
C         -8.11500       -4.18630      -16.80560
C         -9.15210       -1.90790      -16.65550
C         -9.80030       -0.68400      -16.59910
C         -9.28940        0.61120      -16.21550
C        -10.14380        1.72770      -16.20740
C        -11.50400        1.57920      -16.56290
C        -12.52240        2.51040      -16.62080
C        -14.36210        4.15400      -16.88410
C        -15.39740        5.08150      -17.23010
C        -16.48300        4.39500      -17.83340
C        -14.69470        2.83350      -17.24690
C        -13.66410        1.90190      -17.04140
C        -12.03510        0.28510      -16.95390
C        -11.15330       -0.84760      -17.02520
C        -10.03660       -2.84630      -17.17350
C         -9.45550       -4.13750      -17.23430
C         -7.99350       -7.70150      -18.09280
C         -8.50650       -8.79960      -18.68430
C         -9.96870       -9.06980      -18.85400
C        -10.06960      -10.21710      -19.73590
C        -11.23210      -10.80200      -20.27610
C        -11.12180      -11.96720      -21.05510
C         -9.86760      -12.54050      -21.27440
C         -8.72940      -11.94590      -20.74850
C         -8.80500      -10.77910      -19.96510
C         -7.78120       -9.93800      -19.29420
C         -6.44570      -10.20140      -19.30490
C         -5.86170      -11.32700      -19.95460
C         -5.42300       -9.43250      -18.67090
C         -6.05520       -5.64570      -16.63640
C         -5.79210       -6.43110      -15.34560
C         -4.32110       -6.39230      -14.90600
C         -4.05720       -7.22390      -13.60350
C         -4.15630       -8.76320      -13.70660
C         -3.17950       -9.36850      -14.73690
C         -3.18580      -10.90990      -14.69970
C         -2.35430      -11.64320      -15.76750
C         -0.83440      -11.45280      -15.59210
C          0.06000      -12.33340      -16.45740
C          1.56620      -12.17610      -16.24060
C        -12.35610       -2.85450      -18.16770
C        -12.53160       -2.30970      -19.64760
C        -11.21600       -2.24910      -20.48340
C        -10.59840       -3.57360      -20.94170
C        -13.64010       -3.06690      -20.44560
C        -15.05630       -2.83370      -19.88180
C        -16.19700       -3.53380      -20.66450
C        -17.60410       -3.23510      -20.15790
C        -17.62140        5.12320      -18.45060
C        -18.81920        4.87440      -19.06000
C        -19.75470        5.85040      -19.66340
C        -20.95000        5.07990      -20.09700
C        -22.18260        5.46490      -20.69410
C        -23.08630        4.48080      -21.14130
C        -22.75990        3.14650      -21.00390
C        -21.60880        2.76400      -20.32380
C        -20.69490        3.73380      -19.91190
C        -19.41700        3.55370      -19.24440
C        -19.63800        7.19250      -19.80130
C        -18.50810        7.98430      -19.44770
C        -20.62580        8.06950      -20.31880
C        -15.25810        6.57720      -17.03740
C        -16.01220        7.04970      -15.77740
C        -16.15210        8.58570      -15.70830
C        -14.84590        9.34880      -15.43620
C        -14.92840       10.89740      -15.42900
C        -15.13590       11.55820      -16.79760
C        -15.62460       13.00550      -16.68930
C        -15.62800       13.69340      -18.05280
C        -16.23260       15.10180      -18.07250
C        -17.73190       15.20770      -17.74620
C        -18.34630       16.58120      -18.05950
C        -14.50880       -0.41480      -17.30080
C        -14.95460       -1.12720      -15.98080
C        -16.32190       -1.87370      -16.12180
C        -17.46230       -1.09200      -16.79910
C        -14.80100       -0.32500      -14.65500
C        -15.83680        0.75560      -14.38420
C        -15.41140        1.74150      -13.30210
C        -15.26940        1.16810      -11.89950
C        -16.32450       55.66090      -12.43130
C        -17.25650       56.64010      -12.70060
C        -16.76130       57.90310      -12.22620
C        -15.66890       60.07060      -11.82550
C        -14.95910       61.25880      -11.85960
C        -15.24050       62.90820      -12.42950
C        -13.88130       63.98880      -12.57240
C        -12.22840       63.41470      -12.11540
C        -10.95850       63.95690      -12.05930
C         -8.72010       64.92390      -11.77530
C         -7.39870       65.50010      -11.58040
C         -6.43850       64.52380      -11.17890
C         -8.74690       63.56060      -11.51480
C        -10.04610       62.98930      -11.65140
C        -12.00310       61.77190      -11.51710
C        -13.34200       60.70750      -11.37820
C        -14.87420       59.01290      -11.39350
C        -15.54930       57.79530      -11.55600
C        -16.30810       54.31330      -12.97950
C        -15.27240       53.61850      -13.55460
C        -13.94360       54.17010      -13.82220
C        -13.09330       53.02620      -14.15660
C        -11.71290       53.05160      -14.39260
C        -11.05400       51.85840      -14.61490
C        -11.76050       50.67370      -14.59750
C        -13.14190       50.65980      -14.51470
C        -13.84400       51.86580      -14.25060
C        -15.26580       52.20860      -13.99270
C        -16.30030       51.34170      -14.11880
C        -16.10850       49.99450      -14.62420
C        -17.63470       51.66240      -13.81130
C        -18.53920       56.49420      -13.49550
C        -19.67240       55.79420      -12.70870
C        -20.81110       55.32110      -13.62560
C        -22.03490       54.71590      -12.91210
C        -21.81590       53.36450      -12.22670
C        -22.99070       52.93570      -11.31940
C        -24.31770       52.61330      -11.99090
C        -24.38750       51.26810      -12.73650
C        -25.81830       50.78790      -13.07860
C        -25.80630       49.34530      -13.63290
C        -27.22540       48.80340      -13.86570
C        -12.65530       58.52360      -10.27520
C        -12.46130       58.86090       -8.77720
C        -11.31680       58.00480       -8.13630
C        -10.96110       58.43680       -6.69570
C        -13.78800       58.80790       -7.94350
C        -14.34840       57.42780       -7.58470
C        -15.77330       57.45400       -7.03570
C        -15.95890       58.32800       -5.77250
C         -5.01950       64.86870      -10.90440
C         -3.93820       64.28620      -10.32300
C         -3.86670       62.88750       -9.81550
C         -2.51680       62.67090       -9.29200
C         -1.97440       61.52080       -8.70540
C         -0.67340       61.56720       -8.19460
C          0.09720       62.72910       -8.28620
C         -0.45240       63.85680       -8.93300
C         -1.76920       63.83010       -9.45160
C         -2.58920       64.86810      -10.10050
C         -2.12140       66.11370      -10.41570
C         -0.79660       66.59280      -10.23580
C         -2.86780       67.17270      -10.98170
C         -7.14130       66.98520      -11.75680
C         -6.50600       67.30710      -13.11600
C         -6.21840       68.82370      -13.36580
C         -5.38650       69.07180      -14.65860
C         -4.74710       70.44790      -14.81110
C         -5.78070       71.56890      -14.79980
C         -5.14520       72.95720      -15.01780
C         -6.09200       74.10350      -14.70880
C         -5.45010       75.49310      -14.65980
C         -4.94470       76.00450      -15.99820
C         -4.24790       77.38110      -15.88050
C         -9.81440       60.53180      -11.07840
C         -9.54210       59.57170      -12.28990
C         -7.52390       58.45770      -11.01520
C         -9.08000       60.22830      -13.62450
C         -7.52400       60.36900      -14.02910
C         -6.27820       61.25900      -16.96750
C         -5.98060       62.75040      -17.46130
C         -8.79070       58.28750      -11.87440
C         20.41860      -46.48430      -12.99330
C         21.14690      -47.41530      -12.26350
C         20.54090      -48.69630      -12.20190
C         19.49700      -50.91550      -12.27570
C         18.97430      -52.17960      -12.47490
C         19.42230      -53.48080      -12.08950
C         18.75490      -54.61600      -12.56090
C         17.56070      -54.46200      -13.29700
C         16.69950      -55.39900      -13.87950
C         15.10430      -56.95260      -14.97170
C         14.17760      -57.81560      -15.65560
C         13.07650      -57.09580      -16.13360
C         14.73450      -55.60980      -15.03430
C         15.64370      -54.74440      -14.41950
C         17.06150      -53.16780      -13.60330
C         17.81640      -52.03010      -13.27230
C         18.81230      -49.98320      -13.00300
C         19.36270      -48.71870      -12.90910
C         20.90350      -45.15030      -13.37360
C         20.36840      -43.97650      -13.82230
C         18.93760      -43.69980      -13.94390
C         18.80800      -42.33440      -14.47610
C         17.63330      -41.63000      -14.76740
C         17.69760      -40.33400      -15.29300
C         18.94950      -39.77410      -15.51120
C         20.12930      -40.45740      -15.18410
C         20.05330      -41.76490      -14.65890
C         21.06400      -42.73810      -14.20130
C         22.40490      -42.45840      -14.13780
C         22.99890      -41.26230      -14.60890
C         23.39050      -43.31060      -13.55810
C         22.50680      -47.16940      -11.62640
C         22.38100      -46.36030      -10.32470
C         23.74460      -46.18160       -9.61300
C         23.73280      -45.36370       -8.29670
C         23.42960      -43.84790       -8.37210
C         24.41100      -43.08320       -9.27950
C         24.23270      -41.57480       -9.18090
C         25.14270      -40.74410      -10.10000
C         26.65770      -40.94170       -9.82320
C         27.59740      -40.05800      -10.67610
C         29.09310      -40.39280      -10.48840
C         17.01790      -50.03330      -14.72780
C         17.27230      -50.73220      -16.11160
C         18.78540      -50.98740      -16.46270
C         19.64860      -49.75220      -16.75600
C         16.59190      -50.05870      -17.30260
C         15.07050      -50.22700      -17.36750
C         14.43220      -49.53520      -18.57370
C         12.92450      -49.79440      -18.64060
C         11.89330      -57.72850      -16.73760
C         10.70990      -57.36160      -17.32220
C          9.63300      -58.28810      -17.75430
C          8.46900      -57.43330      -18.14940
C          7.17770      -57.71810      -18.60160
C          6.30190      -56.69720      -18.95240
C          6.68460      -55.36080      -18.86760
C          7.97330      -55.05190      -18.36810
C          8.85710      -56.10540      -18.07080
C         10.23150      -56.01730      -17.61740
C          9.60480      -59.66310      -17.80680
C         10.70920      -60.52150      -17.54320
C          8.43230      -60.41960      -18.07330
C         14.43140      -59.31780      -15.76310
C         13.90160      -60.11800      -14.55960
C         14.44590      -61.53900      -14.43550
C         15.95320      -61.71820      -14.17320
C         16.35360      -63.17200      -13.79470
C         16.14320      -64.20630      -14.92280
C         16.51010      -65.62850      -14.50180
C         16.30570      -66.71790      -15.59650
C         14.91670      -67.38520      -15.66340
C         13.67830      -66.47640      -15.82470
C         12.36540      -67.22950      -16.03060
C         14.67020      -52.44810      -14.21810
C         14.19130      -51.94920      -12.81650
C         12.89070      -51.12590      -12.90720
C         13.05830      -49.76290      -13.60970
C         14.06250      -53.08600      -11.78180
C         12.97410      -54.16470      -12.05580
C         13.22830      -55.47640      -11.30740
C         13.11890      -55.35450       -9.79680
C         -4.28490      -47.26780      -19.46350
C         -5.27540      -48.24300      -19.56580
C         -4.74840      -49.54640      -19.25090
C         -3.84730      -51.76430      -18.62610
C         -3.31880      -52.98030      -18.18690
C         -3.94130      -54.22120      -17.93570
C         -3.16430      -55.27250      -17.46240
C         -1.76410      -55.14660      -17.38480
C         -0.80940      -56.06130      -17.06350
C          0.93990      -57.64370      -16.40930
C          1.98800      -58.51650      -15.97630
C          3.25010      -57.90340      -15.98480
C          1.47010      -56.38890      -16.77250
C          0.44630      -55.50180      -17.17570
C         -1.09780      -53.91440      -17.70310
C         -1.90260      -52.80530      -18.04000
C         -2.87660      -50.78510      -18.58770
C         -3.37500      -49.52770      -18.97260
C         -4.59910      -45.85200      -19.42100
C         -3.91680      -44.66960      -19.50750
C         -2.49480      -44.49540      -19.82820
C         -2.24150      -43.05120      -19.84920
C         -1.04390      -42.38590      -20.13970
C         -0.99050      -41.00680      -20.03190
C         -2.12960      -40.28510      -19.70510
C         -3.32900      -40.96690      -19.44380
C         -3.39680      -42.36330      -19.50090
C         -4.50240      -43.32890      -19.31360
C         -5.77660      -42.96470      -18.99190
C         -6.24500      -41.64110      -18.81040
C         -6.83710      -43.88420      -18.74820
C         -6.77200      -48.05310      -19.86860
C         -7.72150      -48.29950      -18.64110
C         -9.17780      -47.91200      -18.95410
C        -10.14820      -48.09360      -17.74760
C        -11.50860      -47.39900      -17.93750
C        -12.63730      -48.19210      -18.58690
C        -12.29140      -48.82620      -19.92880
C        -13.51150      -49.16700      -20.82010
C        -14.49260      -50.13960      -20.19010
C        -15.73670      -50.45570      -21.06460
C        -16.58640      -49.21430      -21.37900
C         -0.45380      -50.60320      -17.93340
C          0.01980      -50.70240      -16.46430
C          1.47710      -50.14890      -16.31010
C          2.10530      -50.54940      -14.96860
C         -0.99100      -50.07590      -15.45820
C         -1.28570      -48.55450      -15.66140
C         -1.55320      -47.69480      -14.41310
C         -0.28620      -47.42130      -13.56620
C          4.49290      -58.63090      -15.68080
C          5.77150      -58.31800      -15.31720
C          6.30410      -56.96840      -15.11210
C          7.70120      -57.11050      -14.74060
C          8.61190      -56.08910      -14.43660
C          9.89720      -56.40400      -14.04240
C         10.28700      -57.73370      -13.93860
C          9.38180      -58.75620      -14.25100
C          8.06330      -58.43890      -14.67640
C          6.88220      -59.23190      -15.01040
C          6.88060      -60.57960      -15.05790
C          8.04150      -61.36000      -14.91140
C          5.75150      -61.40720      -15.32930
C          1.69870      -59.96690      -15.64010
C          1.81880      -60.82630      -16.92530
C          1.37080      -62.25110      -16.67960
C          1.66830      -63.17120      -17.88200
C          1.03410      -64.58960      -17.76040
C         -0.50110      -64.58020      -17.95590
C         -1.10730      -65.96160      -17.69440
C         -2.62000      -66.01580      -18.00880
C         -3.49990      -65.07460      -17.20150
C         -3.37000      -65.18870      -15.67370
C         -3.72800      -66.53610      -15.07850
C          1.43130      -53.49500      -18.24040
C          1.45620      -53.47460      -19.80630
C          2.93430      -51.36250      -20.00240
C          1.17340      -54.87390      -20.46560
C          2.24510      -55.97310      -20.30920
C          1.62480      -57.37090      -20.39460
C          2.55500      -58.53210      -19.93280
C          2.69850      -52.80360      -20.41060
C        -11.53760      -14.62390       -9.70380
C        -12.39090      -15.63040      -10.20440
C        -11.72760      -16.88920      -10.28300
C        -10.59170      -19.08380      -10.26720
C         -9.91810      -20.27820      -10.19220
C        -10.39660      -21.58040      -10.42240
C         -9.56350      -22.66240      -10.18470
C         -8.20870      -22.41840       -9.85980
C         -7.20470      -23.34180       -9.57550
C         -5.38000      -24.91730       -9.11950
C         -4.30710      -25.82610       -8.83360
C         -3.14110      -25.13970       -8.42310
C         -4.97790      -23.57240       -9.04290
C         -6.02760      -22.69210       -9.34760
C         -7.67770      -21.09120       -9.73120
C         -8.57060      -20.02020       -9.81490
C         -9.75430      -18.06240       -9.91670
C        -10.38370      -16.80270       -9.92730
C        -12.05670      -13.34780       -9.16930
C        -11.56280      -12.17450       -8.69010
C        -10.12030      -11.77880       -8.61960
C        -10.05720      -10.46290       -7.96510
C         -8.93740       -9.71700       -7.66540
C         -9.04230       -8.51220       -6.99960
C        -10.31970       -8.02060       -6.66770
C        -11.45780       -8.77590       -6.96600
C        -11.33180      -10.00300       -7.64910
C        -12.31590      -11.00330       -8.14270
C        -13.67830      -10.82150       -8.05260
C        -14.30590       -9.63380       -7.53820
C        -14.63570      -11.74930       -8.47750
C        -13.88350      -15.52120      -10.50140
C        -14.24660      -14.62990      -11.72540
C        -15.77340      -14.52420      -11.94660
C        -16.17600      -13.92150      -13.28680
C        -15.84210      -12.41190      -13.48370
C        -16.64520      -11.46030      -12.56700
C        -16.52200       -9.95240      -12.91090
C        -17.17570       -8.95650      -11.98890
C        -18.71570       -8.91480      -12.11750
C        -19.32180       -7.62750      -11.48990
C        -20.81430       -7.52640      -11.60160
C         -7.45680      -17.84910       -8.98220
C         -7.11130      -18.16480       -7.48180
C         -8.33720      -18.34680       -6.52500
C         -9.04670      -17.08170       -6.03240
C         -6.11550      -17.15520       -6.89290
C         -4.73270      -17.13790       -7.50650
C         -3.82100      -16.14580       -6.80530
C         -2.45600      -15.94470       -7.50180
C         -1.92970      -25.85920       -7.91940
C         -0.75270      -25.56550       -7.30250
C          0.20540      -26.52680       -6.73330
C          1.39050      -25.76650       -6.32080
C          2.67200      -26.08530       -5.79400
C          3.57960      -25.10870       -5.42730
C          3.25520      -23.76740       -5.64870
C          2.01710      -23.41310       -6.15360
C          1.08040      -24.43050       -6.46830
C         -0.23970      -24.22570       -7.00270
C          0.08190      -27.88100       -6.61710
C         -1.03030      -28.64870       -7.03680
C          1.05210      -28.73460       -6.03100
C         -4.47370      -27.33430       -8.94710
C         -3.88460      -27.84660      -10.28840
C         -3.95970      -29.35940      -10.50820
C         -5.42090      -29.87880      -10.60490
C         -5.50690      -31.36810      -11.01520
C         -5.06210      -32.36390       -9.93220
C         -5.24900      -33.84830      -10.30960
C         -4.54880      -34.81630       -9.32460
C         -2.99920      -34.84270       -9.43410
C         -2.37070      -35.95200       -8.57160
C         -0.83630      -36.00890       -8.63830
C         -5.14950      -20.34750       -9.66680
C         -5.04420      -19.81910      -11.13230
C         -4.07930      -18.60060      -11.27000
C         -2.73190      -18.62420      -10.52600
C         -4.86510      -20.90930      -12.24850
C         -3.48720      -21.61540      -12.28850
C         -3.42800      -22.78080      -13.28490
C         -3.56670      -22.37790      -14.75930
C         15.31800      -13.61830       -5.75080
C         16.32740      -14.55880       -6.04800
C         15.76000      -15.82810       -6.43620
C         14.74620      -18.04410       -6.88350
C         14.14090      -19.29750       -6.99250
C         14.67340      -20.60720       -7.09990
C         13.79630      -21.70770       -7.20780
C         12.41310      -21.50090       -7.20460
C         11.36310      -22.40720       -7.31970
C          9.41130      -23.85850       -7.73200
C          8.27540      -24.65130       -8.10500
C          7.10360      -23.87680       -8.23250
C          9.08590      -22.50110       -7.58780
C         10.18500      -21.70330       -7.29950
C         11.88550      -20.18610       -7.08510
C         12.73220      -19.06130       -7.01310
C         13.79860      -17.05320       -6.77280
C         14.36510      -15.80290       -6.48850
C         15.55120      -12.36320       -5.01700
C         14.84780      -11.28570       -4.55620
C         13.43550      -10.99820       -4.82500
C         13.14760       -9.74500       -4.13890
C         11.92120       -9.08700       -4.07800
C         11.80700       -7.91700       -3.33480
C         12.91660       -7.37830       -2.67340
C         14.14420       -8.04340       -2.77370
C         14.27980       -9.24470       -3.49670
C         15.39050      -10.21490       -3.68730
C         16.60180      -10.06660       -3.07620
C         16.97870       -8.96680       -2.27120
C         17.65340      -11.01100       -3.13990
C         17.84250      -14.37110       -5.89380
C         18.74530      -15.02420       -6.95950
C         20.21990      -14.53200       -6.95540
C         21.15610      -15.41030       -7.81270
C         22.55970      -14.75080       -8.03370
C         23.73370      -15.54800       -7.44560
C         23.66070      -15.75480       -5.92140
C         23.70070      -14.47430       -5.06540
C         24.89930      -13.54700       -5.29100
C         24.87890      -12.33320       -4.36210
C         26.16090      -11.45670       -4.39930
C         11.38000      -16.87010       -7.36620
C         10.96750      -17.10780       -8.86040
C          9.69690      -16.31400       -9.19110
C          9.09020      -16.60590      -10.56660
C         12.11920      -16.96930       -9.89360
C         12.58950      -15.50540      -10.09230
C         13.96810      -15.41710      -10.79670
C          5.78280      -24.45770       -8.56830
C          4.58800      -24.03690       -9.08090
C          4.15400      -22.64240       -9.30010
C          2.74840      -22.69810       -9.71610
C          1.92250      -21.64020      -10.07190
C          0.64110      -21.92490      -10.56190
C          0.16480      -23.21880      -10.65680
C          0.99180      -24.26760      -10.28660
C          2.31260      -24.00620       -9.82100
C          3.42150      -24.89340       -9.41470
C          3.32160      -26.24300       -9.41120
C          2.12270      -26.98730       -9.64010
C          4.39940      -27.13470       -9.20490
C          8.39090      -26.16890       -8.29490
C          8.25970      -26.96010       -6.96860
C          8.55510      -28.46470       -7.12000
C          8.59110      -29.20420       -5.75590
C          8.96400      -30.69250       -5.85790
C         10.43870      -31.00030       -6.25440
C         10.78240      -32.49980       -6.16300
C         12.10560      -32.85110       -6.84130
C         12.56740      -34.30520       -6.76850
C         12.75610      -34.81330       -5.32770
C         13.36920      -36.20140       -5.27730
C          9.47960      -19.45720       -6.45640
C          9.74240      -19.06840       -4.98350
C          8.55760      -16.69260       -4.84920
C         10.04580      -20.30150       -4.05420
C          8.85400      -21.26160       -3.84030
C          9.18350      -22.43260       -2.91090
C         10.09220      -23.48180       -3.50650
C          8.60440      -18.18040       -4.40350
C         14.03260      -16.06080      -12.19250
F          3.47030      -42.42360      -12.29610
F          1.17880      -43.73600      -11.65930
F         15.08710      -24.53440       -9.65040
F         14.26210      -27.17390       -9.77350
F        -10.58160      -43.99860      -29.05870
F         -8.40930      -45.70100      -29.44550
F        -20.76010      -28.52990      -35.50570
F        -21.35690      -25.83010      -35.55780
F        -12.23480      -12.59760      -21.51190
F         -9.77260      -13.62880      -22.05920
F        -24.24160        4.85510      -21.72970
F        -23.61320        2.18330      -21.43470
F         -9.72520       51.81600      -14.73280
F        -11.07460       49.52430      -14.76060
F         -0.16450       60.48130       -7.56570
F          1.32680       62.79670       -7.74480
F         16.55960      -39.70140      -15.66310
F         19.04360      -38.56730      -16.15160
F          5.05330      -57.01020      -19.39500
F          5.85200      -54.40290      -19.30350
F          0.19620      -40.41470      -20.26530
F         -2.12310      -38.93390      -19.62690
F         10.76900      -55.42850      -13.81390
F         11.54610      -58.05540      -13.54120
F         -7.88930       -7.84900       -6.69410
F        -10.43500       -6.85900       -6.02130
F          4.76680      -25.44110       -4.88900
F          4.15070      -22.81990       -5.28140
F         10.60250       -7.29430       -3.25250
F         12.77750       -6.27320       -1.89040
F         -0.11040      -20.88090      -10.93420
F         -1.04530      -23.46100      -11.14750
H          3.28050      -39.90980      -12.58960
H         -0.95480      -42.27010      -11.65140
H         -3.95520      -33.98010      -13.81260
H         -3.79460      -35.41890      -12.85300
H         -2.79440      -36.59250      -14.77690
H         -3.08820      -35.21310      -15.79620
H         -5.58270      -35.39650      -15.33300
H         -5.27600      -36.79390      -14.34410
H         -4.54310      -36.55720      -17.31870
H         -6.08780      -37.08820      -16.78570
H         -3.44920      -38.50610      -15.99590
H         -4.45170      -38.93170      -17.35760
H         -5.48680      -38.94860      -14.49170
H         -6.30420      -39.51390      -15.92570
H         -3.77250      -40.59370      -14.75060
H         -4.49760      -41.32040      -16.16670
H         -5.00260      -42.59680      -14.11840
H         -5.74950      -41.21120      -13.40130
H         -6.73030      -42.39660      -16.02990
H         -7.60600      -41.22570      -15.14370
H         -7.03640      -43.99690      -14.02300
H         -7.85930      -42.75020      -13.14110
H         -9.62140      -44.11320      -14.06240
H         -9.58600      -42.73560      -15.13300
H         -8.82000      -44.28460      -15.63460
H          3.58530      -31.70140      -12.18620
H          2.44040      -32.76940      -11.55870
H          3.08290      -30.04160      -10.34140
H          1.69600      -30.47710       -8.49150
H          0.81240      -30.30720       -9.96800
H          0.41680      -32.80740      -10.03760
H          1.45510      -33.04810       -8.61340
H          3.83200      -31.47740       -8.33740
H          3.68260      -32.86500       -9.31240
H          5.62430      -30.60420       -9.92380
H          5.45370      -32.02340      -10.87190
H          6.19250      -33.47220       -9.02910
H          8.13840      -31.08800       -9.24590
H          8.03920      -32.40330      -10.43020
H          8.46210      -32.76150       -8.76270
H         13.36340      -22.81690      -10.36760
H         11.84730      -27.50040      -10.63130
H          6.02760      -21.70860      -12.22110
H          4.47140      -22.10760      -12.84670
H          7.08090      -21.91240      -14.39790
H          5.64320      -22.62360      -15.12840
H          6.09520      -20.14350      -15.68430
H          5.75040      -19.79700      -14.05780
H          3.82410      -21.25540      -15.96230
H          3.42640      -20.73690      -14.34400
H          2.54720      -19.27340      -16.26510
H          4.21100      -18.76030      -16.51260
H          4.34820      -17.82710      -14.27860
H          2.77810      -18.44950      -13.85740
H          3.10220      -16.43560      -16.12550
H          1.66080      -16.97010      -15.49000
H          1.71620      -15.01550      -14.44760
H          2.44210      -15.97710      -13.17950
H          3.89890      -13.98730      -15.07150
H          3.55890      -13.81220      -13.42760
H          5.35020      -15.85620      -14.67300
H          4.95320      -15.94830      -12.98690
H          7.21970      -14.81750      -13.24210
H          6.59520      -13.72960      -14.40900
H          4.62110      -29.90270      -11.78760
H          5.65080      -28.73690      -12.52510
H          3.92520      -30.75710      -13.98920
H          6.22650      -31.35730      -15.06530
H          5.75340      -32.06440      -13.57240
H          7.53970      -29.59180      -13.71630
H          8.15420      -31.24020      -13.69920
H          7.26600      -30.61890      -12.29050
H          3.72330      -28.86640      -15.35600
H          4.72010      -30.01720      -16.15110
H          6.76640      -28.71930      -15.66330
H          5.91210      -27.59630      -14.66160
H          6.23790      -26.58690      -16.81690
H          4.55770      -26.89240      -16.67160
H          5.48690      -27.55910      -18.97090
H          6.50610      -28.70820      -18.19550
H          4.73990      -28.91580      -18.20230
H        -10.09690      -41.46450      -29.41210
H         -6.23910      -44.52920      -29.86370
H         -2.92020      -36.04700      -29.28380
H         -3.14640      -37.73490      -29.34050
H         -2.39340      -37.74270      -31.73020
H         -2.47850      -36.01840      -31.82120
H         -0.13820      -36.32560      -31.65530
H         -0.57170      -35.86400      -30.05490
H          1.08990      -37.73290      -30.37230
H         -0.20910      -38.74610      -30.94740
H         -1.19170      -38.52490      -28.56280
H          0.31760      -39.28740      -28.63320
H          0.80920      -37.90880      -26.88330
H          1.22930      -36.75280      -28.12200
H         -0.98780      -35.68700      -27.95010
H         -0.02430      -35.56330      -26.52940
H         -2.50460      -36.10330      -26.04780
H         -2.24570      -37.62730      -26.82830
H         -0.64170      -36.73760      -24.42500
H         -0.58720      -38.29250      -25.17210
H         -2.93890      -38.79250      -24.67530
H         -3.19010      -37.20420      -24.02520
H         -2.82690      -38.94200      -22.23220
H         -1.27200      -39.35340      -22.85760
H         -1.58650      -37.76320      -22.09280
H        -10.09970      -33.81820      -31.60460
H         -9.07180      -35.07630      -32.17540
H         -9.82170      -32.62990      -33.89410
H        -11.60580      -34.36930      -33.54900
H        -10.59680      -35.60180      -34.16080
H        -12.13090      -34.81770      -35.92050
H        -11.50030      -33.18820      -35.88200
H        -10.49530      -34.49880      -36.45380
H         -8.52660      -33.40120      -35.70680
H         -7.56300      -33.17660      -34.30360
H         -7.66840      -35.65810      -33.87200
H         -8.61960      -35.91940      -35.29140
H         -6.35080      -36.48420      -35.73520
H         -5.73690      -34.93010      -35.34840
H         -7.69020      -35.14570      -37.69100
H         -6.75710      -33.75790      -37.17950
H        -18.31580      -29.10470      -34.91630
H        -19.42700      -24.30260      -34.89730
H        -12.02530      -24.18800      -34.49840
H        -10.39360      -24.46520      -34.11160
H        -12.49190      -23.47610      -32.08460
H        -10.80190      -23.82490      -31.74110
H        -10.01580      -21.99400      -33.04720
H        -11.50020      -21.80030      -33.92050
H        -11.12730      -21.30310      -30.91830
H        -12.63800      -21.09040      -31.77220
H        -11.80230      -18.90180      -31.58110
H        -11.30990      -19.32950      -33.19270
H         -8.96140      -19.90880      -32.17550
H         -9.56850      -19.32070      -30.66860
H         -9.47340      -17.64470      -33.22170
H        -10.01530      -17.06620      -31.69930
H         -7.16320      -18.16470      -32.06650
H         -7.74440      -17.23540      -30.72250
H         -6.33040      -15.93920      -32.29090
H         -7.51520      -16.19840      -33.55050
H         -9.23640      -14.94840      -32.33050
H         -8.19570      -14.64800      -31.00080
H         -8.39450      -12.67390      -32.54780
H         -6.74060      -13.29150      -32.55620
H         -7.83510      -13.66090      -33.91820
H        -11.21200      -32.18560      -32.28040
H        -12.14310      -30.77310      -31.86690
H        -13.61470      -34.39070      -30.26540
H        -11.88600      -34.47460      -30.66830
H        -13.05690      -33.56270      -31.68230
H        -10.11710      -30.08870      -29.26640
H        -10.98590      -30.98170      -28.07970
H        -13.19480      -30.03010      -28.82840
H        -12.40110      -29.08870      -29.99570
H        -11.91330      -28.92530      -26.97280
H        -12.91220      -27.88900      -27.83960
H         -9.80420      -27.99790      -27.93000
H        -10.85340      -26.67230      -27.61760
H        -10.77600      -27.28640      -29.25630
H        -10.35550      -32.39100      -29.97480
H        -13.35760      -31.92470      -29.91310
H        -12.48730      -32.91850      -28.76830
H        -12.20940      -10.36560      -20.13160
H         -7.81760      -12.49450      -20.93310
H         -5.54020       -4.68620      -16.58860
H         -5.51780       -6.13720      -17.44750
H         -6.11290       -7.46140      -15.49990
H         -6.44360       -6.02000      -14.57440
H         -3.98640       -5.36480      -14.76350
H         -3.71000       -6.71710      -15.74800
H         -4.65820       -6.85680      -12.77150
H         -3.04860       -7.03350      -13.23670
H         -5.16890       -9.03940      -14.00060
H         -3.97940       -9.17560      -12.71330
H         -3.42240       -9.01110      -15.73760
H         -2.15400       -9.05070      -14.54890
H         -4.21180      -11.25100      -14.83790
H         -2.88260      -11.27460      -13.71840
H         -2.63730      -12.69560      -15.74380
H         -2.66290      -11.31640      -16.76050
H         -0.57420      -11.58040      -14.54140
H         -0.60540      -10.41530      -15.83510
H         -0.18070      -13.38050      -16.27390
H         -0.15410      -12.16230      -17.51230
H          2.10890      -12.86790      -16.88490
H          1.89130      -11.16030      -16.46540
H          1.84090      -12.45460      -15.22320
H        -13.25200       -2.83810      -17.54700
H        -12.11730       -3.91330      -18.26730
H        -12.82720       -1.26420      -19.56020
H        -11.41890       -1.67080      -21.38480
H        -10.46970       -1.65220      -19.95910
H        -10.43020       -4.23990      -20.09560
H        -11.29010       -4.08750      -21.60910
H        -13.64200       -2.78360      -21.49810
H        -13.41730       -4.13390      -20.44510
H        -15.23340       -1.75830      -19.86520
H        -15.09320       -3.20670      -18.85830
H        -16.02950       -4.61050      -20.69130
H        -17.85050       -2.17560      -20.22750
H        -17.71810       -3.53580      -19.11640
H        -18.35460       -3.75590      -20.75250
H        -22.42270        6.50480      -20.85950
H        -21.39450        1.71860      -20.15770
H        -15.54070        7.11250      -17.94390
H        -14.20790        6.84370      -16.91830
H        -17.00040        6.59080      -15.74560
H        -15.54530        6.66300      -14.87160
H        -16.87120        8.86340      -14.93770
H        -16.66140        8.95490      -16.59850
H        -14.45000        9.03290      -14.47100
H        -14.11770        9.07070      -16.19810
H        -14.03750       11.29390      -14.94200
H        -15.79750       11.15580      -14.82410
H        -15.88380       11.02600      -17.38530
H        -14.20710       11.46850      -17.36100
H        -16.59510       13.02730      -16.19360
H        -14.91640       13.46660      -16.00080
H        -14.60260       13.77960      -18.41220
H        -16.16810       13.08220      -18.77590
H        -15.67410       15.72800      -17.37670
H        -16.01310       15.50930      -19.05930
H        -17.88890       14.96370      -16.69550
H        -18.30770       14.50350      -18.34690
H        -19.40010       16.60070      -17.78170
H        -17.80430       17.31060      -17.45760
H        -14.22060       -1.12300      -18.07770
H        -15.34030        0.14010      -17.73530
H        -14.20410       -1.90520      -15.84120
H        -16.62480       -2.23430      -15.13880
H        -16.17350       -2.80500      -16.66830
H        -17.58030       -0.11520      -16.32990
H        -18.41900       -1.60790      -16.71660
H        -17.26840       -0.96160      -17.86370
H        -13.80760        0.12220      -14.61920
H        -14.75530       -1.00440      -13.80380
H        -16.76190        0.26170      -14.08680
H        -16.02480        1.30870      -15.30450
H        -16.04610        2.62700      -13.26940
H        -14.46370        2.17990      -13.61470
H        -15.03860        1.96320      -11.19060
H        -16.20750        0.72390      -11.56640
H        -14.46560        0.43260      -11.86630
H        -11.11480       53.95050      -14.36830
H        -13.58330       49.67630      -14.57880
H        -18.87840       57.45960      -13.87130
H        -18.32220       55.86460      -14.35850
H        -19.28160       54.89030      -12.24150
H        -20.08930       56.43160      -11.92900
H        -21.19700       56.13830      -14.23500
H        -20.38080       54.58310      -14.30260
H        -22.82120       54.61660      -13.66040
H        -22.42580       55.43430      -12.19140
H        -21.57090       52.58670      -12.95010
H        -20.91590       53.46050      -11.61940
H        -22.66220       52.06730      -10.74840
H        -23.15360       53.75470      -10.61890
H        -24.65110       53.39060      -12.67840
H        -25.01220       52.66500      -11.15240
H        -23.79750       51.33670      -13.65040
H        -23.90410       50.50310      -12.12870
H        -26.34130       51.50720      -13.70890
H        -26.40800       50.71960      -12.16440
H        -25.26120       48.68910      -12.95450
H        -25.30710       49.28910      -14.60030
H        -27.17740       47.73430      -14.07250
H        -27.84530       49.00160      -12.99130
H        -27.69720       49.24750      -14.74220
H        -11.72920       58.50750      -10.84990
H        -13.02840       57.50280      -10.35730
H        -12.08040       59.88190       -8.75590
H        -10.42530       58.04940       -8.76200
H        -11.63570       56.96260       -8.11860
H        -10.06320       57.92750       -6.34570
H        -10.77620       59.51040       -6.66070
H        -11.70780       58.20620       -5.93580
H        -13.60570       59.36820       -7.02640
H        -14.55720       59.37860       -8.46370
H        -14.26480       56.70900       -8.39990
H        -13.71990       57.04770       -6.77930
H        -16.07490       56.43850       -6.77880
H        -16.43520       57.77190       -7.84130
H        -15.26150       58.04580       -4.98380
H        -15.80410       59.38460       -5.99080
H         -2.57930       60.64610       -8.51740
H          0.19370       64.72190       -8.95600
H         -6.55490       67.37820      -10.92620
H         -8.07210       67.54900      -11.69540
H         -5.56790       66.75290      -13.14840
H         -7.12000       66.89380      -13.91620
H         -7.14870       69.38800      -13.43090
H         -5.67290       69.20920      -12.50450
H         -5.98130       68.90630      -15.55690
H         -4.60180       68.31820      -14.72510
H         -4.15300       70.50570      -15.72310
H         -4.03820       70.54990      -13.98930
H         -6.29740       71.52890      -13.84090
H         -6.52640       71.34420      -15.56240
H         -4.26830       73.03140      -14.37460
H         -4.75820       73.03690      -16.03370
H         -6.58230       73.92810      -13.75130
H         -6.88720       74.06360      -15.45320
H         -6.22150       76.15370      -14.26400
H         -4.66750       75.54270      -13.90280
H         -4.18210       75.29620      -16.32200
H         -5.72640       76.02060      -16.75770
H         -3.72480       77.62500      -16.80510
H         -4.98550       78.16850      -15.72550
H         -3.55000       77.41250      -15.04380
H        -10.35830       59.98670      -10.30700
H         -8.88690       60.85780      -10.60770
H         -7.15070       57.46570      -10.76060
H         -7.72070       58.95880      -10.06740
H         -6.73140       59.02770      -11.50000
H         -9.52760       61.22080      -13.67740
H         -9.61680       59.63640      -14.36580
H         -7.14080       59.44560      -13.59490
H         -7.24270       61.01410      -13.19680
H         -6.82050       60.95200      -17.86190
H         -5.33530       60.78450      -17.23920
H         -6.90560       63.32530      -17.50560
H         -5.56860       62.72780      -18.47010
H         -5.28280       63.24880      -16.78830
H        -10.54560       59.20630      -12.50770
H         -8.50110       57.78310      -12.79620
H         -9.51730       57.65610      -11.36300
H         16.66320      -42.07870      -14.61270
H         21.05680      -39.95150      -15.40830
H         22.99980      -48.10340      -11.35650
H         23.19870      -46.67850      -12.31070
H         21.98470      -45.36330      -10.51680
H         21.68510      -46.84450       -9.63950
H         24.15760      -47.17900       -9.46180
H         24.48560      -45.71870      -10.26480
H         23.03770      -45.82770       -7.59700
H         24.70960      -45.47600       -7.82620
H         22.39210      -43.64340       -8.63620
H         23.51550      -43.45670       -7.35840
H         24.31040      -43.44510      -10.30270
H         25.42340      -43.38130       -9.00700
H         23.19600      -41.30590       -9.38360
H         24.37790      -41.26850       -8.14500
H         24.84670      -39.69730      -10.03180
H         24.94800      -41.04650      -11.12900
H         26.83660      -40.71860       -8.77140
H         26.95200      -41.98260       -9.95780
H         27.46510      -38.99260      -10.48750
H         27.39120      -40.18530      -11.73880
H         29.73790      -39.79140      -11.12920
H         29.29850      -41.44580      -10.68080
H         29.38230      -40.25600       -9.44640
H         15.96020      -49.97390      -14.47110
H         17.32030      -48.99020      -14.82060
H         16.82120      -51.72220      -16.04370
H         18.83720      -51.65690      -17.32130
H         19.23930      -51.56710      -15.65900
H         19.75750      -49.17490      -15.83790
H         19.20660      -49.12240      -17.52800
H         17.06010      -50.46340      -18.19980
H         16.88090      -49.00780      -17.28650
H         14.83450      -51.29110      -17.37280
H         14.61260      -49.84130      -16.45670
H         14.59220      -48.45900      -18.50870
H         12.72350      -50.86300      -18.71660
H         12.33910      -49.44000      -17.79220
H         12.48520      -49.34690      -19.53210
H          6.80060      -58.72080      -18.73900
H          8.31760      -54.02830      -18.36470
H         13.99870      -59.73180      -16.67390
H         15.49400      -59.54690      -15.84380
H         12.81970      -60.21870      -14.64680
H         14.00400      -59.60000      -13.60610
H         13.90190      -62.06280      -13.64950
H         14.17330      -62.08420      -15.33920
H         16.23280      -61.02210      -13.38240
H         16.55140      -61.40690      -15.02950
H         17.40980      -63.18260      -13.52570
H         15.80890      -63.44480      -12.89090
H         15.09130      -64.23050      -15.20760
H         16.77200      -63.91460      -15.76400
H         16.04000      -65.88790      -13.55320
H         17.55420      -65.63300      -14.18860
H         16.99920      -67.54620      -15.45120
H         16.54260      -66.25820      -16.55600
H         14.81830      -67.97800      -14.75400
H         14.93970      -68.08120      -16.50190
H         13.58000      -65.90300      -14.90290
H         13.83600      -65.80930      -16.67210
H         11.51540      -66.54750      -16.05470
H         12.19680      -67.90120      -15.18890
H         14.89410      -51.65320      -14.92940
H         13.84310      -52.97250      -14.69680
H         15.00760      -51.32280      -12.45680
H         12.08410      -51.65980      -13.40940
H         12.51250      -50.92510      -11.90480
H         13.23350      -49.91230      -14.67510
H         12.13580      -49.18550      -13.54800
H         13.91190      -49.21990      -13.20400
H         15.01360      -53.60640      -11.66920
H         13.87220      -52.67420      -10.79070
H         11.96550      -53.84420      -11.79490
H         12.93170      -54.41580      -13.11560
H         12.51460      -56.22740      -11.64610
H         14.20990      -55.87930      -11.55700
H         13.13440      -56.31780       -9.28700
H         12.19360      -54.85930       -9.50210
H         13.91290      -54.80960       -9.28620
H         -0.12470      -42.90900      -20.35820
H         -4.16340      -40.33670      -19.17360
H         -7.04430      -48.70560      -20.69810
H         -6.98010      -47.06920      -20.28910
H         -7.35310      -47.64000      -17.85530
H         -7.65330      -49.33230      -18.29960
H         -9.53180      -48.49470      -19.80450
H         -9.20170      -46.88760      -19.32550
H        -10.31210      -49.13720      -17.47890
H         -9.65430      -47.58620      -16.91880
H        -11.38650      -46.46700      -18.48940
H        -11.89430      -47.13130      -16.95380
H        -13.52720      -47.57120      -18.69060
H        -12.83570      -49.00070      -17.88350
H        -11.65050      -48.15750      -20.50340
H        -11.69820      -49.71870      -19.72990
H        -13.12730      -49.54780      -21.76640
H        -13.98090      -48.21110      -21.05220
H        -13.99870      -51.08300      -19.95750
H        -14.83660      -49.74650      -19.23340
H        -15.46130      -50.93630      -22.00330
H        -16.36220      -51.17590      -20.53710
H        -17.43470      -49.49250      -22.00440
H        -15.99290      -48.43220      -21.85270
H        -17.06770      -48.82410      -20.48230
H          0.28510      -50.88250      -18.68460
H         -0.65190      -49.54840      -18.12340
H          0.07450      -51.75380      -16.18180
H          2.17310      -50.52050      -17.06210
H          1.48890      -49.06640      -16.43690
H          3.13020      -50.18410      -14.90370
H          2.15870      -51.63240      -14.85770
H          1.56320      -50.12210      -14.12500
H         -0.63410      -50.24260      -14.44180
H         -1.93200      -50.62160      -15.52740
H         -2.16610      -48.51180      -16.30270
H         -0.48530      -48.11310      -16.25510
H         -1.89270      -46.71260      -14.74190
H         -2.37170      -48.09600      -13.81530
H          0.47640      -46.96700      -14.19880
H          0.10890      -48.34860      -13.15140
H          8.35150      -55.05160      -14.58560
H          9.80870      -59.74170      -14.13660
H          2.34870      -60.35260      -14.85480
H          0.69260      -60.05100      -15.22930
H          2.85860      -60.77180      -17.24790
H          1.20160      -60.39040      -17.71080
H          0.32000      -62.24070      -16.39000
H          1.86670      -62.66240      -15.80050
H          1.31910      -62.70890      -18.80530
H          2.74740      -63.26990      -18.00050
H          1.47370      -65.23240      -18.52300
H          1.30330      -65.03170      -16.80120
H         -0.92980      -63.87370      -17.24510
H         -0.74830      -64.25800      -18.96750
H         -0.94710      -66.28890      -16.66710
H         -0.60410      -66.73380      -18.27640
H         -2.73930      -65.78870      -19.06820
H         -2.98610      -67.03140      -17.85780
H         -4.55410      -65.23850      -17.42500
H         -3.32260      -64.03750      -17.48610
H         -4.10670      -64.52800      -15.21670
H         -2.38120      -64.85140      -15.36300
H         -3.69470      -66.47140      -13.99100
H         -3.02720      -67.29730      -15.42150
H         -4.73640      -66.85690      -15.33960
H          1.42000      -52.50560      -17.78310
H          2.35090      -53.96710      -17.89460
H          3.75340      -50.88960      -20.54420
H          2.01990      -50.80050      -20.19280
H          3.15420      -51.27150      -18.93870
H          0.22360      -55.24300      -20.07890
H          0.99450      -54.71550      -21.52910
H          3.03230      -55.87170      -21.05620
H          2.74570      -55.87110      -19.34630
H          0.74480      -57.39640      -19.75190
H          1.23970      -57.52280      -21.40300
H          2.86640      -58.41100      -18.89520
H          1.97620      -59.45270      -20.00780
H          3.43820      -58.63770      -20.56280
H          0.60320      -52.88010      -20.13340
H          3.59170      -53.35320      -20.11340
H          2.68600      -52.82650      -21.50030
H         -7.94380      -10.05960       -7.91390
H        -12.37770       -8.31240       -6.64150
H        -14.31220      -16.50110      -10.71170
H        -14.40910      -15.21230       -9.59780
H        -13.85240      -13.62340      -11.58480
H        -13.79890      -15.04790      -12.62700
H        -16.24060      -15.50760      -11.89460
H        -16.22110      -13.97100      -11.12090
H        -15.72820      -14.49840      -14.09590
H        -17.24030      -14.09180      -13.44880
H        -14.76060      -12.28360      -13.43850
H        -16.10670      -12.19780      -14.51920
H        -16.28520      -11.58880      -11.54630
H        -17.69950      -11.72730      -12.63950
H        -15.46200       -9.69840      -12.91120
H        -16.86230       -9.78810      -13.93330
H        -16.72350       -7.98890      -12.20690
H        -16.86550       -9.14570      -10.96130
H        -18.99300       -8.96460      -13.17040
H        -19.16340       -9.76720      -11.60650
H        -18.85950       -6.74120      -11.92430
H        -19.12320       -7.58480      -10.41900
H        -21.24360       -6.60060      -11.21850
H        -21.33910       -8.33950      -11.10010
H        -21.13260       -7.66110      -12.63540
H         -6.57020      -17.94760       -9.60850
H         -7.64210      -16.77760       -9.05770
H         -6.59450      -19.12280       -7.42490
H         -7.98630      -18.91200       -5.66150
H         -9.10910      -19.00650       -6.92130
H         -9.40900      -16.51640       -6.89110
H         -8.40880      -16.47540       -5.38920
H         -6.03880      -17.30070       -5.81540
H         -6.55680      -16.16810       -7.03130
H         -4.29150      -18.13430       -7.48100
H         -4.77790      -16.87230       -8.56270
H         -4.27790      -15.16030       -6.71500
H         -1.99670      -16.90640       -7.73050
H         -2.54300      -15.42770       -8.45740
H         -1.75370      -15.38990       -6.87960
H          2.92650      -27.11600       -5.59600
H          1.80390      -22.36540       -6.30630
H         -4.05550      -27.88310       -8.10340
H         -5.53370      -27.58810       -8.96160
H         -2.83020      -27.57660      -10.34880
H         -4.37360      -27.30860      -11.10050
H         -3.40070      -29.63700      -11.40180
H         -3.43130      -29.82230       -9.67480
H         -5.98070      -29.25770      -11.30420
H         -5.91050      -29.76590       -9.63760
H         -6.53930      -31.67400      -11.18470
H         -4.95600      -31.53340      -11.94110
H         -4.01350      -32.15960       -9.71580
H         -5.61310      -32.15680       -9.01480
H         -4.85430      -34.03470      -11.30840
H         -6.31710      -34.06420      -10.33670
H         -4.87150      -35.83770       -9.52650
H         -4.85200      -34.61580       -8.29700
H         -2.56380      -33.88400       -9.15230
H         -2.78520      -35.04500      -10.48360
H         -2.66960      -35.83560       -7.52990
H         -2.76530      -36.91980       -8.88100
H         -0.40770      -36.72220       -7.93440
H         -0.41130      -35.03740       -8.38580
H         -5.21550      -19.55160       -8.92500
H         -4.21140      -20.86070       -9.45530
H         -6.03620      -19.41430      -11.33280
H         -3.84960      -18.40580      -12.31760
H         -4.64580      -17.71770      -10.97390
H         -2.12970      -19.45670      -10.89000
H         -2.15240      -17.70700      -10.63080
H         -2.86230      -18.73740       -9.44970
H         -5.66220      -21.63880      -12.10510
H         -5.05880      -20.48920      -13.23550
H         -2.67180      -20.92020      -12.48870
H         -3.29890      -22.04950      -11.30660
H         -2.44780      -23.24700      -13.18560
H         -4.19730      -23.50140      -13.00710
H         -3.35590      -23.26120      -15.36210
H         -2.83520      -21.64360      -15.09670
H         -4.57530      -22.04110      -14.99880
H         11.06250       -9.46330       -4.61410
H         14.95780       -7.62120       -2.20270
H         18.20680      -14.75360       -4.94030
H         18.13180      -13.32040       -5.87060
H         18.31570      -14.86700       -7.94880
H         18.69800      -16.10190       -6.80260
H         20.63850      -14.47620       -5.95050
H         20.27790      -13.50280       -7.30940
H         21.26960      -16.38660       -7.34150
H         20.69330      -15.59060       -8.78300
H         22.59880      -13.70470       -7.73000
H         22.67900      -14.68080       -9.11490
H         24.69610      -15.10170       -7.69580
H         23.75900      -16.53950       -7.89760
H         22.77220      -16.31620       -5.63250
H         24.48740      -16.38920       -5.60150
H         23.64760      -14.75360       -4.01310
H         22.75630      -13.94040       -5.17140
H         25.84820      -14.05730       -5.12590
H         25.00020      -13.17260       -6.30960
H         24.04160      -11.69970       -4.65510
H         24.69260      -12.56860       -3.31430
H         26.02240      -10.60240       -3.73660
H         26.39480      -10.99840       -5.36020
H         27.03780      -12.01650       -4.07400
H         10.57990      -17.06340       -6.65170
H         11.63980      -15.82160       -7.22010
H         10.66660      -18.15390       -8.91680
H          8.94600      -16.50110       -8.42340
H          9.88650      -15.24150       -9.14790
H          8.09350      -16.17320      -10.65320
H          9.03510      -17.67950      -10.74680
H          9.70000      -16.18430      -11.36560
H         11.76070      -17.32930      -10.85800
H         12.93420      -17.63050       -9.59910
H         12.72150      -15.02370       -9.12350
H         11.89830      -14.91630      -10.69510
H         14.25380      -14.37070      -10.90410
H         14.70040      -15.89910      -10.14890
H          2.24670      -20.61510       -9.96980
H          0.56200      -25.25270      -10.39310
H          7.66990      -26.52330       -9.03150
H          9.34510      -26.43200       -8.75150
H          7.27970      -26.78980       -6.52300
H          8.94520      -26.53180       -6.23720
H          9.54990      -28.55260       -7.55660
H          7.87860      -28.94740       -7.82530
H          9.34100      -28.73240       -5.12100
H          7.62720      -29.09440       -5.25890
H          8.77100      -31.09480       -4.86350
H          8.33010      -31.21720       -6.57270
H         10.62590      -30.64260       -7.26690
H         11.08940      -30.41480       -5.60480
H          9.98420      -33.13340       -6.54970
H         10.83680      -32.71450       -5.09580
H         12.01860      -32.59550       -7.89740
H         12.95750      -32.24770       -6.52800
H         13.53010      -34.37050       -7.27550
H         11.85680      -34.96270       -7.26950
H         11.79600      -34.82640       -4.81180
H         13.36930      -34.15040       -4.71720
H         13.40050      -36.62080       -4.27170
H         14.38470      -36.27610       -5.66630
H         12.77220      -36.91220       -5.84870
H          9.33770      -18.59360       -7.10610
H          8.51180      -19.95860       -6.45920
H          7.69730      -16.21360       -4.38170
H          9.47130      -16.15950       -4.58660
H          8.44030      -16.60540       -5.92930
H         10.92330      -20.83320       -4.42200
H         10.26850      -19.94070       -3.05010
H          8.00320      -20.70410       -3.44860
H          8.53070      -21.67470       -4.79580
H          9.60960      -22.06760       -1.97630
H          8.23270      -22.91120       -2.67640
H         11.07610      -23.07150       -3.73400
H         10.24290      -24.31340       -2.81820
H          9.71230      -23.92590       -4.42660
H         10.64420      -18.45810       -4.93390
H          7.61360      -18.58680       -4.60660
H          8.64690      -18.13910       -3.31510
H         -9.92910      -17.32140       -5.43920
H         -3.62210      -16.52910       -5.80450
H         -0.49200      -36.29640       -9.63170
H         15.03240      -15.96970      -12.61720
H         13.75400      -17.11280      -12.13160
H         13.34030      -15.54470      -12.85770
H          6.25660      -32.13050       -7.93610
H         -5.96920      -35.20470      -37.81540
H         -0.03840      -32.18700       -8.43970
H          6.05280      -13.54710      -12.77650
H         14.83860      -49.90280      -19.51600
H         -0.51230      -46.75620      -12.73270
H         20.67540      -50.01550      -17.01030
H         12.38430      -67.82340      -16.94440
H        -16.11720       -3.20780      -21.70160
H        -16.97830       58.19070       -5.41160
H        -18.30980       16.83380      -19.11920
H         -9.65910       -3.42450      -21.47410
N         -1.81840      -28.08240      -13.63110
N         -0.34560      -25.98870      -13.46850
N          3.63460      -28.32220      -12.72590
N          1.57760      -31.09950      -12.41530
N         -3.39250      -41.99340      -11.52410
N         -4.46240      -37.97230      -11.68050
N         12.48770      -20.45630      -10.39120
N          8.52970      -20.26750      -11.56710
N         -4.47790      -30.35040      -31.54990
N         -5.84230      -28.25290      -32.08680
N        -10.06850      -30.45870      -32.01130
N         -8.08750      -33.32750      -31.77910
N         -3.78200      -44.56900      -30.08080
N         -2.26800      -40.60900      -30.60570
N        -18.51050      -22.02730      -34.43220
N        -14.57540      -22.17890      -33.28780
N         -8.01730        0.86880      -15.81090
N         -9.60040        2.90670      -15.88220
N        -13.41590        0.53360      -17.12530
N        -11.24460       -2.20620      -17.45090
N         -5.37470      -12.20130      -20.54250
N         -4.65290       -8.76360      -18.12510
N        -21.40960        8.83760      -20.70260
N        -17.61190        8.68360      -19.25550
N        -16.36270       63.48620      -12.88760
N        -14.26300       65.23040      -12.99960
N        -10.59990       61.73500      -11.41150
N        -13.59590       59.38710      -10.95830
N        -16.01690       48.90180      -14.96740
N        -18.74290       51.83220      -13.51000
N          0.27930       67.02460      -10.11920
N         -3.44610       68.09020      -11.37910
N         20.57070      -53.73230      -11.40870
N         19.32860      -55.79760      -12.24040
N         15.78550      -53.40330      -14.15550
N         17.79060      -50.65010      -13.63450
N         23.40880      -40.22900      -14.95050
N         24.21510      -43.96640      -13.06150
N          7.44320      -60.99230      -18.17410
N         11.59000      -61.25830      -17.39440
N         -5.25590      -54.45620      -18.08350
N         -3.82950      -56.40260      -17.21240
N          0.29870      -54.22510      -17.67680
N         -1.68200      -51.39750      -18.21330
N         -6.61470      -40.54660      -18.67920
N         -7.77570      -44.51200      -18.54300
N          9.03930      -61.96110      -14.90730
N          4.85560      -62.11580      -15.53000
N        -11.65680      -21.91270      -10.75290
N        -10.10910      -23.88620      -10.29080
N         -6.26020      -21.31310       -9.52720
N         -8.53100      -18.61240       -9.58020
N        -14.89400       -8.70390       -7.17770
N        -15.44770      -12.49230       -8.82530
N          1.82690      -29.50540       -5.61870
N         -1.88460      -29.32860       -7.37560
N         15.99110      -20.89980       -7.11460
N         14.42490      -22.90630       -7.36290
N         10.47560      -20.38700       -6.97200
N         12.55260      -17.65760       -6.98290
N         17.31810       -8.15270       -1.54410
N         18.47100      -11.82740       -3.07650
N          1.15130      -27.61000       -9.66510
N          5.27750      -27.85200       -9.04860
O          1.76250      -37.36060      -12.80070
O          9.40910      -26.59740      -11.78050
O         -8.36160      -39.19910      -29.79260
O        -15.55010      -28.43830      -34.07610
O        -10.91240       -8.42950      -18.37550
O        -19.00300        2.46110      -18.87810
O        -13.57880       55.35030      -13.72780
O         -4.81980       62.09960       -9.74860
O         17.99310      -44.42500      -13.58950
O         10.87300      -54.98870      -17.54820
O         -1.68950      -45.36850      -20.14040
O          5.69270      -55.91530      -15.27450
O         -9.18680      -12.40410       -9.08530
O         -0.76170      -23.17020       -7.24990
O         12.62360      -11.62730       -5.52770
O          4.80880      -21.61360       -9.14140
S         -2.03770      -31.56950      -13.55500
S         -1.93330      -26.42650      -13.76950
S          2.84130      -24.60150      -13.26990
S          6.60560      -26.22900      -12.18270
S          0.67990      -34.68130      -12.53550
S         -4.41010      -33.64590      -30.76020
S         -4.23520      -28.73820      -31.86590
S         -8.97930      -26.81650      -32.64840
S        -12.96610      -28.25370      -32.81100
S         -7.20110      -36.83940      -30.98730
S         -7.59530       -2.58160      -16.25750
S         -7.99780        2.53870      -15.55620
S        -12.71700        4.18090      -16.22150
S        -16.26130        2.66990      -17.96840
S        -10.03470       -5.69860      -17.71790
S        -17.21490       59.56730      -12.38730
S        -15.92340       65.07940      -13.32350
S        -10.26760       65.54230      -12.35730
S         -7.19500       62.92010      -11.06960
S        -15.11100       56.16300      -11.28250
S         20.91370      -50.26150      -11.50850
S         20.66210      -55.40160      -11.36780
S         16.61040      -57.11990      -14.06880
S         13.24890      -55.36220      -15.89530
S         18.86970      -47.15590      -13.49770
S         -5.40150      -51.17970      -19.10770
S         -5.41100      -56.07190      -17.64050
S         -0.78960      -57.73780      -16.65480
S          3.18380      -56.21820      -16.56470
S         -2.69400      -47.94630      -19.15800
S        -12.16550      -18.57050      -10.67920
S        -11.68670      -23.57450      -10.70050
S         -7.05360      -25.06370       -9.56450
S         -3.32450      -23.35550       -8.56860
S         -9.86140      -15.18640       -9.51330
S         16.35560      -17.46700       -6.79560
S         16.04630      -22.52280       -7.36320
S         11.12540      -24.11800       -7.42250
S          7.37660      -22.17760       -7.86080
S         13.70680      -14.23970       -6.12930
H         -2.24890      -36.90890      -12.39050
H          7.99090      -22.77090      -12.09430
H        -14.00320      -24.73130      -33.37260
H         -4.36170      -39.19920      -30.64310
H        -17.37180        6.17340      -18.41670
H         -6.91630       -7.73570      -18.02340
H        -17.27510       53.84370      -12.87570
H         -4.89330       65.87550      -11.27430
H         11.97360      -58.79270      -16.57190
H         21.98060      -45.14610      -13.29550
H         -5.66390      -45.79460      -19.25000
H          4.30500      -59.69080      -15.76780
H        -13.13100      -13.45200       -9.13100
H         -2.06580      -26.90670       -8.14430
H          5.85690      -25.50810       -8.32880
H         16.59900      -12.34100       -4.75620
C        -19.74790      -36.21700       -4.03280
C        -20.69550      -35.29470       -4.51370
C        -20.04170      -34.05770       -4.84320
C        -18.96730      -31.86810       -5.33240
C        -18.35870      -30.62980       -5.52420
C        -18.89740      -29.38320       -5.85850
C        -18.05410      -28.27610       -5.94340
C        -16.67360      -28.41810       -5.67430
C        -15.63450      -27.48640       -5.69770
C        -13.71880      -25.92460       -5.66460
C        -12.58680      -25.05230       -5.68740
C        -11.36070      -25.76030       -5.56750
C        -13.35380      -27.26700       -5.50200
C        -14.44700      -28.14390       -5.50760
C        -16.11790      -29.68880       -5.38060
C        -16.98840      -30.80490       -5.21160
C        -18.06600      -32.78160       -4.84140
C        -18.66010      -34.03720       -4.61890
C        -20.12250      -37.56190       -3.59240
C        -19.85510      -38.28390       -2.46600
C        -19.01880      -37.78850       -1.33070
C        -18.94720      -38.82650       -0.33940
C        -18.31520      -38.82550        0.91110
C        -18.42900      -39.93190        1.74270
C        -19.09510      -41.07110        1.28420
C        -19.71070      -41.06330        0.04720
C        -19.67030      -39.94060       -0.80430
C        -20.32600      -39.65070       -2.08960
C        -21.19570      -40.47410       -2.71540
C        -21.57970      -41.75590       -2.25610
C        -21.89230      -40.09280       -3.89290
C        -22.19610      -35.49190       -4.64080
C        -22.59470      -35.91940       -6.03730
C        -24.10530      -35.82830       -6.27310
C        -24.53040      -36.20870       -7.69930
C        -24.47140      -37.70550       -8.04040
C        -25.43750      -38.57090       -7.20630
C        -25.26490      -40.08400       -7.46100
C        -26.25600      -40.99710       -6.72060
C        -27.75640      -40.69270       -6.97120
C        -28.68270      -41.84370       -6.42000
C        -30.17030      -41.50650       -6.57280
C        -15.72940      -32.74310       -3.98290
C        -15.46590      -32.03150       -2.61600
C        -16.76690      -31.92710       -1.77370
C        -17.34950      -33.23680       -1.20530
C        -14.31510      -32.67730       -1.81510
C        -12.89830      -32.58520       -2.44350
C        -11.81790      -33.32250       -1.57720
C        -10.42600      -33.34700       -2.24070
C        -10.01590      -25.09720       -5.60870
C         -8.70420      -25.40750       -5.44760
C         -7.53410      -24.47760       -5.62460
C         -6.31460      -25.27100       -5.29270
C         -4.93250      -24.96510       -5.25470
C         -3.97340      -25.94500       -4.93960
C         -4.35860      -27.26660       -4.68940
C         -5.72950      -27.56140       -4.68700
C         -6.67270      -26.57230       -4.97580
C         -8.13390      -26.71770       -5.04530
C         -7.50120      -23.15670       -5.97540
C         -8.66280      -22.34080       -6.22910
C         -6.31420      -22.37860       -6.07230
C        -12.72600      -23.55050       -5.83440
C        -12.62980      -23.08640       -7.30850
C        -12.81200      -21.55420       -7.43790
C        -14.27150      -21.10080       -7.21040
C        -14.53640      -19.68890       -7.70530
C        -13.92300      -18.56080       -6.93520
C        -14.29850      -17.22860       -7.55940
C        -13.97700      -15.95680       -6.75570
C        -12.53090      -15.77990       -6.32610
C        -12.32650      -14.39270       -5.67790
C        -10.83810      -14.07510       -5.38090
C        -13.65080      -30.51450       -5.38490
C        -13.69530      -31.41250       -6.65980
C        -12.60540      -32.54470       -6.67950
C        -11.16580      -32.17770       -6.31490
C        -13.77910      -30.62700       -8.00470
C        -12.56810      -29.75210       -8.38920
C        -12.91140      -28.57730       -9.28210
C        -13.49340      -28.93010      -10.64860
C         20.11790      -36.04290      -23.88200
C         20.97470      -34.93810      -23.96230
C         20.28090      -33.76030      -24.34650
C         19.02740      -31.71100      -24.95240
C         18.28770      -30.59410      -25.32830
C         18.69450      -29.26550      -25.43710
C         17.75570      -28.28730      -25.78480
C         16.40470      -28.66310      -26.04960
C         15.25700      -27.92360      -26.37340
C         13.24330      -26.69370      -27.03560
C         12.04290      -26.01010      -27.46430
C         10.97870      -26.88920      -27.70250
C         13.02950      -28.03620      -26.85790
C         14.14950      -28.74010      -26.45350
C         15.96410      -30.03220      -25.88680
C         16.94030      -31.04360      -25.56970
C         18.24790      -32.83550      -24.98650
C         18.94190      -34.00380      -24.61440
C         20.53960      -37.39820      -23.45230
C         19.98530      -38.61970      -23.13430
C         18.57620      -39.00100      -23.20840
C         18.51800      -40.41720      -22.92230
C         17.38170      -41.22630      -22.95180
C         17.50670      -42.58680      -22.62130
C         18.76010      -43.09640      -22.27050
C         19.88080      -42.24940      -22.20140
C         19.76490      -40.89150      -22.54700
C         20.71640      -39.78480      -22.58650
C         22.01400      -39.86840      -22.16080
C         22.62740      -41.04200      -21.64920
C         22.92680      -38.81240      -22.11130
C         22.47470      -34.90760      -23.67540
C         23.34000      -35.14680      -24.93810
C         24.85690      -35.14850      -24.68590
C         25.68800      -35.23260      -25.97970
C         27.19060      -35.48770      -25.71280
C         28.08210      -34.26880      -25.70650
C         27.77770      -33.24970      -24.61500
C         27.79700      -33.75870      -23.12720
C         29.16570      -34.27870      -22.63550
C         29.07810      -34.78800      -21.18080
C         30.33530      -35.51690      -20.75160
C         16.01620      -33.44030      -25.96390
C         15.89080      -33.36160      -27.50320
C         14.68020      -34.18660      -28.03140
C         14.36570      -34.00730      -29.53550
C         17.24090      -33.65740      -28.26160
C         17.69200      -35.14640      -28.19630
C         19.17160      -35.36510      -28.54170
C         19.49580      -35.19530      -30.05360
C          9.64450      -26.44130      -28.15810
C          8.50690      -26.98470      -28.65290
C          8.21480      -28.41620      -28.81650
C          6.80570      -28.49180      -29.21170
C          6.07470      -29.66100      -29.43940
C          4.74270      -29.56730      -29.80210
C          4.13750      -28.31700      -29.96420
C          4.89000      -27.17260      -29.77250
C          6.24370      -27.24050      -29.34850
C          7.27610      -26.24060      -29.04090
C          7.07720      -24.89170      -29.06990
C          5.83990      -24.27420      -29.29970
C          8.11230      -23.92730      -28.92580
C         12.02320      -24.49550      -27.66280
C         11.48580      -23.72720      -26.44310
C         11.86830      -22.25060      -26.41270
C         11.12470      -21.51230      -25.29130
C         11.56460      -20.02090      -25.20960
C         12.94210      -19.78710      -24.54150
C         13.39710      -18.32730      -24.58820
C         14.70350      -18.03030      -23.80780
C         15.58120      -16.93600      -24.46480
C         14.94370      -15.54350      -24.54470
C         15.84180      -14.49140      -25.24420
C         13.60800      -31.06400      -25.71690
C         13.56160      -31.33510      -24.19060
C         12.79500      -33.79830      -24.20420
C         13.37900      -30.03800      -23.35710
C         12.00390      -29.35080      -23.42870
C         11.90980      -28.03410      -22.66800
C         12.79920      -26.91660      -23.26310
C         12.48170      -32.37860      -23.80440
C         14.31160       -6.21370      -10.67650
C         15.31860       -5.27060      -10.33920
C         14.76570       -3.94890      -10.17560
C         13.79280       -1.69740       -9.85420
C         13.21290       -0.43940       -9.72850
C         13.80150        0.84220       -9.52820
C         12.97450        1.96810       -9.49760
C         11.58840        1.81510       -9.58990
C         10.55420        2.76040       -9.54370
C          8.69030        4.38050       -9.71280
C          7.58010        5.28180       -9.89280
C          6.44230        4.60780      -10.36400
C          8.31140        3.05400       -9.92620
C          9.34490        2.13040       -9.72000
C         10.95950        0.53750       -9.76510
C         11.78960       -0.59610       -9.90650
C         12.84410       -2.64490      -10.20160
C         13.38670       -3.92020      -10.33820
C         14.61040       -7.60700      -11.11120
C         13.89710       -8.73650      -11.48010
C         12.42940       -8.83830      -11.43560
C         12.10240      -10.09760      -12.07480
C         10.82280      -10.61500      -12.28570
C         10.65860      -11.84150      -12.92780
C         11.78800      -12.57510      -13.28150
C         13.06590      -12.06260      -13.04340
C         13.23820      -10.79570      -12.42460
C         14.41260      -10.01690      -11.98040
C         15.70820      -10.45060      -12.05960
C         16.09650      -11.72750      -12.51590
C         16.83350       -9.70790      -11.65040
C         16.80730       -5.51020      -10.29280
C         17.31470       -5.59540       -8.85870
C         18.88700       -5.68280       -8.78760
C         19.44460       -5.55280       -7.36840
C         19.10200       -6.72230       -6.43170
C         19.71730       -8.10210       -6.75450
C         19.40650       -9.18150       -5.70980
C         19.94610      -10.60730       -6.01830
C         21.46050      -10.68570       -6.26670
C         21.89840      -10.53270       -7.71570
C         23.43820      -10.43600       -7.86520
C         10.49620       -2.61060      -10.99430
C         10.12180       -1.93700      -12.35120
C         11.30630       -1.87880      -13.33570
C         11.82160       -3.18610      -13.92860
C          8.88740       -2.60520      -13.06230
C          7.55680       -2.52120      -12.31220
C          6.37160       -3.15870      -13.08230
C          5.05030       -2.85160      -12.36410
C          5.22460        5.32680      -10.80910
C          4.01740        5.01210      -11.37850
C          2.97760        5.96820      -11.78620
C          1.79720        5.12270      -12.24830
C          0.50930        5.44180      -12.70900
C         -0.39450        4.45070      -13.07310
C         -0.03280        3.10550      -12.94580
C          1.26870        2.76830      -12.52930
C          2.12400        3.79990      -12.16980
C          3.48780        3.64930      -11.66270
C          2.99740        7.33420      -11.78650
C          4.09460        8.18610      -11.48860
C          1.87640        8.16020      -12.11450
C          7.70100        6.74970       -9.62490
C          7.03130        7.12440       -8.27870
C          6.78090        8.65150       -8.14350
C          8.03790        9.50710       -8.37030
C          7.84220       10.99810       -8.02130
C          6.65990       11.72600       -8.70150
C          6.76160       13.21740       -8.58380
C          5.61730       13.92950       -9.29990
C          5.83500       15.43840       -9.33250
C          4.74160       16.17120      -10.13720
C          3.34230       16.16650       -9.50680
C          8.48170       -0.20170       -9.62920
C          8.61690       -1.00160       -8.26570
C          7.65120       -2.20730       -8.19270
C          6.18060       -1.96060       -8.46020
C          8.64130       -0.08320       -7.01390
C          7.34150        0.71250       -6.77670
C          7.57860        1.92140       -5.83210
C          8.03870        1.50430       -4.41670
C          6.02120      -66.71750       -3.93720
C          4.84270      -66.14090       -4.47970
C          5.06920      -64.73260       -4.73590
C          5.64310      -62.40760       -5.34190
C          6.02650      -61.18270       -5.87890
C          5.34840      -59.93700       -6.96950
C          6.32040      -58.58310       -7.42370
C          8.00880      -58.44430       -6.81640
C          9.01430      -57.49910       -6.83790
C         10.68980      -55.70640       -6.66240
C         11.59250      -54.61550       -6.43140
C         12.80110      -55.09920       -5.91430
C         11.12980      -56.91220       -6.18140
C         10.14800      -57.92270       -6.11840
C          8.67650      -59.69070       -5.75190
C          7.66450      -61.02950       -5.26060
C          6.63850      -62.97430       -4.55920
C          6.32470      -64.31230       -4.25070
C          6.28570      -68.15390       -3.88530
C          6.39380      -69.03120       -4.92500
C          6.33000      -68.64250       -6.33430
C          6.44460      -69.86580       -7.12350
C          6.42250      -69.96740       -8.52250
C          6.48980      -71.24390       -9.10990
C          6.62050      -72.38170       -8.28800
C          6.70050      -72.23580       -6.88450
C          6.59560      -70.96240       -6.27820
C          6.60460      -70.47960       -4.87840
C          6.75510      -71.30190       -3.78910
C          6.77840      -72.71820       -3.86430
C          6.93700      -70.84970       -2.43200
C          3.57920      -66.89970       -4.98440
C          2.31310      -66.74350       -4.08890
C          1.59160      -65.36260       -4.18570
C          0.07440      -65.34310       -3.85860
C         -0.82380      -65.83500       -5.02930
C         -1.00290      -64.85830       -6.21340
C         -1.61630      -65.53910       -7.47250
C         -3.07470      -66.03420       -7.29640
C         -4.08400      -64.86640       -7.14230
C         -5.55440      -65.35210       -7.12640
C         -6.56500      -64.24250       -7.26140
C          8.65850      -62.23290       -3.22840
C          8.42350      -61.21860       -2.05230
C          9.28170      -61.51950       -0.78790
C         10.82070      -61.49280       -0.99710
C          6.95640      -61.07940       -1.65240
C          6.26040      -62.27280       -1.02650
C          4.72990      -62.09790       -0.98720
C          4.25630      -60.89880       -0.11630
C         13.88130      -54.27140       -5.33760
C         15.22020      -54.48100       -5.13860
C         15.97610      -55.63720       -5.66400
C         17.26520      -55.57730       -4.97330
C         18.27430      -56.51760       -5.01080
C         19.44030      -56.33290       -4.29230
C         19.63600      -55.15010       -3.58790
C         18.60300      -54.18840       -3.55240
C         17.40210      -54.41820       -4.23240
C         16.10650      -53.69430       -4.28030
C         15.84210      -52.58660       -3.54040
C         16.73140      -52.05830       -2.57470
C         14.65000      -51.81120       -3.61440
C         11.14930      -53.16790       -6.64870
C         12.13130      -52.30530       -7.44170
C         11.46050      -51.01390       -7.93300
C         12.37970      -50.10400       -8.75110
C         13.42690      -49.32640       -7.91810
C         12.86200      -48.04280       -7.27700
C         13.90020      -47.20310       -6.53380
C         13.35910      -45.85010       -6.03910
C         14.34190      -45.09510       -5.09210
C         15.69550      -44.82270       -5.71840
C         16.60640      -43.94340       -4.81800
C         10.97160      -59.91360       -4.79940
C         11.29690      -61.31620       -5.42600
C         12.31150      -63.64170       -4.80350
C         11.72640      -61.25840       -6.90220
C         13.07060      -60.44740       -7.23510
C         14.60680      -60.10760      -10.15800
C         14.85100      -58.76270      -10.97470
C         12.24650      -62.14040       -4.53700
C          5.11750      -46.75860       -8.48160
C          6.04360      -47.56880       -7.82230
C          5.45360      -48.81700       -7.47420
C          4.43160      -50.97900       -6.89690
C          3.78590      -52.19590       -6.62950
C          4.24950      -53.40720       -6.04560
C          3.37260      -54.49540       -5.89620
C          2.02380      -54.38270       -6.32120
C          0.93980      -55.25500       -6.24690
C         -1.03880      -56.73140       -6.12280
C         -2.17950      -57.59910       -6.06000
C         -3.28920      -56.99430       -6.65330
C         -1.29720      -55.50470       -6.70150
C         -0.18900      -54.65700       -6.72250
C          1.54330      -53.16480       -6.88520
C          2.44290      -52.11130       -7.12360
C          3.58240      -50.19960       -7.63680
C          4.15900      -48.97400       -7.97150
C          5.35180      -45.38490       -8.94340
C          4.61170      -44.22340       -8.83290
C          3.36840      -44.15880       -8.03750
C          2.82060      -42.80930       -8.25620
C          1.62270      -42.27190       -7.81100
C          1.28360      -40.96430       -8.15760
C          2.18290      -40.17930       -8.87500
C          3.38030      -40.71430       -9.31640
C          3.71900      -42.03690       -9.03120
C          4.86330      -42.90780       -9.46220
C          5.84770      -42.51150      -10.31730
C          5.93770      -41.24650      -10.94890
C          6.92500      -43.32920      -10.71340
C          7.50390      -47.25840       -7.52270
C          7.77270      -46.96320       -6.01640
C          9.25520      -46.72640       -5.66090
C          9.57850      -46.78740       -4.14360
C          9.07580      -45.60180       -3.25660
C          9.79290      -44.25590       -3.54460
C          9.32190      -43.13360       -2.58620
C          9.87480      -41.72860       -2.89240
C         11.37560      -41.57990       -2.54540
C         11.92070      -40.18950       -2.89780
C         13.40110      -40.08570       -2.53950
C          1.44920      -50.52070       -8.87920
C          1.25770      -51.57420      -10.02660
C          2.59490      -52.06410      -10.67980
C          3.40800      -50.99960      -11.47190
C          0.29600      -51.09860      -11.13510
C         -1.16100      -51.00050      -10.68090
C         -2.15830      -50.61290      -11.80020
C         -3.63480      -50.58080      -11.30210
C         -4.54970      -57.71650       -6.88780
C         -5.83210      -57.48530       -7.30570
C         -6.92360      -58.50800       -7.49240
C         -8.12910      -57.75760       -7.93800
C         -9.41520      -58.19580       -8.30060
C        -10.39660      -57.25710       -8.62630
C        -10.06800      -55.90170       -8.76990
C         -8.77100      -55.49550       -8.51170
C         -7.82400      -56.41230       -8.07530
C         -6.42340      -56.18590       -7.71700
C         -6.87060      -59.87090       -7.34930
C         -5.75100      -60.61930       -6.93970
C         -7.95670      -60.75990       -7.57000
C         -2.08200      -58.94850       -5.38030
C         -2.68390      -58.85760       -3.97180
C         -3.09020      -60.22390       -3.40750
C         -1.91540      -61.16460       -3.04870
C         -2.32650      -62.39500       -2.28320
C         -3.23050      -63.31720       -3.08640
C         -3.55320      -64.60710       -2.33440
C         -4.43810      -65.59930       -3.10410
C         -5.95320      -65.52750       -2.81490
C         -6.59200      -64.14030       -2.99800
C         -8.09510      -64.07280       -2.79740
C         -0.91040      -52.32630       -7.24600
C         -1.05380      -51.34250       -6.07500
C         -1.90380      -50.09080       -6.40250
C         -3.18910      -50.34680       -7.22230
C         -1.46380      -52.02150       -4.73940
C         -2.91570      -52.54650       -4.63710
C         -3.21200      -53.44790       -3.45330
C         -3.17900      -52.70080       -2.11490
C         16.96570      -46.39490       -9.53400
C         16.36450      -47.44600      -10.24820
C         16.80570      -48.70060       -9.75650
C         17.70980      -50.87370       -9.00890
C         18.24650      -52.07760       -8.57230
C         17.87080      -53.43060       -8.81140
C         18.67900      -54.46710       -8.30970
C         19.90320      -54.14410       -7.66960
C         20.92540      -54.97120       -7.29980
C         22.88820      -56.34920       -6.86070
C         24.07880      -57.12100       -6.73970
C         25.16170      -56.34520       -6.27340
C         23.08200      -55.00270       -6.56880
C         21.98480      -54.21190       -6.89610
C         20.29510      -52.79430       -7.44000
C         19.40000      -51.75510       -7.78580
C         18.37050      -49.82780       -8.42740
C         17.82720      -48.58740       -8.80950
C         16.56300      -45.02040       -9.73710
C         17.25590      -43.89980      -10.08110
C         18.68030      -43.85280      -10.33170
C         19.02210      -42.46040      -10.68390
C         20.27960      -41.95420      -10.97070
C         20.39540      -40.59330      -11.29230
C         19.25330      -39.79030      -11.34030
C         17.99920      -40.34300      -11.09860
C         17.88090      -41.68860      -10.72400
C         16.70370      -42.56780      -10.40850
C         15.40790      -42.14330      -10.43610
C         15.00820      -40.83190      -10.84600
C         14.28530      -42.92170      -10.02620
C         15.36100      -47.30380      -11.37290
C         13.91690      -47.31890      -10.85880
C         12.90050      -46.68680      -11.83400
C         11.42570      -46.94880      -11.40770
C         10.38890      -46.12660      -12.18290
C         10.41770      -46.36900      -13.71360
C          9.56570      -45.37200      -14.46820
C         10.25620      -44.12630      -15.05470
C         10.74590      -43.04800      -14.06400
C         11.38580      -41.84750      -14.77350
C         12.00150      -40.84540      -13.81190
C         20.18570      -49.51910       -6.73780
C         20.00040      -49.94070       -5.26060
C         21.03020      -49.17100       -4.36200
C         21.02000      -49.51350       -2.88840
C         18.54030      -49.79890       -4.75810
C         17.96890      -48.34800       -4.76080
C         16.78920      -48.09220       -3.79400
C         17.19780      -47.96280       -2.31670
C         26.50240      -56.92860       -6.00820
C         27.76700      -56.46720       -5.77950
C         28.14410      -55.04650       -5.67780
C         29.62210      -55.00020       -5.51240
C         30.43210      -53.86680       -5.46770
C         31.79190      -54.02620       -5.29990
C         32.32460      -55.29980       -5.14450
C         31.50230      -56.42460       -5.17890
C         30.12080      -56.28620       -5.39330
C         28.99920      -57.26600       -5.55270
C         29.16430      -58.62390       -5.50660
C         30.38340      -59.28940       -5.34500
C         28.09960      -59.55280       -5.62900
C         24.01090      -58.63560       -7.11980
C         23.70020      -58.84140       -8.62900
C         22.96560      -60.16590       -8.91720
C         22.45370      -60.22100      -10.35620
C         21.61270      -61.47210      -10.59950
C         20.14800      -61.33240      -10.17420
C         19.39590      -62.66960      -10.26860
C         17.87530      -62.49370      -10.36320
C         17.09250      -63.79180      -10.10530
C         17.60360      -65.00700      -10.88940
C         16.60770      -66.17510      -10.83030
C         22.67970      -51.81250       -6.88670
C         22.99570      -51.18050       -8.29330
C         23.79480      -48.83050       -7.36060
C         23.35390      -52.24200       -9.36620
C         24.81030      -52.79530       -9.37920
C         25.06200      -53.95620      -10.39490
C         24.42020      -55.27030       -9.98910
C         24.10670      -50.08570       -8.17960
C          2.48780      -16.34770      -32.22410
C          1.61310      -17.34510      -32.72720
C          2.24920      -18.63550      -32.75410
C          3.38200      -20.83400      -32.81840
C          4.08280      -22.01970      -32.82500
C          3.66850      -23.34720      -33.03780
C          4.57580      -24.40460      -32.90190
C          5.93510      -24.13270      -32.61660
C          7.03240      -24.99270      -32.48280
C          9.00850      -26.43070      -32.13210
C         10.14570      -27.25080      -31.81730
C         11.25010      -26.50560      -31.38220
C          9.27570      -25.06260      -31.95090
C          8.15730      -24.26400      -32.18440
C          6.38620      -22.78250      -32.42670
C          5.43200      -21.70990      -32.44350
C          4.21450      -19.81710      -32.37400
C          3.59710      -18.58060      -32.39100
C          2.07860      -15.00510      -31.76750
C          2.65880      -13.80910      -31.46680
C          4.09460      -13.53570      -31.66350
C          4.34850      -12.21050      -31.09370
C          5.55520      -11.53300      -31.01650
C          5.57500      -10.25340      -30.49050
C          4.42760       -9.65680      -29.95590
C          3.21460      -10.37210      -30.06030
C          3.16430      -11.66160      -30.62620
C          2.04980      -12.58910      -30.91540
C          0.74670      -12.32510      -30.66220
C          0.25280      -11.07220      -30.20260
C         -0.27820      -13.31420      -30.81300
C          0.14560      -17.10600      -33.06880
C         -0.03620      -16.09690      -34.24410
C         -1.53990      -15.94210      -34.64590
C         -1.77310      -14.92400      -35.79590
C         -1.50200      -13.43880      -35.46210
C         -2.41480      -12.76970      -34.37830
C         -1.88940      -11.36860      -34.00520
C         -2.72430      -10.63870      -32.92200
C         -4.18800      -10.33750      -33.30140
C         -4.85720       -9.30820      -32.39160
C         -6.33750       -9.09910      -32.75210
C          6.48740      -19.57770      -31.34710
C          6.71950      -20.11010      -29.88260
C          5.44060      -20.35700      -29.06200
C          4.54240      -19.15760      -28.75280
C          7.71010      -19.19330      -29.10670
C          9.18390      -19.40200      -29.53130
C         10.13090      -18.49140      -28.79730
C         11.60230      -18.68020      -29.15760
C         12.52720      -27.13580      -30.91300
C         13.78330      -26.72000      -30.56000
C         14.90590      -27.57330      -30.09280
C         16.06140      -26.69380      -29.86790
C         17.36830      -26.92410      -29.41880
C         18.26850      -25.86860      -29.24310
C         17.90870      -24.56060      -29.58390
C         16.60680      -24.30450      -30.04100
C         15.71840      -25.39150      -30.16840
C         14.32840      -25.33310      -30.56610
C         14.92410      -28.91210      -29.87380
C         13.81080      -29.78350      -29.88720
C         16.08340      -29.63100      -29.53780
C         10.04630      -28.75820      -31.85700
C         10.56350      -29.29120      -33.19020
C         10.53110      -30.82550      -33.29020
C          9.10590      -31.46100      -33.25000
C          9.00560      -32.62680      -32.23280
C          8.97480      -32.13740      -30.78110
C          8.97440      -33.29240      -29.74030
C          8.95550      -32.85230      -28.26610
C          9.02710      -33.96860      -27.22480
C         10.43460      -34.49410      -26.88830
C         11.01960      -35.47810      -27.92710
C          8.81400      -21.84440      -32.27280
C          8.95710      -21.12450      -33.66600
C          9.97260      -19.94390      -33.61420
C         11.37270      -20.23570      -33.02980
C          9.17790      -22.11540      -34.85390
C         10.49300      -22.89670      -34.86070
C         10.47180      -24.17120      -35.75230
C         10.20740      -23.93180      -37.23200
C        -13.35700      -15.39630      -28.11770
C        -12.41130      -16.36850      -27.80950
C        -12.78840      -17.64810      -28.30610
C        -13.57460      -19.88870      -29.00440
C        -14.06870      -21.13110      -29.34070
C        -13.46520      -22.42760      -29.27330
C        -14.20580      -23.51830      -29.67350
C        -15.51860      -23.37600      -30.09180
C        -16.45920      -24.32420      -30.43530
C        -18.21790      -25.93820      -31.05330
C        -19.23810      -26.87190      -31.42090
C        -20.41610      -26.22580      -31.79190
C        -18.65250      -24.61620      -31.05750
C        -17.65090      -23.69770      -30.68670
C        -16.15280      -22.08940      -30.15160
C        -15.38340      -20.92910      -29.84560
C        -14.44890      -18.89510      -29.34180
C        -14.02650      -17.62470      -28.95140
C        -13.21610      -13.98800      -27.69800
C        -14.00270      -12.88240      -27.54100
C        -15.48030      -12.81360      -27.80220
C        -15.90870      -11.47940      -27.41280
C        -17.21320      -10.95270      -27.45060
C        -17.44970       -9.65500      -27.03140
C        -16.39180       -8.89180      -26.56250
C        -15.08590       -9.41530      -26.51970
C        -14.85250      -10.72880      -26.93710
C        -13.60360      -11.55540      -26.99860
C        -12.38810      -11.11660      -26.54740
C        -12.11970       -9.80360      -26.05010
C        -11.22930      -11.88750      -26.48100
C        -11.16220      -16.15040      -26.98080
C         -9.89870      -15.94660      -27.85970
C         -8.63850      -15.57630      -27.02130
C         -7.30360      -15.67150      -27.74600
C         -6.16230      -14.78640      -27.12820
C         -5.64030      -15.15690      -25.73210
C         -6.54360      -14.81720      -24.51820
C         -6.92380      -13.31750      -24.39890
C         -5.75930      -12.30090      -24.41180
C         -6.31270      -10.86140      -24.28890
C         -5.21780       -9.78070      -24.43450
C        -16.53950      -18.75040      -30.68020
C        -16.53900      -19.01970      -32.22070
C        -17.74930      -18.32160      -32.91650
C        -17.83820      -18.45060      -34.47570
C        -15.17390      -18.69270      -32.91380
C        -14.80010      -17.21130      -33.05490
C        -13.45320      -16.90980      -33.76700
C        -21.61640      -26.95150      -32.21950
C        -22.86350      -26.71490      -32.75730
C        -23.38080      -25.37780      -33.08840
C        -24.74160      -25.56650      -33.57360
C        -25.68300      -24.58910      -33.94710
C        -26.96230      -24.97710      -34.32680
C        -27.32160      -26.30950      -34.27680
C        -26.40550      -27.26060      -33.83680
C        -25.09290      -26.90290      -33.49440
C        -23.90590      -27.68040      -33.07180
C        -23.86610      -29.04520      -32.99510
C        -24.98010      -29.92050      -33.15810
C        -22.72100      -29.81700      -32.69500
C        -18.96410      -28.36390      -31.37330
C        -19.21850      -28.99240      -30.00920
C        -18.83940      -30.49150      -29.97210
C        -19.29980      -31.18290      -28.65910
C        -19.16600      -32.73470      -28.67590
C        -17.75500      -33.25640      -29.04320
C        -17.63200      -34.76140      -29.34870
C        -16.24600      -35.11120      -29.84980
C        -16.15810      -36.48420      -30.50260
C        -16.41710      -37.61200      -29.49690
C        -16.21460      -39.00440      -30.07110
C        -18.65770      -21.44830      -30.35790
C        -18.90600      -20.94840      -28.88260
C        -20.07390      -18.64590      -29.42550
C        -18.91020      -22.05370      -27.80760
C        -20.08500      -23.05630      -27.90030
C        -19.98460      -24.23600      -26.93230
C        -19.12900      -25.40330      -27.47810
C        -20.17820      -20.04670      -28.81480
C        -13.28180      -17.49260      -35.18320
F        -17.93020      -39.90410        3.00540
F        -19.20250      -42.17910        2.06510
F         -2.68030      -25.62010       -4.86770
F         -3.44130      -28.22420       -4.36990
F         16.41300      -43.37320      -22.62580
F         18.87360      -44.36340      -21.90310
F          4.05320      -30.71410      -29.96610
F          2.84380      -28.21740      -30.35150
F          9.43240      -12.33460      -13.16660
F         11.66240      -13.74680      -13.93590
F         -1.60600        4.78390      -13.57110
F         -0.94410        2.14060      -13.27980
F          6.54590      -71.30530      -10.46000
F          6.71050      -73.63610       -8.80080
F         20.41890      -57.29010       -4.34420
F         20.78980      -54.88960       -2.92130
F          0.08020      -40.43720       -7.75780
F          1.86620      -38.92510       -9.21850
F        -11.65920      -57.66980       -8.83360
F        -10.99150      -54.98280       -9.12600
F         21.60120      -40.09490      -11.60310
F         19.36500      -38.52530      -11.77160
F         32.56520      -52.93690       -5.24790
F         33.66860      -55.48000       -4.99670
F          6.76640       -9.59130      -30.47230
F          4.47320       -8.42870      -29.38490
F         19.51640      -26.16430      -28.78270
F         18.73000      -23.48550      -29.47630
F        -18.69020       -9.14440      -27.00530
F        -16.61560       -7.61450      -26.12070
F        -27.87480      -24.02760      -34.68410
F        -28.57350      -26.72690      -34.61960
H        -17.77110      -37.95500        1.24660
H        -20.23410      -41.96650       -0.22940
H        -22.69490      -34.57830       -4.31740
H        -22.61590      -36.25260       -3.98260
H        -22.20540      -36.91720       -6.23930
H        -22.09350      -35.24910       -6.73550
H        -24.41330      -34.79720       -6.09990
H        -24.64510      -36.44650       -5.55580
H        -23.88340      -35.67570       -8.39590
H        -25.54090      -35.86240       -7.91610
H        -23.43870      -38.00400       -7.85990
H        -24.61410      -37.81470       -9.11540
H        -25.29000      -38.39470       -6.14080
H        -26.47530      -38.31270       -7.41700
H        -24.25450      -40.40440       -7.20660
H        -25.40420      -40.25170       -8.52900
H        -26.06740      -42.00250       -7.09720
H        -25.99910      -41.06260       -5.66330
H        -27.97310      -40.54400       -8.02900
H        -28.02410      -39.75300       -6.48820
H        -28.47350      -42.78320       -6.93160
H        -28.49670      -42.04210       -5.36450
H        -30.80840      -42.33320       -6.26070
H        -30.37960      -40.59870       -6.00690
H        -30.37870      -41.30200       -7.62300
H        -14.87250      -32.83260       -4.65070
H        -15.96830      -33.77860       -3.74060
H        -15.15260      -31.00880       -2.82600
H        -16.63140      -31.21310       -0.96130
H        -17.52960      -31.44240       -2.38310
H        -17.29510      -34.03910       -1.94100
H        -16.80070      -33.55720       -0.31970
H        -14.28900      -32.21520       -0.82830
H        -14.51500      -33.73900       -1.67020
H        -12.59980      -31.54370       -2.56300
H        -12.95170      -33.05110       -3.42750
H        -12.13020      -34.35370       -1.41180
H        -10.02350      -32.35100       -2.42570
H        -10.48740      -33.86860       -3.19580
H         -9.69560      -33.85670       -1.61240
H         -4.55430      -23.97340       -5.45480
H         -6.02080      -28.57280       -4.44490
H        -11.96080      -23.02960       -5.25890
H        -13.67800      -23.26260       -5.38840
H        -11.66830      -23.37770       -7.73120
H        -13.38470      -23.60370       -7.90070
H        -12.53940      -21.25220       -8.44910
H        -12.16960      -21.00100       -6.75280
H        -14.98730      -21.73670       -7.73120
H        -14.51080      -21.23540       -6.15550
H        -15.61610      -19.53960       -7.71600
H        -14.25280      -19.63520       -8.75640
H        -12.84030      -18.68200       -6.90180
H        -14.24230      -18.57680       -5.89310
H        -13.75340      -17.14560       -8.49970
H        -15.36920      -17.22960       -7.76360
H        -14.28820      -15.10460       -7.35970
H        -14.58350      -15.96880       -5.85000
H        -12.21280      -16.57560       -5.65240
H        -11.90590      -15.86110       -7.21540
H        -12.87760      -14.38170       -4.73750
H        -12.73030      -13.60160       -6.30960
H        -10.77740      -13.11550       -4.86750
H        -10.37460      -14.80650       -4.71880
H        -13.70900      -31.14600       -4.49840
H        -12.70650      -29.97540       -5.30850
H        -14.65120      -31.93520       -6.62610
H        -12.59190      -33.03580       -7.65250
H        -12.92440      -33.28950       -5.95040
H        -10.74090      -31.48950       -7.04560
H        -10.54270      -33.07010       -6.37240
H        -11.03810      -31.72240       -5.33280
H        -14.64300      -29.96260       -7.98490
H        -13.97840      -31.33670       -8.80760
H        -11.77560      -30.36940       -8.81220
H        -12.10330      -29.36670       -7.48170
H        -12.00860      -27.99340       -9.46150
H        -13.65120      -27.95570       -8.77760
H        -13.59640      -28.02810      -11.25180
H        -12.85260      -29.63330      -11.18060
H        -14.46130      -29.42440      -10.56590
H         16.41040      -40.82300      -23.19750
H         20.80430      -42.66900      -21.83050
H         22.70110      -33.95960      -23.18740
H         22.76610      -35.61480      -22.89880
H         22.98940      -36.07010      -25.39930
H         23.11070      -34.39310      -25.69140
H         25.11290      -34.20720      -24.19950
H         25.07290      -35.91510      -23.94180
H         25.52560      -34.34520      -26.59140
H         25.33570      -36.09170      -26.55060
H         27.37340      -36.09050      -24.82320
H         27.52710      -36.15350      -26.50750
H         29.11800      -34.59210      -25.60380
H         28.05400      -33.80460      -26.69230
H         26.83040      -32.76060      -24.84180
H         28.52850      -32.46020      -24.64840
H         27.57200      -32.90740      -22.48460
H         27.03750      -34.50910      -22.90780
H         29.92110      -33.49610      -22.70620
H         29.51750      -35.08730      -23.27630
H         28.19680      -35.41960      -21.06860
H         28.91540      -33.96160      -20.48890
H         30.21020      -35.97600      -19.77100
H         30.65620      -36.29390      -21.44540
H         31.13460      -34.77860      -20.68740
H         15.07140      -33.25130      -25.45420
H         16.30770      -34.43510      -25.62710
H         15.63830      -32.33090      -27.75240
H         13.74680      -33.97190      -27.51090
H         14.81670      -35.25470      -27.86260
H         13.51700      -34.61650      -29.84650
H         14.20280      -32.96960      -29.82650
H         15.19910      -34.43840      -30.09030
H         17.14210      -33.30450      -29.28810
H         18.01830      -33.02260      -27.83650
H         17.56250      -35.48440      -27.16820
H         17.06170      -35.75760      -28.84230
H         19.41270      -36.38520      -28.24240
H         19.80870      -34.75150      -27.90470
H         18.90900      -35.88660      -30.65850
H         19.26740      -34.17240      -30.35290
H          6.48710      -30.65400      -29.33790
H          4.38240      -26.24670      -29.99920
H         11.44880      -24.26220      -28.55940
H         13.00090      -24.08540      -27.91610
H         10.40990      -23.90210      -26.44440
H         11.85970      -24.18670      -25.52820
H         12.94350      -22.16300      -26.25690
H         11.65310      -21.77400      -27.36900
H         11.21780      -21.99290      -24.31740
H         10.05560      -21.51400      -25.50410
H         10.82140      -19.42240      -24.68290
H         11.55670      -19.55600      -26.19550
H         13.70440      -20.37540      -25.05220
H         12.86810      -20.11890      -23.50580
H         13.56320      -18.01400      -25.61890
H         12.58740      -17.72180      -24.18110
H         15.29000      -18.94480      -23.71980
H         14.49670      -17.78120      -22.76700
H         16.52840      -16.88010      -23.92830
H         15.84370      -17.21960      -25.48400
H         13.96200      -15.61830      -25.01250
H         14.75310      -15.15030      -23.54610
H         15.37810      -13.50500      -25.24470
H         16.82000      -14.43650      -24.76660
H         16.00200      -14.75900      -26.28870
H         13.81910      -31.91940      -26.35860
H         12.60050      -30.74810      -25.98770
H         12.00560      -34.45960      -23.84710
H         13.71970      -34.15560      -23.75110
H         12.86410      -33.90650      -25.28660
H         14.17610      -29.33700      -23.60500
H         13.58500      -30.24380      -22.30670
H         11.24540      -30.04420      -23.06540
H         11.75610      -29.14020      -24.46910
H         12.12240      -28.10750      -21.60140
H         10.90090      -27.64110      -22.79380
H         13.87020      -27.11710      -23.23310
H         12.63160      -25.99350      -22.70820
H         12.58950      -26.77320      -24.32300
H         14.52360      -31.77290      -23.92440
H         11.48480      -32.09400      -24.14090
H         12.35740      -32.35440      -22.72180
H          9.94550      -10.04570      -12.01630
H         13.86220      -12.70610      -13.38720
H         17.28780       -4.66040      -10.77760
H         17.19320       -6.32830      -10.90100
H         16.88500       -6.45860       -8.35040
H         17.04220       -4.72640       -8.25990
H         19.31100       -4.87990       -9.39060
H         19.17430       -6.65060       -9.19850
H         19.01610       -4.66390       -6.90540
H         20.51070       -5.33310       -7.42580
H         18.01960       -6.83450       -6.36970
H         19.40880       -6.42420       -5.42910
H         19.37870       -8.45090       -7.73010
H         20.79700       -7.97560       -6.83370
H         18.32410       -9.22830       -5.58990
H         19.81740       -8.88720       -4.74410
H         19.63890      -11.26000       -5.20110
H         19.43430      -11.02120       -6.88710
H         21.79920      -11.68350       -5.98790
H         21.98740      -10.03570       -5.56820
H         21.49980      -11.34590       -8.32230
H         21.45730       -9.63500       -8.14890
H         23.76280      -10.33850       -8.90120
H         23.84700       -9.57210       -7.34110
H         23.88420      -11.32580       -7.42070
H          9.67250       -2.65420      -10.28170
H         10.69860       -3.66460      -11.18480
H          9.85150       -0.89640      -12.17160
H         11.00960       -1.20200      -14.13690
H         12.12160       -1.39280      -12.79980
H         12.00460       -3.95350      -13.17640
H         11.16280       -3.59520      -14.69450
H          8.73560       -2.15530      -14.04350
H          9.14210       -3.64680      -13.25820
H          7.31400       -1.46500      -12.19560
H          7.63450       -2.98840      -11.33050
H          6.55640       -4.22840      -13.18060
H          4.88840       -1.77450      -12.40700
H          5.07140       -3.13480      -11.31170
H          4.23670       -3.37340      -12.86780
H          0.19620        6.45920      -12.89150
H          1.57290        1.73460      -12.45700
H          7.29720        7.35570      -10.43590
H          8.74580        7.04830       -9.53840
H          6.05200        6.65960       -8.16390
H          7.61680        6.76830       -7.43110
H          6.39190        8.85610       -7.14600
H          5.98680        8.93740       -8.83330
H          8.82270        9.14290       -7.70730
H          8.38960        9.38690       -9.39500
H          8.76630       11.52700       -8.25470
H          7.68190       11.05990       -6.94490
H          5.70870       11.37650       -8.30000
H          6.66420       11.47350       -9.76180
H          6.84620       13.49780       -7.53390
H          7.71230       13.53690       -9.01060
H          5.50740       13.49990      -10.29560
H          4.71820       13.68020       -8.73630
H          5.91720       15.84100       -8.32300
H          6.80840       15.61030       -9.79170
H          4.70840       15.79630      -11.16020
H          5.04800       17.21110      -10.25030
H          2.65170       16.84920      -10.00190
H          2.93940       15.15380       -9.51150
H          8.53220       -0.84290      -10.50920
H          7.51180        0.29380       -9.67130
H          9.61160       -1.44730       -8.27500
H          7.74070       -2.60400       -7.18140
H          8.01870       -2.99790       -8.84680
H          5.71310       -1.24730       -7.78150
H          5.59080       -2.87380       -8.38090
H          6.00620       -1.53150       -9.44690
H          9.50260        0.58290       -7.06440
H          8.77510       -0.66250       -6.10040
H          6.59100        0.08310       -6.29850
H          6.92030        1.06850       -7.71680
H          6.66540        2.50480       -5.71500
H          8.30960        2.58060       -6.30030
H          8.14440        2.37330       -3.76720
H          7.31800        0.86460       -3.90730
H          9.03070        1.05380       -4.44690
H          6.33200      -69.09300       -9.14990
H          6.85540      -73.12620       -6.29310
H          3.34310      -66.57280       -5.99700
H          3.73500      -67.97610       -5.05630
H          1.61360      -67.52510       -4.38560
H          2.59660      -66.94970       -3.05680
H          2.10650      -64.67140       -3.51840
H          1.70220      -65.00390       -5.20900
H         -0.19180      -64.32700       -3.56730
H         -0.11230      -65.95720       -2.97760
H         -0.46570      -66.80450       -5.37560
H         -1.82320      -66.03060       -4.64070
H         -1.61660      -64.01860       -5.88750
H         -0.04390      -64.40510       -6.46440
H         -0.99890      -66.39090       -7.75770
H         -1.54500      -64.79440       -8.26530
H         -3.31390      -66.61430       -8.18770
H         -3.19870      -66.73880       -6.47400
H         -3.95960      -64.16490       -7.96730
H         -3.86330      -64.29860       -6.23840
H         -5.76260      -65.97040       -6.25330
H         -5.68840      -66.02440       -7.97380
H         -7.59280      -64.60480       -7.28230
H         -6.51460      -63.50280       -6.46230
H         -6.37530      -63.72230       -8.20030
H          9.68430      -62.19080       -3.59440
H          8.60450      -63.24220       -2.82050
H          8.67000      -60.23210       -2.44490
H          8.97910      -62.49330       -0.40280
H          9.07910      -60.78530       -0.00820
H         11.34010      -61.41510       -0.04210
H         11.14860      -62.38960       -1.52280
H         11.18950      -60.61890       -1.53410
H          6.92540      -60.23100       -0.96880
H          6.40590      -60.69700       -2.51190
H          6.48310      -63.19760       -1.55870
H          6.57750      -62.35660        0.01300
H          4.28280      -63.02100       -0.61830
H          4.30740      -61.99070       -1.98630
H          4.48990      -61.12120        0.92490
H          4.75880      -59.97690       -0.40910
H         18.16340      -57.39850       -5.62570
H         18.80120      -53.30860       -2.95830
H         11.01970      -52.68340       -5.68090
H         10.16700      -53.16220       -7.12100
H         13.01520      -52.05350       -6.85560
H         12.49830      -52.85680       -8.30720
H         10.61540      -51.27480       -8.57010
H         11.06940      -50.43300       -7.09770
H         11.82160      -49.39050       -9.35750
H         12.93370      -50.74980       -9.43240
H         14.26020      -49.02880       -8.55460
H         13.87180      -49.98420       -7.17150
H         12.03790      -48.27980       -6.60410
H         12.39540      -47.40630       -8.02890
H         14.24260      -47.78560       -5.67850
H         14.75800      -47.00050       -7.17520
H         12.43750      -46.00150       -5.47720
H         13.06620      -45.22370       -6.88170
H         13.88750      -44.15430       -4.78170
H         14.47940      -45.69290       -4.19110
H         16.22800      -45.73490       -5.98750
H         15.53900      -44.30540       -6.66500
H         17.47830      -43.51560       -5.31290
H         16.01860      -43.11150       -4.43000
H         16.95770      -44.46480       -3.92750
H         10.53880      -60.08030       -3.81300
H         11.84710      -59.27790       -4.66680
H         12.98620      -64.16350       -4.12480
H         12.64680      -63.81920       -5.82530
H         11.31590      -64.06670       -4.67590
H         10.89250      -60.81130       -7.44330
H         11.75690      -62.30350       -7.21050
H         13.68280      -60.82700       -6.41700
H         12.80040      -59.50680       -6.75500
H         14.25340      -60.73720      -10.97460
H         15.62180      -60.50240      -10.20320
H         13.93110      -58.35420      -11.39300
H         15.47030      -58.98180      -11.84450
H         15.37220      -57.98190      -10.42080
H         10.36370      -61.87790       -5.46690
H         12.01420      -61.99340       -3.48220
H         13.26540      -61.76380       -4.62700
H          0.93720      -42.85290       -7.21190
H          3.98940      -40.02190       -9.87850
H          8.10740      -48.11210       -7.83100
H          7.88640      -46.41570       -8.09860
H          7.21060      -46.08710       -5.69280
H          7.37430      -47.77460       -5.40720
H          9.86100      -47.50020       -6.13250
H          9.67190      -45.80610       -6.07000
H          9.18970      -47.71480       -3.72310
H         10.66420      -46.83880       -4.06250
H          8.00260      -45.54090       -3.43740
H          9.17950      -45.84580       -2.19930
H          9.63160      -43.91770       -4.56820
H         10.87760      -44.35440       -3.50210
H          8.23520      -43.07420       -2.64630
H          9.54950      -43.39700       -1.55330
H          9.29540      -41.01110       -2.31140
H          9.73960      -41.43770       -3.93410
H         11.45100      -41.73580       -1.46930
H         11.96420      -42.33880       -3.06090
H         11.38190      -39.44210       -2.31530
H         11.72670      -40.00360       -3.95420
H         13.78670      -39.12580       -2.88310
H         14.00310      -40.86890       -3.00020
H         13.63430      -40.12880       -1.47560
H          0.54670      -50.20460       -8.35610
H          1.73590      -49.58180       -9.35300
H          0.82700      -52.48670       -9.61430
H          2.38040      -52.92170      -11.31740
H          3.24330      -52.47820       -9.90770
H          3.58080      -50.13360      -10.83290
H          2.81320      -50.59260      -12.28960
H          0.40230      -51.75820      -11.99640
H          0.65130      -50.12280      -11.46620
H         -1.50080      -51.93800      -10.24080
H         -1.27590      -50.25930       -9.89000
H         -1.91120      -49.63260      -12.20770
H         -3.96980      -51.49040      -10.80360
H         -3.79200      -49.77110      -10.58950
H         -4.29250      -50.41090      -12.15460
H         -9.75160      -59.21220       -8.15880
H         -8.58740      -54.43420       -8.59120
H         -2.54460      -59.73700       -5.97390
H         -1.05350      -59.29420       -5.27650
H         -3.54900      -58.19450       -3.97150
H         -1.99860      -58.39800       -3.25950
H         -3.69220      -60.04810       -2.51600
H         -3.77080      -60.68500       -4.12310
H         -1.15270      -60.64920       -2.46480
H         -1.39070      -61.43730       -3.96430
H         -1.42620      -62.93940       -1.99800
H         -2.84410      -62.08970       -1.37380
H         -4.14360      -62.76810       -3.31660
H         -2.82540      -63.51530       -4.07880
H         -3.93150      -64.40070       -1.33320
H         -2.60080      -65.11140       -2.17110
H         -4.18030      -66.62550       -2.84210
H         -4.30440      -65.50080       -4.18130
H         -6.16770      -65.85820       -1.79870
H         -6.40760      -66.23170       -3.51180
H         -6.10660      -63.40640       -2.35470
H         -6.36900      -63.78070       -4.00250
H         -8.48780      -63.05600       -2.80640
H         -8.31270      -64.52380       -1.82920
H         -0.67670      -51.84080       -8.19350
H         -1.86920      -52.80650       -7.44140
H         -0.06320      -50.91300       -5.92530
H         -2.15130      -49.56070       -5.48280
H         -1.29060      -49.41590       -6.99970
H         -3.85810      -51.01920       -6.68520
H         -3.76630      -49.43290       -7.36250
H         -2.99740      -50.73970       -8.22090
H         -0.79590      -52.87330       -4.61070
H         -1.20860      -51.34150       -3.92670
H         -3.63360      -51.72710       -4.60200
H         -3.23460      -53.04700       -5.55140
H         -4.14200      -54.00180       -3.58130
H         -2.45010      -54.22660       -3.41780
H         -3.33290      -53.41180       -1.30320
H         -3.97460      -51.95600       -2.09060
H         -2.22980      -52.21090       -1.89770
H         21.17690      -42.55510      -10.96030
H         17.15330      -39.67440      -11.16140
H         15.55800      -48.02960      -12.16190
H         15.56570      -46.33070      -11.81930
H         13.82620      -46.76050       -9.92710
H         13.64500      -48.34420      -10.60760
H         13.08420      -47.06470      -12.83970
H         13.04010      -45.60570      -11.82940
H         11.16890      -48.00370      -11.50400
H         11.24780      -46.75510      -10.34990
H         10.55650      -45.06680      -11.99070
H          9.38760      -46.31400      -11.79520
H         10.06130      -47.38090      -13.90650
H         11.44270      -46.33760      -14.08290
H          9.09170      -45.88650      -15.30420
H          8.74600      -45.04740      -13.82730
H          9.52720      -43.63920      -15.70230
H         11.08920      -44.45560      -15.67580
H          9.94350      -42.69040      -13.41870
H         11.49120      -43.47330      -13.39190
H         12.15050      -42.20580      -15.46270
H         10.63730      -41.32830      -15.37220
H         12.48470      -40.01400      -14.32490
H         12.78530      -41.34090      -13.23900
H         11.25580      -40.46880      -13.11170
H         21.22240      -49.58900       -7.06710
H         19.91740      -48.46790       -6.84320
H         20.23560      -50.99970       -5.15400
H         22.02180      -49.37990       -4.76360
H         20.92320      -48.09110       -4.46400
H         21.88560      -49.11100       -2.36230
H         21.08980      -50.59280       -2.75320
H         20.13860      -49.11150       -2.38870
H         18.48930      -50.20880       -3.74940
H         17.86280      -50.42130       -5.34270
H         17.60550      -48.10530       -5.75930
H         18.72780      -47.59540       -4.54660
H         16.32580      -47.12240       -3.97560
H         16.04060      -48.86650       -3.96190
H         17.96840      -47.21000       -2.15050
H         17.61100      -48.88870       -1.91650
H         30.07450      -52.85140       -5.55470
H         31.96660      -57.38890       -5.03410
H         24.89270      -59.22630       -6.87190
H         23.18080      -59.07570       -6.56720
H         24.59190      -58.78230       -9.25310
H         23.06540      -58.02800       -8.98050
H         22.09300      -60.21720       -8.26600
H         23.64650      -60.97620       -8.65660
H         21.92000      -59.30240      -10.59980
H         23.34380      -60.23990      -10.98500
H         21.64000      -61.74180      -11.65520
H         22.09050      -62.30610      -10.08540
H         20.06170      -60.98820       -9.14360
H         19.67540      -60.59000      -10.81720
H         19.66230      -63.26840       -9.39770
H         19.74230      -63.22970      -11.13720
H         17.59680      -61.77000       -9.59720
H         17.62810      -62.06380      -11.33390
H         16.03520      -63.60670      -10.29460
H         17.12130      -64.03180       -9.04250
H         18.57090      -65.28450      -10.47050
H         17.75250      -64.72040      -11.93040
H         15.62450      -65.85080      -11.17140
H         16.53230      -66.60000       -9.82940
H         16.92210      -66.99000      -11.48240
H         22.38200      -51.05540       -6.16110
H         23.59810      -52.24010       -6.48440
H         24.64230      -48.14680       -7.41020
H         22.92140      -48.32040       -7.76690
H         23.62480      -49.07260       -6.31160
H         22.60190      -53.02970       -9.32110
H         23.20720      -51.81590      -10.35870
H         25.48540      -51.97170       -9.61180
H         25.02930      -53.14020       -8.36870
H         24.70060      -53.65090      -11.37690
H         26.12990      -54.14010      -10.51320
H         23.33640      -55.20250       -9.89440
H         24.59590      -56.04680      -10.73360
H         24.81940      -55.64900       -9.04820
H         22.07790      -50.70020       -8.63260
H         24.99590      -50.56220       -7.76670
H         24.40610      -49.77580       -9.18070
H          6.47020      -11.97130      -31.38680
H          2.35890       -9.87150      -29.63170
H         -0.35780      -18.05030      -33.27610
H         -0.37680      -16.64790      -32.22890
H          0.35430      -15.13220      -33.92010
H          0.50340      -16.44990      -35.12290
H         -1.92900      -16.90740      -34.96990
H         -2.16220      -15.67570      -33.79160
H         -1.12010      -15.19950      -36.62400
H         -2.78210      -15.04450      -36.19020
H         -0.44350      -13.37750      -35.20920
H         -1.52290      -12.83900      -36.37200
H         -2.44550      -13.37960      -33.47540
H         -3.42530      -12.65830      -34.77130
H         -0.84670      -11.38580      -33.68810
H         -1.89460      -10.76710      -34.91420
H         -2.12800       -9.76730      -32.65170
H         -2.73660      -11.27970      -32.04040
H         -4.19020       -9.99480      -34.33610
H         -4.75790      -11.26560      -33.25800
H         -4.31830       -8.36310      -32.45880
H         -4.76190       -9.63910      -31.35750
H         -6.80950       -8.39380      -32.06810
H         -6.90230      -10.03090      -32.72380
H         -6.49000       -8.68970      -33.75080
H          7.41010      -19.61990      -31.92590
H          6.19560      -18.52880      -31.29640
H          7.16590      -21.09980      -29.97820
H          5.71060      -20.78390      -28.09610
H          4.84070      -21.13390      -29.53590
H          4.22910      -18.63970      -29.65930
H          5.10020      -18.46190      -28.12600
H          7.61600      -19.39000      -28.03870
H          7.47480      -18.14010      -29.26040
H          9.48520      -20.42930      -29.32680
H          9.33380      -19.21270      -30.59420
H          9.89750      -17.45970      -29.06030
H         11.97650      -19.60770      -28.72420
H         11.79020      -18.71000      -30.23090
H         12.19500      -17.87010      -28.73290
H         17.73220      -27.89780      -29.12580
H         16.30010      -23.29360      -30.26540
H         10.56980      -29.24120      -31.03190
H          9.01570      -29.06740      -31.68290
H         11.60260      -28.96450      -33.23150
H         10.01870      -28.86830      -34.03430
H         11.03350      -31.14750      -34.20240
H         11.21580      -31.24930      -32.55570
H          8.87170      -31.85080      -34.24060
H          8.32250      -30.73870      -33.02040
H          8.07180      -33.15730      -32.41880
H          9.82640      -33.32600      -32.39290
H          9.85920      -31.54100      -30.55680
H          8.11220      -31.49960      -30.58800
H          9.84350      -33.92620      -29.91640
H          8.11510      -33.94340      -29.90170
H          8.05340      -32.26110      -28.10850
H          9.78180      -32.14770      -28.17200
H          8.37230      -34.77480      -27.55550
H          8.53740      -33.61410      -26.31790
H         11.11170      -33.66070      -26.70080
H         10.43070      -35.03130      -25.93990
H         11.89770      -36.00950      -27.56020
H         11.29030      -34.99960      -28.86830
H          8.68110      -21.18660      -31.41380
H          9.76060      -22.29450      -31.97350
H          8.00110      -20.67690      -33.93770
H         10.09290      -19.51710      -34.60990
H          9.53230      -19.14270      -33.02060
H         11.97010      -20.87080      -33.68400
H         11.95480      -19.32310      -32.90180
H         11.32080      -20.71970      -32.05460
H          8.34490      -22.81610      -34.91190
H          9.15520      -21.54120      -35.78010
H         11.32150      -22.29070      -35.22740
H         10.75370      -23.19280      -33.84460
H         11.39630      -24.73210      -35.61500
H          9.72020      -24.84600      -35.34270
H         10.28800      -24.87850      -37.76620
H         10.90350      -23.21990      -37.67540
H          9.19470      -23.57230      -37.41450
H        -18.02360      -11.54390      -27.85080
H        -14.30070       -8.75120      -26.19000
H        -11.04050      -16.98190      -26.28660
H        -11.25640      -15.31340      -26.28900
H        -10.02290      -15.16130      -28.60530
H         -9.76580      -16.85220      -28.45160
H         -8.58710      -16.23980      -26.15800
H         -8.71420      -14.57230      -26.60390
H         -6.95450      -16.70290      -27.79500
H         -7.46810      -15.35910      -28.77720
H         -6.47750      -13.74320      -27.10400
H         -5.29280      -14.87800      -27.77890
H         -4.66550      -14.68550      -25.60680
H         -5.40650      -16.22150      -25.74160
H         -7.43070      -15.44900      -24.47320
H         -5.92820      -15.01960      -23.64160
H         -7.48240      -13.19660      -23.47070
H         -7.60170      -13.05220      -25.21010
H         -5.06410      -12.50690      -23.59800
H         -5.16970      -12.38600      -25.32460
H         -7.07870      -10.62660      -25.02800
H         -6.76690      -10.74490      -23.30490
H         -5.63890       -8.78030      -24.33450
H         -4.65650       -9.85070      -25.36620
H         -4.48650       -9.94650      -23.64350
H        -17.52860      -18.94900      -30.26740
H        -16.37280      -17.68400      -30.52810
H        -16.70200      -20.08380      -32.39170
H        -18.66930      -18.73300      -32.50130
H        -17.73250      -17.26510      -32.64900
H        -18.73050      -17.92830      -34.82070
H        -17.94420      -19.49400      -34.77230
H        -16.98530      -18.03350      -35.01120
H        -15.21590      -19.15640      -33.89940
H        -14.38190      -19.23980      -32.40250
H        -14.80310      -16.71570      -32.08400
H        -15.59830      -16.72910      -33.61920
H        -13.32160      -15.82820      -33.79990
H        -12.67170      -17.32930      -33.13350
H        -25.40630      -23.54510      -33.94310
H        -26.76560      -28.27880      -33.83500
H        -19.53610      -28.90770      -32.12510
H        -17.95010      -28.58380      -31.70740
H        -20.28440      -28.84750      -29.83360
H        -18.64460      -28.45450      -29.25460
H        -17.76020      -30.58190      -30.09500
H        -19.28400      -30.98360      -30.83720
H        -18.84510      -30.77040      -27.75850
H        -20.37110      -30.99610      -28.58500
H        -19.50060      -33.15590      -27.72790
H        -19.89730      -33.09030      -29.40170
H        -17.40300      -32.75110      -29.94260
H        -17.05350      -32.94410      -28.26960
H        -18.38840      -35.08400      -30.06410
H        -17.77970      -35.30810      -28.41740
H        -15.98390      -34.38950      -30.62350
H        -15.48930      -34.98780      -29.07500
H        -15.19920      -36.60820      -31.00590
H        -16.93130      -36.53820      -31.26890
H        -17.43910      -37.49220      -29.13730
H        -15.75600      -37.49990      -28.63760
H        -16.32650      -39.81230      -29.34790
H        -15.20120      -39.09680      -30.46160
H        -16.92640      -39.21040      -30.87040
H        -18.45110      -20.60650      -31.01870
H        -19.55410      -21.89270      -30.79040
H        -21.00450      -18.08140      -29.36760
H        -19.29740      -18.06450      -28.92840
H        -19.81720      -18.63220      -30.48470
H        -17.96660      -22.59830      -27.77650
H        -18.90640      -21.60700      -26.81330
H        -21.02010      -22.53450      -27.69640
H        -20.18410      -23.38110      -28.93600
H        -19.67080      -23.89890      -25.94440
H        -20.99330      -24.60740      -26.75160
H        -18.13680      -25.06210      -27.77370
H        -19.01290      -26.18530      -26.72780
H        -19.57590      -25.86860      -28.35670
H        -18.06200      -20.30830      -28.62550
H        -21.01950      -20.52850      -29.31300
H        -20.50270      -19.90800      -27.78360
H          3.67540      -19.42710      -28.14970
H          9.90180      -18.54360      -27.73300
H         10.28010      -36.23750      -28.18130
H        -12.33200      -17.16820      -35.60850
H        -13.26720      -18.58240      -35.16940
H        -14.07820      -17.17200      -35.85480
H        -11.73510      -32.91620       -0.56910
H         20.55490      -35.34210      -30.26540
H        -18.40250      -33.13610       -0.94210
H        -10.27480      -13.97120       -6.30830
H         -2.17310      -51.30820      -12.63950
H         16.30540      -47.75560       -1.72620
H          4.34120      -51.37030      -11.89580
H         -8.66360      -64.59410       -3.56760
H          6.31120       -2.76340      -14.09630
H          3.17680      -60.75450       -0.15990
H          3.39230       16.46190       -8.45870
H         12.77610       -3.04420      -14.43550
N        -20.20730      -29.13990       -6.05040
N        -18.64390      -27.08510       -6.21170
N        -14.70970      -29.48640       -5.36820
N        -16.84490      -32.15000       -4.71860
N        -21.89750      -42.83640       -1.97120
N        -22.49550      -39.76120       -4.81360
N         -5.41320      -21.66670       -6.18760
N         -9.58870      -21.66480       -6.39550
N         19.94610      -28.81700      -25.18720
N         18.20350      -27.04270      -25.81590
N         14.56170      -30.01480      -26.08610
N         17.00720      -32.45060      -25.47350
N         23.15610      -41.97140      -21.18890
N         23.73350      -37.98260      -22.06430
N          4.83480      -23.73650      -29.39240
N          8.84710      -23.05600      -28.75510
N         15.12390        1.07580       -9.35400
N         13.61130        3.15130       -9.40200
N          9.55890        0.76820       -9.73460
N         11.65620       -1.97430      -10.32820
N         16.36220      -12.78570      -12.86680
N         17.72640       -9.15690      -11.17200
N          0.94830        8.81050      -12.27940
N          4.98980        8.89150      -11.34720
N          4.14400      -59.87970       -7.54330
N          5.64110      -57.70160       -8.18480
N          9.95990      -59.18890       -5.54150
N          7.70360      -62.10560       -4.35120
N          6.71390      -73.87980       -3.86100
N          7.11990      -70.50130       -1.32550
N         17.43490      -51.57820       -1.80020
N         13.71220      -51.15150       -3.72760
N          5.49540      -53.58690       -5.64130
N          3.92210      -55.57850       -5.32400
N          0.12260      -53.34150       -7.03120
N          2.43040      -50.90890       -7.87610
N          5.96360      -40.25290      -11.52920
N          7.88680      -43.89840      -11.06560
N         -8.79000      -61.53000       -7.72640
N         -4.83330      -61.20810       -6.52320
N         16.79400      -53.78990       -9.52970
N         18.27200      -55.70330       -8.66330
N         21.65690      -52.86980       -6.99100
N         19.38020      -50.33610       -7.65000
N         14.58950      -39.79470      -11.19920
N         13.32020      -43.49140       -9.72030
N         31.34430      -59.93060       -5.19640
N         27.29670      -60.38360       -5.67580
N          2.38120      -23.69890      -33.30460
N          4.05520      -25.63270      -33.08380
N          7.79800      -22.89870      -32.25280
N          5.45360      -20.34980      -32.06200
N         -0.12520      -10.09540      -29.74940
N         -1.14230      -14.08220      -30.84130
N         17.00440      -30.27210      -29.33280
N         12.97740      -30.55660      -29.90570
N        -12.23560      -22.71800      -28.77380
N        -13.58370      -24.72920      -29.56070
N        -17.50710      -22.34920      -30.44140
N        -15.53140      -19.51160      -29.95310
N        -11.87520       -8.74560      -25.68400
N        -10.22130      -12.45770      -26.39430
N        -25.93490      -30.58630      -33.22230
N        -21.81030      -30.49540      -32.42570
O        -18.48120      -36.68560       -1.27060
O         -8.74510      -27.75560       -4.81090
O         17.63660      -38.29500      -23.58970
O          8.98080      -29.35870      -28.62710
O         11.63920       -8.07950      -10.89850
O          4.03000        2.56590      -11.44170
O          6.18940      -67.50440       -6.79930
O         15.63420      -56.49360       -6.48800
O          2.85910      -45.03030       -7.31170
O         -5.81370      -55.11970       -7.75820
O         19.47320      -44.79840      -10.29690
O         27.39440      -54.05840       -5.70180
O          4.97370      -14.24990      -32.17840
O         13.73280      -24.32840      -30.88700
O        -16.17430      -13.66670      -28.32110
O        -22.81120      -24.30950      -32.96710
S        -20.57970      -32.48660       -5.44090
S        -20.25760      -27.50170       -6.35410
S        -15.42860      -25.77200       -5.86480
S        -11.62650      -27.49770       -5.34460
S        -18.08060      -35.58530       -4.06080
S         20.66820      -32.05200      -24.58860
S         19.83600      -27.16760      -25.45360
S         14.90740      -26.25420      -26.64730
S         11.42490      -28.54690      -27.30870
S         18.47300      -35.64890      -24.38020
S         15.40400       -2.37260       -9.79470
S         15.21660        2.73700       -9.27280
S         10.42100        4.50800       -9.30570
S          6.68240        2.84750      -10.39040
S         12.72200       -5.46160      -10.70890
S          4.24000      -63.42040       -5.51510
S          4.10240      -58.39510       -8.37690
S          9.05330      -55.82190       -7.33020
S         12.80460      -56.85730       -5.73480
S          7.27950      -65.55980       -3.50970
S          5.93880      -50.23070       -6.55090
S          5.55970      -55.16280       -5.10420
S          0.65550      -56.87590       -5.66080
S         -2.96650      -55.32070       -7.14960
S          3.58400      -47.55760       -8.82030
S         16.44960      -50.39810      -10.12740
S         16.86230      -55.46330       -9.51740
S         21.22880      -56.65560       -7.36300
S         24.66220      -54.67890       -5.95070
S         18.20520      -46.92510       -8.40790
S          1.76910      -20.29830      -33.15570
S          2.42930      -25.36610      -33.36160
S          7.32870      -26.68430      -32.67120
S         10.89930      -24.74920      -31.43930
S          4.12740      -16.97840      -31.98950
S        -12.11770      -19.26710      -28.30040
S        -12.06060      -24.36570      -29.00750
S        -16.53950      -26.07130      -30.56460
S        -20.32270      -24.46910      -31.54030
S        -14.77700      -16.06580      -28.99410
H        -20.75920      -37.99340       -4.35050
H        -10.20100      -24.06320       -5.85960
H          9.63940      -25.37240      -28.00370
H         21.61630      -37.37340      -23.37050
H          5.33780        6.37720      -10.58500
H         15.68470       -7.69950      -11.17240
H          6.38340      -68.47690       -2.85930
H         13.45550      -53.35540       -4.95550
H         -4.34000      -58.74890       -6.64970
H          6.30340      -45.34520       -9.45250
H         15.49020      -44.92390       -9.65790
H         26.42330      -58.00520       -6.03930
H          1.01110      -15.08840      -31.62660
H         12.41240      -28.20950      -30.89540
H        -21.41640      -27.98900      -31.99610
H        -12.17400      -13.85550      -27.44740
C         -7.23410       25.21430      -24.31130
C         -8.24390       26.08650      -24.69440
C         -7.75800       27.40780      -24.89270
C         -6.81910       29.67220      -25.28570
C         -6.22850       30.92380      -25.52200
C         -6.73160       32.16230      -25.91510
C         -5.89510       33.27980      -26.01520
C         -4.50530       33.13570      -25.75960
C         -3.44090       34.03020      -25.83520
C         -1.49020       35.54030      -25.74120
C         -0.39240       36.42050      -25.57840
C          0.72340       35.74810      -25.04880
C         -1.17490       34.23840      -25.39600
C         -2.27220       33.37360      -25.50350
C         -3.95500       31.85360      -25.38990
C         -4.83390       30.75020      -25.20750
C         -5.89260       28.81390      -24.76390
C         -6.41900       27.53170      -24.55150
C         -7.39500       23.75770      -24.14960
C         -6.61270       22.67000      -24.39050
C         -5.24140       22.73570      -25.00970
C         -4.83590       21.31940      -25.18760
C         -3.63850       20.89080      -25.77270
C         -3.45510       19.53050      -25.93480
C         -4.42950       18.61730      -25.59780
C         -5.59740       19.06640      -25.00630
C         -5.81910       20.45980      -24.77950
C         -6.95110       21.24080      -24.20780
C         -8.08220       20.68240      -23.67220
C         -8.30970       19.27880      -23.57070
C         -9.19020       21.40280      -23.15550
C         -9.69620       25.73700      -24.87800
C         -9.99870       25.01020      -26.21290
C        -11.48030       24.65420      -26.40420
C        -11.88600       24.29800      -27.86810
C        -11.30630       22.96700      -28.41280
C        -11.64800       21.71560      -27.57400
C        -11.48560       20.40950      -28.37690
C        -11.78720       19.14630      -27.57350
C        -13.29250       18.84620      -27.40570
C        -13.57070       17.53220      -26.69720
C        -15.05880       17.13970      -26.78220
C         -3.57380       28.92480      -23.84990
C         -3.28680       29.76990      -22.56950
C         -4.56880       30.01580      -21.66700
C         -5.24060       28.73950      -21.09760
C         -2.14610       29.15070      -21.75280
C         -0.75990       29.07370      -22.44790
C          0.30140       28.47130      -21.53180
C          1.72370       28.45290      -22.16130
C          1.96180       36.42690      -24.63030
C          3.21250       36.08140      -24.20980
C          4.28460       37.00510      -23.77980
C          5.45260       36.17040      -23.42140
C          6.70090       36.50360      -22.85980
C          7.60430       35.48410      -22.57820
C          7.27500       34.13690      -22.75150
C          6.00610       33.81480      -23.27700
C          5.10940       34.84200      -23.57020
C          3.76760       34.72180      -24.12970
C          4.25590       38.35810      -23.69390
C          3.12420       39.21600      -23.89430
C          5.37300       39.15980      -23.39220
C         -0.49080       37.92840      -25.89530
C          0.19640       38.31890      -27.22570
C          0.34630       39.84840      -27.36710
C         -0.96970       40.64340      -27.58860
C         -0.78360       42.17150      -27.39210
C         -0.62360       42.59350      -25.91400
C         -0.53800       44.13340      -25.75490
C         -0.35890       44.56470      -24.29430
C         -0.13830       46.07070      -23.94250
C          1.36120       46.50980      -23.88600
C          2.13420       46.33300      -25.20640
C         -1.51750       31.00980      -25.45580
C         -1.69730       30.05300      -26.68940
C         -0.65670       28.90610      -26.70520
C          0.77260       29.28490      -26.37390
C         -1.85890       30.76770      -28.05060
C         -0.68300       31.66570      -28.53320
C         -1.05310       32.57860      -29.75790
C         -1.47790       31.81750      -31.01990
C          0.44280       26.74960      -13.01320
C          1.27580       27.82970      -13.26970
C          0.55350       29.01510      -13.53010
C         -0.73290       31.04690      -14.01520
C         -1.47030       32.17510      -14.28800
C         -1.06270       33.50600      -14.39410
C         -1.99020       34.51100      -14.75810
C         -3.33500       34.12400      -15.00850
C         -4.40750       34.87560      -15.40550
C         -6.31080       36.14060      -16.30840
C         -7.44380       36.83690      -16.83380
C         -8.45190       35.94390      -17.22690
C         -6.56840       34.77850      -16.10920
C         -5.52260       34.08900      -15.51750
C         -3.78880       32.76160      -14.86820
C         -2.83260       31.77180      -14.49230
C         -1.55900       29.95680      -13.93530
C         -0.85090       28.78610      -13.60110
C          0.91530       25.46470      -12.43590
C          0.46170       24.19540      -12.19780
C         -0.90860       23.69240      -12.47580
C         -0.93830       22.30280      -12.08020
C         -2.01170       21.38550      -12.15370
C         -1.84440       20.06620      -11.75780
C         -0.61170       19.65350      -11.26910
C          0.46770       20.54290      -11.21070
C          0.30380       21.89820      -11.57030
C          1.18410       23.08860      -11.53880
C          2.43110       23.06970      -10.98640
C          3.04460       21.96950      -10.36050
C          3.33760       24.16640      -10.97730
C          2.79950       27.85450      -13.19740
C          3.44030       27.11940      -14.38860
C          4.90410       26.78770      -14.15710
C          5.55810       25.87330      -15.23260
C          4.84460       24.53410      -15.33090
C          5.59050       23.51060      -16.21350
C          6.83060       22.80750      -15.58530
C          6.58650       22.00200      -14.30810
C          5.44680       20.93400      -14.35120
C          5.31480       20.12910      -13.06040
C          4.03600       19.27400      -13.01670
C         -3.92470       29.42680      -14.46400
C         -4.28800       29.17580      -16.00950
C         -5.66290       28.44190      -16.22950
C         -6.17220       28.49600      -17.67180
C         -3.11070       28.55370      -16.80980
C         -2.95810       27.03240      -16.58880
C         -1.71730       26.39790      -17.23760
C         -1.77290       26.51220      -18.76390
C         -9.67360       36.41100      -17.90690
C        -10.73610       35.80680      -18.51160
C        -11.05300       34.35180      -18.62120
C        -12.35020       34.23590      -19.25830
C        -13.06230       33.06140      -19.56280
C        -14.27960       33.16210      -20.21430
C        -14.78330       34.42740      -20.57230
C        -14.05730       35.57340      -20.25940
C        -12.83990       35.48000      -19.57260
C        -11.86940       36.51960      -19.14160
C        -12.07780       37.87540      -19.32780
C        -13.25690       38.46570      -19.82410
C        -11.16590       38.91820      -19.02710
C         -7.45210       38.33720      -17.03840
C         -8.25700       39.03540      -15.93480
C         -8.19040       40.56220      -15.99510
C         -8.89220       41.24350      -14.80520
C         -9.17660       42.73600      -15.01500
C         -7.91740       43.61610      -15.18550
C         -8.25120       45.03800      -15.57390
C         -7.00930       45.89950      -15.90870
C         -7.30790       47.14720      -16.76000
C         -8.15760       48.21960      -16.04150
C         -8.35130       49.46440      -16.92300
C         -6.25820       31.87970      -14.61380
C         -6.44720       31.83230      -13.04230
C         -7.14100       29.41290      -12.52300
C         -6.66580       33.26180      -12.39680
C         -8.03720       33.85870      -12.61260
C         -8.19000       35.25740      -11.99620
C         -7.40320       36.36820      -12.69640
C         -7.55890       30.88540      -12.60820
C        -14.07680       53.41840      -34.11870
C        -12.84360       53.74290      -33.53990
C        -12.79800       55.13900      -33.24050
C        -12.80440       57.55010      -32.58150
C        -12.89030       58.83860      -32.13420
C        -12.01680       59.55280      -31.32120
C        -12.55810       61.16340      -30.84670
C        -13.79310       61.52590      -31.34060
C        -14.44910       62.72990      -31.21300
C        -15.83820       64.80250      -30.97030
C        -16.69150       65.94960      -30.83540
C        -17.96840       65.72450      -31.36980
C        -16.51390       63.74070      -31.57100
C        -15.72650       62.59620      -31.70050
C        -14.63200       60.61810      -32.09370
C        -14.17040       59.35050      -32.53500
C        -13.92760       57.18550      -33.27870
C        -13.94000       55.82920      -33.66340
C        -14.62320       52.08080      -34.30960
C        -14.24190       51.09200      -35.15350
C        -13.19720       51.25910      -36.17100
C        -13.06850       50.00920      -36.91510
C        -12.23200       49.70990      -37.97000
C        -12.37650       48.44850      -38.56840
C        -13.31220       47.52310      -38.10530
C        -14.11950       47.87320      -37.02430
C        -14.02120       49.12900      -36.41470
C        -14.81180       49.74710      -35.30760
C        -15.82930       49.14610      -34.60800
C        -16.20630       47.81050      -34.81050
C        -16.57540       49.75630      -33.56260
C        -11.76590       52.76470      -33.16010
C        -11.90220       52.08290      -31.76630
C        -11.57020       52.99270      -30.55590
C        -11.78080       52.30520      -29.19600
C        -11.15090       50.92180      -28.93370
C         -9.62480       50.83350      -29.18120
C         -9.10120       49.39630      -29.11560
C         -7.65210       49.21700      -29.56930
C         -6.57540       49.78840      -28.61740
C         -5.16130       49.55480      -29.16760
C         -4.10070       50.11630      -28.21230
C        -15.76320       58.44920      -34.37260
C        -15.56280       59.62190      -35.35170
C        -14.13290       59.72250      -35.98560
C        -13.68840       58.55590      -36.90050
C        -16.61210       59.64310      -36.51290
C        -18.06630       59.86480      -36.07550
C        -19.12740       59.77640      -37.19560
C        -20.57020       59.91750      -36.70450
C        -18.99650       66.79010      -31.50160
C        -20.31750       66.94440      -31.79740
C        -21.07200       68.21720      -31.85090
C        -22.46130       67.85010      -32.23870
C        -23.64060       68.57760      -32.43500
C        -24.85300       67.95950      -32.75760
C        -24.90320       66.55550      -32.91820
C        -23.76260       65.80790      -32.72090
C        -22.56490       66.45180      -32.37390
C        -21.26680       65.86550      -32.12920
C        -20.64420       69.49190      -31.66080
C        -19.28110       69.86540      -31.39240
C        -21.44900       70.64900      -31.78710
C        -16.19430       67.23230      -30.19490
C        -16.85500       67.56570      -28.82130
C        -16.30610       68.81490      -28.05500
C        -14.79720       68.81920      -27.72590
C        -14.43370       69.56930      -26.44520
C        -14.72920       71.07510      -26.44610
C        -14.58020       71.71840      -25.04490
C        -14.56430       73.27180      -25.05290
C        -15.95020       73.91750      -25.29210
C        -15.87800       75.45540      -25.06060
C        -17.26410       76.13340      -25.15980
C        -17.19440       60.70530      -32.37940
C        -17.58930       59.47370      -31.51650
C        -18.95790       58.92820      -31.94530
C        -20.14890       59.89110      -31.75770
C        -17.37510       59.57140      -29.95790
C        -17.76450       60.89960      -29.15540
C        -18.69770       61.35070      -26.25570
C        -20.06840       61.03480      -25.55870
C        -15.33470       -6.93120      -29.62470
C        -16.26540       -5.88000      -29.74680
C        -15.77100       -4.64700      -29.23830
C        -14.81630       -2.46150      -28.54850
C        -14.19720       -1.24360      -28.24490
C        -14.72280        0.07910      -28.20410
C        -13.86840        1.16980      -27.94600
C        -12.49950        0.91500      -27.68000
C        -11.48390        1.79870      -27.34560
C         -9.66180        3.25550      -26.55170
C         -8.59500        4.07850      -25.99630
C         -7.49150        3.29290      -25.62900
C         -9.32720        1.91490      -26.63100
C        -10.32180        1.11110      -27.16980
C        -11.92250       -0.40420      -27.70850
C        -12.79440       -1.51930      -27.96480
C        -13.88210       -3.47860      -28.42530
C        -14.43800       -4.73000      -28.78270
C        -15.57070       -8.33240      -30.08060
C        -14.83810       -9.46170      -30.28770
C        -13.36890       -9.64090      -30.03360
C        -13.01730      -10.98830      -30.45540
C        -11.75480      -11.57940      -30.38370
C        -11.61910      -12.91200      -30.78080
C        -12.71620      -13.62410      -31.24900
C        -13.97120      -13.02390      -31.29820
C        -14.15100      -11.66930      -30.87690
C        -15.35380      -10.78850      -30.75750
C        -16.63420      -11.21650      -31.03600
C        -16.99040      -12.51960      -31.45580
C        -17.78230      -10.40360      -30.91470
C        -17.63820       -5.96340      -30.39330
C        -18.75290       -6.18070      -29.38550
C        -20.17130       -6.21450      -30.00500
C        -21.29880       -6.23650      -28.94320
C        -21.27920       -7.43900      -27.98900
C        -22.35420       -7.34750      -26.88330
C        -23.80820       -7.28370      -27.40380
C        -24.25340       -8.33490      -28.45910
C        -24.11520       -9.82960      -28.07350
C        -24.49080      -10.81050      -29.19450
C        -24.19130      -12.25160      -28.78750
C        -11.56920       -3.77000      -27.60670
C        -11.30140       -3.74250      -26.07460
C        -10.03130       -4.54970      -25.76720
C         -9.45980       -4.34400      -24.34340
C        -12.49680       -4.06660      -25.14240
C        -12.94380       -5.55640      -25.13450
C        -14.40870       -5.78540      -24.73130
C        -14.76410       -5.26810      -23.30990
C         -6.21970        3.83140      -25.05810
C         -5.03950        3.32930      -24.53250
C         -4.69440        1.90030      -24.31570
C         -3.29530        1.84400      -23.87000
C         -2.54950        0.72610      -23.50000
C         -1.24980        0.90330      -23.04370
C         -0.73470        2.20350      -22.90740
C         -1.50210        3.30230      -23.22730
C         -2.79860        3.14140      -23.72010
C         -3.85530        4.10980      -24.10770
C         -3.69460        5.45930      -24.05240
C         -2.47390        6.11780      -23.78700
C         -4.68470        6.44860      -24.30030
C         -8.71180        5.59990      -25.91080
C         -8.05150        6.31370      -27.09010
C         -8.13420        7.85550      -27.03870
C         -7.55350        8.51550      -28.31650
C         -7.47280       10.04890      -28.23810
C         -8.80250       10.78690      -28.10410
C         -8.63050       12.32980      -28.11280
C         -9.96910       13.11250      -27.94490
C        -10.55050       13.05920      -26.53120
C         -9.74070       13.90830      -25.53010
C        -10.46300       14.10820      -24.20100
C         -9.41020       -1.11700      -27.75930
C         -9.25740       -1.46880      -29.27250
C         -6.80760       -2.35320      -28.79410
C         -9.21500       -0.25560      -30.25560
C         -8.05520        0.71420      -30.02420
C         -8.11640        2.05840      -30.78340
C         -9.12340        3.04610      -30.17370
C         -8.16980       -2.57100      -29.52880
C         19.25990       15.96090      -28.99140
C         20.19400       15.00740      -28.57020
C         19.64190       13.68060      -28.52780
C         18.68530       11.40430      -28.45640
C         18.09520       10.13260      -28.45520
C         18.62420        8.86000      -28.10800
C         17.84090        7.73600      -28.28360
C         16.47590        7.85430      -28.65320
C         15.52250        6.86140      -28.80390
C         13.73360        5.16740      -29.11310
C         12.74770        4.17140      -29.38750
C         11.55230        4.76110      -29.87870
C         13.30390        6.47610      -29.33370
C         14.32460        7.44640      -29.12190
C         15.88840        9.11590      -28.91950
C         16.72910       10.27760      -28.88280
C         17.76730       12.32100      -28.91940
C         18.31050       13.62180      -28.93350
C         19.59190       17.39600      -29.14620
C         19.11720       18.48670      -29.83280
C         17.93030       18.51250      -30.66320
C         17.83590       19.81510      -31.30630
C         16.85310       20.26860      -32.17170
C         16.90790       21.57060      -32.65860
C         17.98930       22.39090      -32.32480
C         18.97650       21.93220      -31.45070
C         18.89320       20.61920      -30.91240
C         19.70900       19.85480      -29.94960
C         20.81890       20.35430      -29.34520
C         21.27910       21.68170      -29.51490
C         21.56020       19.65200      -28.37430
C         21.64000       15.22680      -28.16920
C         21.83570       15.28290      -26.65750
C         23.30430       15.48660      -26.23010
C         23.46390       15.32800      -24.69790
C         22.99030       16.54420      -23.85960
C         23.84160       17.80530      -24.06900
C         23.71180       18.82780      -22.91530
C         24.41050       20.17020      -23.19100
C         25.90840       20.04600      -23.51530
C         26.61360       21.41990      -23.50900
C         28.13840       21.34340      -23.74640
C         15.51290       12.26680      -30.00980
C         15.38170       11.69840      -31.45210
C         16.72100       11.62370      -32.21400
C         17.38940       12.96520      -32.59200
C         14.34040       12.49320      -32.29350
C         12.88940       12.45810      -31.76770
C         11.90320       13.23370      -32.64110
C         10.46090       13.05470      -32.16610
C         10.45700        3.95470      -30.43540
C          9.22050        4.12530      -30.99370
C          8.33500        3.07100      -31.55270
C          7.05470        3.73160      -31.91650
C          5.85130        3.22880      -32.43190
C          4.76000        4.08400      -32.65560
C          4.88420        5.44130      -32.42330
C          6.08510        5.94220      -31.92100
C          7.15600        5.07300      -31.62800
C          8.46770        5.38990      -31.06690
C          8.58300        1.72750      -31.71940
C          9.85120        1.06940      -31.47060
C          7.64680        0.76570      -32.17280
C         13.06670        2.67620      -29.19170
C         12.35590        2.05410      -27.93010
C         12.67000        0.58890      -27.67920
C         14.16090        0.31440      -27.40300
C         14.51510       -1.14030      -27.01300
C         14.26610       -2.19820      -28.13490
C         14.58910       -3.63820      -27.72260
C         14.23200       -4.71140      -28.75230
C         12.72470       -4.88000      -29.02060
C         12.33690       -6.18360      -29.80450
C         10.84290       -6.21930      -30.10010
C         13.39360        9.76160      -29.11010
C         13.29650       10.48510      -27.73540
C         12.16990       11.55610      -27.71810
C         10.75980       11.10920      -28.19070
C         13.32770        9.55510      -26.48860
C         12.13940        8.59910      -26.25150
C         12.39260        7.52290      -25.17630
C         12.75070        8.01690      -23.77880
C         -6.99370       14.33790      -32.14040
C         -7.82020       13.24010      -32.37880
C         -7.11240       12.03660      -32.21420
C         -5.89520        9.92580      -31.93720
C         -5.14820        8.76630      -31.71930
C         -5.56710        7.40430      -31.75180
C         -4.65210        6.39440      -31.48370
C         -3.30250        6.73010      -31.21650
C         -2.21950        5.92790      -30.91730
C         -0.25420        4.58150      -30.26930
C          0.90250        3.84900      -29.83510
C          1.99640        4.73040      -29.62380
C          0.01100        5.93520      -30.41890
C         -1.10670        6.70800      -30.78190
C         -2.83440        8.09950      -31.23200
C         -3.79810        9.13600      -31.41740
C         -5.10900       11.02520      -31.73150
C         -5.80120       12.23490      -31.83550
C         -7.45630       15.74210      -32.09490
C         -6.91310       16.92290      -32.51910
C         -5.67710       17.03580      -33.29670
C         -5.38420       18.47150      -33.45630
C         -4.31500       19.05460      -34.12420
C         -4.25290       20.41810      -34.16690
C         -5.19550       21.20440      -33.50280
C         -6.26260       20.62370      -32.83540
C         -6.38330       19.21410      -32.87200
C         -7.41350       18.30280      -32.27700
C         -8.52000       18.73920      -31.60350
C         -8.86710       20.09640      -31.38950
C         -9.52650       17.89980      -31.05550
C         -9.26560       13.28810      -32.81290
C        -10.24770       13.17670      -31.61000
C        -11.67690       12.79340      -32.06360
C        -12.72030       12.72430      -30.92160
C        -13.01720       14.05000      -30.23170
C        -13.86870       13.98770      -28.95490
C        -15.22400       13.29630      -29.11470
C        -16.12630       13.84940      -30.22380
C        -16.49390       15.31820      -29.97000
C        -17.43850       15.87420      -31.00970
C        -17.63480       17.40940      -30.89680
C         -2.76010       11.44570      -30.95330
C         -2.42900       11.32440      -29.46280
C         -1.09860       12.04910      -29.16440
C         -0.60830       11.84670      -27.72780
C         -3.61370       11.74980      -28.55430
C         -3.74200       13.30680      -28.37540
C         -5.04680       13.75000      -27.69020
C         -5.27210       13.22360      -26.27730
C          3.34570        4.25390      -29.26310
C          4.50220        4.78730      -28.76130
C          4.74350        6.21140      -28.37800
C          6.16280        6.29470      -27.97660
C          6.85740        7.42850      -27.53540
C          8.18470        7.28260      -27.11690
C          8.82500        6.05090      -27.17820
C          8.12130        4.91800      -27.60440
C          6.76150        5.02460      -28.01490
C          5.73970        4.03720      -28.44540
C          5.97170        2.70080      -28.56240
C          7.25230        2.11890      -28.40420
C          4.99440        1.71560      -28.86860
C          0.87510        2.36560      -29.62850
C          0.86800        1.49680      -30.93730
C          0.53160        0.01040      -30.62720
C          0.46040       -0.91540      -31.87850
C          0.02810       -2.35350      -31.53530
C         -1.43620       -2.54770      -31.12770
C         -1.68730       -3.86770      -30.37340
C         -3.13710       -4.00960      -29.91450
C         -3.40470       -5.27590      -29.02650
C         -3.22970       -6.62270      -29.77800
C         -3.42890       -7.83740      -28.85010
C         -0.39000        8.94070      -31.50230
C         -0.39240        9.22380      -33.03860
C          0.59370       11.57760      -32.86930
C         -0.41820        7.97430      -33.93790
C          0.87680        7.13180      -33.91970
C          0.76470        5.79620      -34.64320
C          0.02160        4.69600      -33.88250
C          0.73300       10.20080      -33.46640
C        -16.69110       46.56000      -22.63310
C        -17.61240       45.62940      -23.17830
C        -17.02390       44.32190      -23.37820
C        -15.95630       42.10740      -23.59320
C        -15.33060       40.86590      -23.60550
C        -15.78670       39.55960      -23.88670
C        -14.94930       38.45300      -23.70370
C        -13.60780       38.64500      -23.35670
C        -12.58120       37.74460      -23.10370
C        -10.77640       36.19930      -22.45490
C         -9.79770       35.32280      -21.92620
C         -8.67370       36.01300      -21.43130
C        -10.42310       37.53680      -22.35060
C        -11.43530       38.43220      -22.74860
C        -13.08270       39.95610      -23.14710
C        -13.97070       41.08090      -23.19240
C        -15.09140       43.03850      -23.08930
C        -15.66850       44.32910      -23.02960
C        -17.05100       47.86240      -22.12610
C        -16.44080       49.07480      -21.89830
C        -15.04390       49.41440      -22.20910
C        -14.78270       50.76390      -21.70730
C        -13.58330       51.49890      -21.79140
C        -13.53320       52.77360      -21.24790
C        -14.66580       53.35430      -20.70480
C        -15.86240       52.61740      -20.64030
C        -15.92170       51.31280      -21.15220
C        -17.02560       50.31160      -21.30700
C        -18.32510       50.55550      -20.94760
C        -18.74520       51.74940      -20.32140
C        -19.38100       49.65620      -21.16140
C        -19.10580       45.87380      -23.45180
C        -19.25110       46.88320      -24.61220
C        -20.73330       47.19040      -24.96900
C        -20.86220       48.33840      -26.00600
C        -20.62410       49.74030      -25.46140
C        -21.84710       50.33990      -24.76000
C        -21.60820       51.78110      -24.27020
C        -22.79140       52.39950      -23.50350
C        -24.07170       52.61810      -24.35420
C        -25.19940       53.36850      -23.63130
C        -26.48450       53.42080      -24.46260
C        -12.85710       43.07190      -21.94510
C        -12.65800       42.42910      -20.54770
C        -13.95960       42.22920      -19.70020
C        -14.77730       43.48930      -19.39500
C        -11.59800       43.21830      -19.69600
C        -10.14100       43.13580      -20.19120
C         -9.15130       43.94270      -19.33650
C         -7.73140       43.90160      -19.89940
C         -7.53650       35.36110      -20.76060
C         -6.33400       35.68490      -20.15330
C         -5.37260       34.73410      -19.51630
C         -4.18570       35.54530      -19.13930
C         -2.94930       35.21200      -18.56380
C         -1.97070       36.18860      -18.34010
C         -2.24580       37.54740      -18.62570
C         -3.48740       37.88520      -19.18270
C         -4.43730       36.88760      -19.44500
C         -5.74560       37.03560      -20.06800
C         -5.47120       33.39790      -19.27530
C         -6.61830       32.60880      -19.52750
C         -4.43490       32.58380      -18.74570
C        -10.05320       33.82500      -21.84570
C         -9.45420       33.01120      -23.00100
C         -9.40320       31.50020      -22.76960
C        -10.74130       30.81710      -22.41990
C        -10.65380       29.27940      -22.23510
C         -9.74540       28.81920      -21.08500
C         -9.58810       27.30780      -20.99050
C         -8.73100       26.88040      -19.78990
C         -8.55550       25.37910      -19.57480
C         -7.81060       24.69030      -20.71620
C         -7.36920       23.27270      -20.31610
C        -10.61230       40.75570      -22.97810
C        -10.51580       41.49820      -24.33580
C         -9.49740       42.65640      -24.35420
C         -8.16570       42.34760      -23.70750
C        -10.41240       40.58900      -25.55780
C         -9.21180       39.61230      -25.70630
C         -9.43520       38.43120      -26.66800
C         -9.83610       38.82200      -28.08570
C          9.97840       45.97660      -18.00380
C         10.67410       44.80910      -17.66200
C         10.00490       43.61300      -18.09120
C          8.76500       41.56760      -18.76970
C          8.05900       40.44470      -19.09160
C          8.41170       39.08850      -19.03670
C          7.43120       38.14180      -19.32480
C          6.12990       38.53260      -19.65570
C          5.03580       37.72060      -19.91770
C          3.05260       36.39950      -20.42730
C          1.87720       35.65080      -20.79300
C          0.82690       36.49790      -21.18820
C          2.80810       37.78540      -20.48890
C          3.94980       38.52630      -20.14530
C          5.72100       39.88950      -19.72890
C          6.73570       40.89420      -19.50150
C          8.05100       42.68680      -19.02350
C          8.77120       43.85520      -18.67980
C         10.49030       47.33970      -17.80630
C         10.01560       48.64040      -17.79670
C          8.62040       49.05750      -18.05100
C          8.57850       50.47710      -17.73440
C          7.46800       51.30110      -17.75720
C          7.56990       52.64790      -17.39490
C          8.78990       53.16630      -16.97030
C          9.92770       52.33400      -16.98630
C          9.82390       50.97730      -17.35970
C         10.80260       49.85520      -17.45480
C         12.12750       49.96570      -17.25080
C         12.77300       51.17510      -16.84530
C         13.08370       48.93700      -17.44470
C         11.99380       44.78870      -16.89170
C         13.25750       44.67900      -17.79610
C         14.57280       44.74660      -17.03250
C         15.79930       44.50610      -17.92210
C         17.14690       44.77570      -17.26100
C         17.53400       43.91530      -16.02780
C         16.96760       44.38770      -14.66950
C         17.36410       45.81280      -14.19020
C         18.87820       46.02190      -14.01460
C         19.24760       47.32610      -13.29110
C         20.77140       47.62170      -13.24860
C          5.89850       43.24420      -20.12460
C          5.69540       43.07750      -21.65010
C          4.50280       43.96180      -22.15100
C          4.02480       43.63700      -23.57730
C          6.98980       43.32700      -22.46590
C          7.66000       44.72760      -22.34660
C          8.46110       45.18610      -23.58960
C         -0.50940       35.98270      -21.57640
C         -1.63360       36.42600      -22.19060
C         -1.91330       37.81230      -22.60850
C         -3.27700       37.86060      -23.11360
C         -3.97070       38.96830      -23.64160
C         -5.24930       38.79770      -24.09040
C         -5.88740       37.54720      -23.98640
C         -5.17760       36.45670      -23.49460
C         -3.85930       36.61340      -23.04570
C         -2.86070       35.66410      -22.49460
C         -3.12860       34.34220      -22.31070
C         -4.40920       33.75710      -22.48060
C         -2.16520       33.34350      -21.99160
C          1.87480       34.12900      -20.72840
C          1.35510       33.56440      -19.38540
C          1.43200       32.05260      -19.29200
C          1.09570       31.52240      -17.88490
C          0.89190       29.99650      -17.78160
C          2.11970       29.16080      -18.12460
C          1.79970       27.65540      -18.06860
C          2.97020       26.76770      -18.59580
C          2.46350       25.47140      -19.27690
C          1.64300       24.50900      -18.40660
C          0.99050       23.39360      -19.22880
C          3.34800       40.90610      -19.84430
C          3.12030       41.41570      -18.37250
C          2.02080       43.64390      -19.15740
C          2.95620       40.29140      -17.32860
C          1.64060       39.48430      -17.36450
C          1.66260       38.22100      -16.48190
C          2.28320       37.00390      -17.18020
C          1.95640       42.45220      -18.22320
C          7.56760       45.58150      -24.77000
F         -2.33610       19.13110      -26.54700
F         -4.23200       17.28750      -25.84440
F          8.80520       35.78280      -22.04480
F          8.13400       33.15370      -22.44430
F         -2.85800       19.19840      -11.82360
F         -0.48170       18.39560      -10.80150
F        -14.98680       32.05740      -20.47220
F        -15.96510       34.54670      -21.22360
F        -11.58970       48.16990      -39.62990
F        -13.51060       46.35170      -38.72640
F        -25.95800       68.72340      -32.94780
F        -26.04750       65.94620      -33.23810
F        -10.41550      -13.52730      -30.64880
F        -12.61580      -14.92860      -31.50680
F         -0.48700       -0.17300      -22.69850
F          0.51350        2.39440      -22.45270
F         15.95170       22.03520      -33.50690
F         18.11270       23.60760      -32.87570
F          3.63540        3.58920      -33.18290
F          3.86160        6.27200      -32.66930
F         -3.20040       21.03830      -34.76340
F         -5.06000       22.57110      -33.53100
F          8.85190        8.41160      -26.68030
F         10.11490        5.92680      -26.80110
F        -12.39440       53.44230      -21.34460
F        -14.60430       54.62130      -20.21680
F         -0.75190       35.82000      -17.92230
F         -1.34410       38.49180      -18.35650
F          6.47120       53.44050      -17.41820
F          8.93200       54.45090      -16.60210
F         -5.90840       39.87130      -24.63170
F         -7.16440       37.37410      -24.39220
H         -2.90560       21.59840      -26.13130
H         -6.33980       18.30970      -24.79950
H        -10.33530       26.61670      -24.80310
H        -10.02190       25.09540      -24.05920
H         -9.39240       24.11160      -26.32680
H         -9.67240       25.68130      -27.00740
H        -12.08450       25.50450      -26.08800
H        -11.75050       23.85190      -25.71760
H        -11.60430       25.10420      -28.54540
H        -12.97150       24.23020      -27.94100
H        -10.22020       23.01910      -28.48870
H        -11.66640       22.85230      -29.43510
H        -11.07310       21.67810      -26.64860
H        -12.67300       21.78530      -27.20970
H        -10.45560       20.34330      -28.72750
H        -12.13000       20.40330      -29.25590
H        -11.31070       18.30010      -28.06850
H        -11.39340       19.25300      -26.56270
H        -13.83070       18.84860      -28.35350
H        -13.73660       19.61580      -26.77440
H        -13.00940       16.71420      -27.14880
H        -13.20190       17.63500      -25.67660
H        -15.24490       16.17350      -26.31340
H        -15.71540       17.88710      -26.33690
H        -15.44350       17.03870      -27.79710
H         -2.74160       28.84480      -24.54930
H         -3.84460       27.92450      -23.51200
H         -2.89300       30.73510      -22.88790
H         -4.28720       30.63460      -20.81500
H         -5.32130       30.60870      -22.18700
H         -5.66730       28.12050      -21.88680
H         -4.49870       28.14390      -20.56570
H         -2.00710       29.75740      -20.85790
H         -2.41890       28.15490      -21.40360
H         -0.41560       30.06760      -22.73370
H         -0.80330       28.47770      -23.35950
H          0.02680       27.47300      -21.19120
H          2.04490       29.46640      -22.40180
H          1.74300       27.84090      -23.06310
H          2.46050       28.10360      -21.43800
H          6.99520       37.52390      -22.66270
H          5.75730       32.77460      -23.42670
H         -0.09170       38.50370      -25.05990
H         -1.54240       38.21440      -25.91560
H          1.19690       37.88640      -27.23250
H         -0.36990       37.95930      -28.08490
H          0.99460       40.08050      -28.21200
H          0.88950       40.17250      -26.47950
H         -1.26340       40.41260      -28.61260
H         -1.76830       40.30010      -26.93100
H         -1.65840       42.69730      -27.77470
H          0.04820       42.53500      -27.99550
H          0.27760       42.15550      -25.48510
H         -1.45030       42.19610      -25.32510
H          0.26280       44.53150      -26.37800
H         -1.47560       44.55550      -26.11650
H         -1.23420       44.22580      -23.74010
H          0.47590       44.01050      -23.86530
H         -0.71300       46.69000      -24.63110
H         -0.63840       46.30200      -23.00200
H          1.87130       46.00270      -23.06700
H          1.38330       47.57130      -23.63940
H          3.18720       46.60700      -25.14220
H          2.15390       45.29420      -25.53580
H         -1.49300       30.49730      -24.49410
H         -0.54190       31.49230      -25.51430
H         -2.67320       29.57860      -26.58570
H         -0.63330       28.40640      -27.67360
H         -1.01280       28.14170      -26.01450
H          1.15620       30.05160      -27.04700
H          1.38550       28.39200      -26.49740
H          0.87960       29.63640      -25.34770
H         -2.75400       31.38880      -28.01600
H         -2.09380       30.03750      -28.82500
H          0.11070       30.97350      -28.81430
H         -0.31750       32.26590      -27.70010
H         -0.18270       33.20280      -29.95990
H         -1.81190       33.29390      -29.44070
H         -1.84070       32.54170      -31.74930
H         -0.72330       31.19490      -31.50040
H         -2.31910       31.14350      -30.85790
H         -2.96060       21.71850      -12.54740
H          1.36910       20.16180      -10.75400
H          3.16430       28.87940      -13.13020
H          3.10230       27.37600      -12.26600
H          2.83960       26.22570      -14.55780
H          3.30680       27.67240      -15.31840
H          5.50700       27.69420      -14.10450
H          5.02540       26.30930      -13.18520
H          6.61870       25.73930      -15.01960
H          5.50120       26.38580      -16.19290
H          4.70890       24.09580      -14.34210
H          3.84450       24.69240      -15.73450
H          4.87570       22.73170      -16.47910
H          5.83270       23.98430      -17.16480
H          7.56490       23.59100      -15.39830
H          7.20560       22.10920      -16.33350
H          7.53700       21.54420      -14.03440
H          6.35580       22.71060      -13.51270
H          5.62330       20.26110      -15.19030
H          4.49440       21.41550      -14.57290
H          5.30900       20.79820      -12.20000
H          6.19480       19.49850      -12.93390
H          4.03490       18.75230      -12.05960
H          3.12420       19.86900      -12.96590
H          4.00830       18.50400      -13.78770
H         -4.77880       29.73580      -13.86140
H         -3.66730       28.44570      -14.06470
H         -4.42660       30.16050      -16.45590
H         -6.45770       28.81400      -15.58320
H         -5.57800       27.39600      -15.93440
H         -7.22870       28.23090      -17.71180
H         -6.12760       29.51040      -18.06800
H         -5.61780       27.87210      -18.37300
H         -3.27830       28.72720      -17.87280
H         -2.19930       29.09580      -16.55820
H         -2.97210       26.71990      -15.54470
H         -3.83490       26.53340      -17.00170
H         -1.75710       25.35020      -16.93960
H         -0.82130       26.84530      -16.80750
H         -2.72480       26.23680      -19.21780
H         -1.52240       27.51320      -19.11500
H        -12.65560       32.10200      -19.27910
H        -14.48530       36.49520      -20.62500
H         -7.84200       38.59260      -18.02370
H         -6.42590       38.70430      -17.05270
H         -9.31160       38.76250      -15.97320
H         -7.83340       38.69040      -14.99160
H         -7.15380       40.89930      -15.99520
H         -8.62140       40.93360      -16.92480
H         -8.29470       41.05150      -13.91390
H         -9.85590       40.76700      -14.62540
H         -9.75870       43.11910      -14.17690
H         -9.81390       42.85530      -15.89120
H         -7.31110       43.20090      -15.99060
H         -7.34170       43.59880      -14.26010
H         -8.85310       44.96870      -16.48010
H         -8.87260       45.50550      -14.81000
H         -6.30590       45.28020      -16.46530
H         -6.48490       46.19260      -14.99920
H         -6.36440       47.55510      -17.12270
H         -7.81980       46.83350      -17.66980
H         -9.13870       47.82840      -15.77190
H         -7.66370       48.49230      -15.10890
H         -9.08040       50.14780      -16.48760
H         -7.36830       49.92320      -17.02890
H         -8.73620       49.15590      -17.89500
H         -6.11930       30.91270      -15.09720
H         -7.22760       32.18310      -15.00920
H         -7.95420       28.77280      -12.18090
H         -6.27540       29.23030      -11.88630
H         -6.87950       29.03100      -13.50990
H         -5.84250       33.90050      -12.71680
H         -6.53740       33.16170      -11.31900
H         -8.78920       33.21250      -12.15960
H         -8.33140       33.87280      -13.66200
H         -7.95680       35.25490      -10.93140
H         -9.24960       35.50980      -12.03600
H         -6.32390       36.26480      -12.58490
H         -7.68200       37.35280      -12.32080
H         -7.70670       36.44080      -13.74080
H         -5.50570       31.46730      -12.63190
H         -8.43400       31.00700      -13.24660
H         -7.94900       31.19300      -11.63790
H        -11.47030       50.38180      -38.33700
H        -14.85370       47.12570      -36.76250
H        -10.83070       53.32310      -33.11820
H        -11.66230       51.99360      -33.92340
H        -11.21750       51.23530      -31.79540
H        -12.89320       51.64850      -31.63470
H        -10.55800       53.39300      -30.61490
H        -12.25540       53.83830      -30.61610
H        -12.85290       52.14560      -29.08120
H        -11.46770       52.95910      -28.38210
H        -11.69650       50.17290      -29.50790
H        -11.37820       50.63330      -27.90740
H         -9.35270       51.26600      -30.14400
H         -9.08670       51.43170      -28.44580
H         -9.73080       48.72270      -29.69700
H         -9.20830       49.08480      -28.07660
H         -7.42830       48.15800      -29.69830
H         -7.52380       49.62890      -30.57020
H         -6.68880       49.36600      -27.61900
H         -6.77480       50.85590      -28.52400
H         -4.95420       48.50390      -29.36970
H         -5.12960       50.11010      -30.10510
H         -3.11190       50.17380      -28.66740
H         -4.26120       51.14680      -27.89530
H         -4.03770       49.46770      -27.33860
H        -16.73870       58.48930      -33.88790
H        -15.79300       57.52530      -34.95010
H        -15.70030       60.52690      -34.75990
H        -14.10400       60.66070      -36.53970
H        -13.39330       59.89210      -35.20300
H        -13.79050       57.61980      -36.35160
H        -14.27040       58.49070      -37.81980
H        -16.32750       60.40990      -37.23330
H        -16.53070       58.72940      -37.10160
H        -18.13150       60.85340      -35.62120
H        -18.31750       59.10160      -35.33890
H        -19.02310       58.84020      -37.74410
H        -20.75410       60.88730      -36.24200
H        -20.79970       59.17350      -35.94180
H        -21.30500       59.89670      -37.50940
H        -23.67850       69.63980      -32.24310
H        -23.85190       64.73410      -32.79390
H        -16.23680       68.07010      -30.89090
H        -15.12480       67.14770      -30.00230
H        -17.93290       67.67780      -28.93870
H        -16.71230       66.71420      -28.15600
H        -16.83410       68.88720      -27.10420
H        -16.53830       69.71040      -28.63130
H        -14.51070       67.77530      -27.59890
H        -14.20740       69.18090      -28.56820
H        -13.36610       69.43660      -26.26970
H        -14.92400       69.08570      -25.60030
H        -15.74210       71.26320      -26.80230
H        -14.06230       71.60310      -27.12760
H        -15.40140       71.33200      -24.44130
H        -13.67190       71.39390      -24.53710
H        -14.15310       73.64110      -24.11340
H        -13.81410       73.62280      -25.76140
H        -16.27650       73.64910      -26.29690
H        -16.65380       73.46210      -24.59520
H        -15.22390       75.86840      -25.82860
H        -15.41920       75.70510      -24.10400
H        -17.20200       77.16320      -24.80830
H        -17.64360       76.13820      -26.18170
H        -17.25580       60.56450      -33.45850
H        -17.97880       61.44550      -32.22150
H        -16.90430       58.67290      -31.79510
H        -19.17070       58.02970      -31.36600
H        -18.93060       58.56260      -32.97180
H        -20.22490       60.38050      -30.78670
H        -21.09620       59.35520      -31.81760
H        -20.19350       60.65780      -32.53120
H        -16.34000       59.28400      -29.77320
H        -17.89430       58.66880      -29.63540
H        -18.36730       61.31120      -29.96500
H        -16.85540       61.39650      -29.49410
H        -18.62700       62.35930      -25.84840
H        -18.12100       60.90350      -25.44610
H        -20.05890       61.34030      -24.51250
H        -20.87470       61.61110      -26.01240
H        -20.34670       59.98150      -25.59510
H        -10.89290      -11.06170      -29.98920
H        -14.75950      -13.67310      -31.64940
H        -17.85950       -5.07170      -30.97990
H        -17.66950       -6.74000      -31.15750
H        -18.56680       -7.07490      -28.79060
H        -18.72550       -5.36660      -28.66120
H        -20.27780       -5.29910      -30.58710
H        -20.26520       -7.03700      -30.71410
H        -22.26060       -6.17820      -29.45260
H        -21.24830       -5.29010      -28.40480
H        -21.41930       -8.35430      -28.56410
H        -20.30510       -7.45570      -27.50010
H        -22.23140       -8.22760      -26.25210
H        -22.17130       -6.46310      -26.27290
H        -23.98340       -6.31760      -27.87720
H        -24.48440       -7.31790      -26.54960
H        -25.31010       -8.20500      -28.69280
H        -23.76480       -8.15730      -29.41720
H        -24.74320      -10.04800      -27.20970
H        -23.06770       -9.97780      -27.81070
H        -23.93600      -10.53330      -30.09090
H        -25.54270      -10.66990      -29.44300
H        -24.59440      -12.96230      -29.50890
H        -23.11600      -12.40240      -28.69220
H        -24.64280      -12.47270      -27.82030
H        -10.69380       -3.54530      -28.21610
H        -11.76630       -4.80540      -27.88440
H        -11.03660       -2.71480      -25.82590
H         -9.25870       -4.27770      -26.48640
H        -10.17770       -5.61790      -25.92680
H         -8.51560       -4.87970      -24.24570
H         -9.28740       -3.29410      -24.10660
H        -10.12160       -4.76740      -23.58800
H        -12.25880       -3.79150      -24.11480
H        -13.37380       -3.47130      -25.39650
H        -12.80100       -5.96600      -26.13450
H        -12.30850       -6.18930      -24.51490
H        -14.61820       -6.85110      -24.82340
H        -15.05860       -5.31840      -25.47130
H        -14.10590       -5.72520      -22.57110
H        -14.65520       -4.18430      -23.27040
H         -2.95000       -0.27490      -23.56280
H         -1.05560        4.27610      -23.09010
H         -8.26810        5.97330      -24.98790
H         -9.76470        5.87140      -25.83380
H         -6.99390        6.05560      -27.14440
H         -8.51570        5.97740      -28.01720
H         -9.18880        8.11390      -26.94330
H         -7.66090        8.21860      -26.12640
H         -8.22080        8.33970      -29.16030
H         -6.59360        8.07480      -28.58590
H         -6.96030       10.41620      -29.12720
H         -6.82640       10.35580      -27.41580
H         -9.30390       10.51470      -27.17540
H         -9.52980       10.52420      -28.87230
H         -7.88350       12.61600      -27.37240
H         -8.16350       12.59610      -29.06100
H        -10.67260       12.66570      -28.64750
H         -9.83930       14.13790      -28.29120
H        -11.56880       13.44420      -26.58490
H        -10.64910       12.02690      -26.19540
H         -8.77050       13.44770      -25.34380
H         -9.45490       14.87260      -25.95030
H         -9.83480       14.62400      -23.47480
H        -11.35770       14.72130      -24.30990
H        -10.79020       13.17700      -23.73860
H         -9.52140       -2.03910      -27.18880
H         -8.46610       -0.74550      -27.36100
H         -6.05030       -3.03490      -29.18110
H         -6.84940       -2.45500      -27.70960
H         -6.37300       -1.38640      -29.04820
H        -10.15060        0.28400      -30.10850
H         -9.19930       -0.63320      -31.27800
H         -7.17210        0.17240      -30.36290
H         -7.95590        0.95540      -28.96590
H         -8.40260        1.88230      -31.82030
H         -7.13110        2.51840      -30.85860
H        -10.12920        2.63240      -30.10120
H         -9.20100        3.95550      -30.76960
H         -8.79120        3.33920      -29.17770
H        -10.19040       -1.95590      -29.55610
H         -8.01070       -2.62090      -30.60600
H         -8.56760       -3.55370      -29.27530
H         16.01760       19.66480      -32.49380
H         19.74720       22.64320      -31.19220
H         22.21610       14.40340      -28.59150
H         22.08860       16.13580      -28.56990
H         21.19900       16.05300      -26.22190
H         21.49010       14.34730      -26.21790
H         23.86440       14.71790      -26.76250
H         23.68950       16.44820      -26.56920
H         22.95980       14.42150      -24.36290
H         24.51680       15.11970      -24.50830
H         21.94560       16.79930      -24.03710
H         23.02570       16.23040      -22.81630
H         23.57970       18.19540      -25.05250
H         24.89720       17.53550      -24.10320
H         22.65240       19.00820      -22.73310
H         24.09130       18.37320      -22.00020
H         24.29510       20.78260      -22.29680
H         23.89450       20.68920      -23.99880
H         26.42560       19.42360      -22.78500
H         26.04690       19.52670      -24.46350
H         26.40300       21.93670      -22.57270
H         26.16290       22.05710      -24.26990
H         28.57560       22.33310      -23.61430
H         28.38660       20.97300      -24.74110
H         28.64080       20.68890      -23.03410
H         14.60590       12.19250      -29.40970
H         15.73360       13.33250      -30.07020
H         15.03450       10.66720      -31.38730
H         16.60790       10.98630      -33.09100
H         17.43350       11.05820      -31.61350
H         17.49160       13.70030      -31.79370
H         16.84360       13.43930      -33.40770
H         14.30420       12.02650      -33.27780
H         14.65100       13.53380      -32.38710
H         12.55150       11.42210      -31.79000
H         12.83140       12.84110      -30.74880
H         12.13190       14.29850      -32.59640
H         10.17510       12.00560      -32.08960
H         10.26440       13.43850      -31.16500
H          9.77520       13.51870      -32.87500
H          5.70350        2.18330      -32.65880
H          6.16110        6.99470      -31.69110
H         12.81260        2.10990      -30.08760
H         14.14560        2.55240      -29.09770
H         11.27120        2.14890      -27.98150
H         12.67740        2.65500      -27.07940
H         12.05860        0.24060      -26.84680
H         12.36820        0.01580      -28.55590
H         14.53200        0.98100      -26.62450
H         14.74070        0.52210      -28.30230
H         15.55360       -1.16570      -26.68300
H         13.97910       -1.46570      -26.12140
H         13.25630       -2.12030      -28.53770
H         14.83600       -1.94640      -29.02930
H         14.08990       -3.93510      -26.80030
H         15.66330       -3.68500      -27.54380
H         14.70850       -5.64250      -28.44540
H         14.71690       -4.43810      -29.68950
H         12.33690       -4.00950      -29.54960
H         12.16640       -4.88180      -28.08440
H         12.84920       -6.24270      -30.76480
H         12.66790       -7.07380      -29.26970
H         10.55520       -7.13710      -30.61290
H         10.53170       -5.39630      -30.74350
H         13.53300       10.44550      -29.94730
H         12.49870        9.19060      -29.35730
H         14.20650       11.08000      -27.65740
H         12.11040       11.92470      -26.69410
H         12.45320       12.43990      -28.28960
H         10.34590       10.27440      -27.62510
H         10.03960       11.92220      -28.09950
H         10.73620       10.82580      -29.24290
H         14.22410        8.93510      -26.50310
H         13.43460       10.15670      -25.58590
H         11.24860        9.13840      -25.92950
H         11.82690        8.10560      -27.17180
H         11.52650        6.86710      -25.08810
H         13.20210        6.87080      -25.50430
H         12.81750        7.19970      -23.06060
H         12.02740        8.75960      -23.44220
H         13.70680        8.53960      -23.80550
H         -3.56480       18.42500      -34.57940
H         -6.96450       21.31880      -32.39880
H         -9.45460       12.45710      -33.49240
H         -9.42450       14.21160      -33.36960
H        -10.20980       14.14860      -31.11800
H         -9.84260       12.45380      -30.90190
H        -11.67420       11.81300      -32.54000
H        -11.99190       13.49170      -32.83900
H        -13.62600       12.29300      -31.34810
H        -12.39260       11.99190      -30.18390
H        -13.53890       14.72070      -30.91440
H        -12.11210       14.59610      -29.96590
H        -14.08030       14.99820      -28.60530
H        -13.30270       13.51920      -28.14970
H        -15.07070       12.22910      -29.27440
H        -15.76670       13.37450      -28.17260
H        -17.03980       13.25550      -30.25490
H        -15.61120       13.72510      -31.17630
H        -16.99920       15.44690      -29.01280
H        -15.59790       15.93840      -29.99460
H        -17.05450       15.57230      -31.98410
H        -18.38750       15.36060      -30.85590
H        -18.29400       17.74660      -31.69680
H        -16.68290       17.93950      -30.92760
H        -18.12760       17.65940      -29.95720
H         -1.86130       11.27130      -31.54480
H         -3.05800       12.46250      -31.20910
H         -2.31650       10.25580      -29.28010
H         -0.31890       11.65340      -29.81520
H         -1.17760       13.11650      -29.37050
H          0.44670       12.10180      -27.62790
H         -0.70610       10.82380      -27.36420
H         -1.12370       12.49630      -27.02040
H         -3.52010       11.27990      -27.57520
H         -4.53380       11.32590      -28.95650
H         -3.70290       13.80460      -29.34430
H         -2.90630       13.71720      -27.80860
H         -5.13160       14.83670      -27.69230
H         -5.86980       13.39870      -28.31250
H         -4.40950       13.47370      -25.65970
H         -5.39330       12.14130      -26.23250
H          6.40300        8.40790      -27.56190
H          8.66700        3.98810      -27.54100
H          1.69220        2.06730      -28.97160
H         -0.01290        2.11030      -29.05010
H          1.84700        1.60620      -31.40390
H          0.12310        1.84710      -31.65180
H         -0.43810        0.01470      -30.12950
H          1.28120       -0.38840      -29.94370
H         -0.27570       -0.50680      -32.57080
H          1.41530       -0.88740      -32.40340
H          0.27100       -2.99950      -32.37900
H          0.69030       -2.72900      -30.75520
H         -1.75170       -1.70890      -30.50720
H         -2.04780       -2.46010      -32.02570
H         -1.02810       -3.98910      -29.51390
H         -1.41290       -4.68290      -31.04290
H         -3.42180       -3.09760      -29.38980
H         -3.80050       -4.04770      -30.77850
H         -4.42190       -5.24180      -28.63650
H         -2.72450       -5.21610      -28.17690
H         -2.20320       -6.62770      -30.14470
H         -3.88360       -6.70420      -30.64630
H         -3.33420       -8.77710      -29.39420
H         -4.42450       -7.82720      -28.40650
H         -2.69640       -7.84130      -28.04290
H         -0.50420        9.81220      -30.85780
H          0.58560        8.55050      -31.21230
H          1.36560       12.23780      -33.26490
H         -0.38500       12.00900      -33.07990
H          0.72550       11.51710      -31.78900
H         -1.27300        7.36710      -33.64000
H         -0.65700        8.23140      -34.96990
H          1.66250        7.73510      -34.37450
H          1.25330        7.01590      -32.90340
H          0.33950        5.94910      -35.63520
H          1.76900        5.40860      -34.81420
H         -1.00160        4.94950      -33.60510
H         -0.05510        3.80360      -34.50360
H          0.54460        4.42450      -32.96550
H         -1.32990        9.72990      -33.26890
H          1.72020        9.79390      -33.24760
H          0.70820       10.30940      -34.55070
H        -12.70190       51.10190      -22.27310
H        -16.71320       53.14470      -20.23480
H        -19.63040       44.94550      -23.67770
H        -19.65110       46.24750      -22.58510
H        -18.72060       47.79130      -24.32570
H        -18.74980       46.51070      -25.50550
H        -21.22670       46.29900      -25.35630
H        -21.33320       47.44260      -24.09460
H        -20.15610       48.15850      -26.81660
H        -21.85660       48.28760      -26.44940
H        -19.81220       49.72770      -24.73420
H        -20.36250       50.43470      -26.25990
H        -22.19020       49.73090      -23.92360
H        -22.69940       50.32710      -25.43940
H        -20.75570       51.80000      -23.59140
H        -21.25670       52.42220      -25.07860
H        -22.46440       53.33640      -23.05240
H        -22.95360       51.74690      -22.64560
H        -23.82240       53.10580      -25.29670
H        -24.49140       51.65790      -24.65400
H        -24.88670       54.38170      -23.37870
H        -25.39440       52.93980      -22.64830
H        -27.17560       54.17460      -24.08530
H        -26.97580       52.44990      -24.52750
H        -26.31020       53.68070      -25.50670
H        -11.94800       43.09030      -22.54610
H        -13.05390       44.13530      -21.80880
H        -12.25640       41.42050      -20.64540
H        -13.72610       41.72020      -18.76510
H        -14.64570       41.59330      -20.25960
H        -15.01610       44.05890      -20.29300
H        -14.24520       44.19330      -18.75520
H        -11.56320       42.84930      -18.67090
H        -11.91190       44.25840      -19.60830
H         -9.80440       42.10030      -20.24030
H        -10.10020       43.52000      -21.21040
H         -9.51380       44.96800      -19.26190
H         -7.34400       42.89650      -20.06660
H         -7.77820       44.42170      -20.85610
H         -6.97720       44.38010      -19.27460
H         -2.68960       34.18180      -18.36960
H         -3.61190       38.92760      -19.43640
H         -9.65170       33.40670      -20.92270
H        -11.12680       33.63910      -21.81600
H         -8.43320       33.36430      -23.14530
H         -9.96870       33.22380      -23.93820
H         -8.97860       31.05790      -23.67080
H         -8.69420       31.31540      -21.96260
H        -11.47170       31.04500      -23.19630
H        -11.12890       31.22080      -21.48450
H        -11.64760       28.84210      -22.13930
H        -10.28010       28.89090      -23.18250
H         -8.76240       29.26950      -21.22290
H        -10.21440       29.16130      -20.16250
H         -9.18080       26.93710      -21.93110
H        -10.55680       26.81320      -20.91850
H         -9.15610       27.30810      -18.88190
H         -7.75240       27.34240      -19.92070
H         -9.51720       24.91040      -19.36630
H         -7.99610       25.22340      -18.65240
H         -8.41750       24.65980      -21.62110
H         -6.94260       25.28290      -21.00500
H         -6.80440       22.83120      -21.13720
H         -8.25090       22.68490      -20.06070
H        -10.71150       41.42400      -22.12280
H         -9.65360       40.26340      -22.81470
H        -11.46820       42.01990      -24.43080
H         -9.34890       43.01800      -25.37170
H         -9.95190       43.48130      -23.80550
H         -7.73370       41.46390      -24.17710
H         -7.42690       43.14190      -23.81450
H         -8.33870       42.15610      -22.64850
H        -11.31910       39.98440      -25.57910
H        -10.49870       41.18780      -26.46450
H         -8.31910       40.15060      -26.02450
H         -8.98500       39.14940      -24.74590
H         -8.51450       37.84890      -26.70280
H        -10.16630       37.75360      -26.22700
H         -9.80720       37.95370      -28.74400
H         -9.15850       39.57410      -28.48980
H        -10.84220       39.24140      -28.09070
H          6.50760       50.92380      -18.07630
H         10.82440       52.81800      -16.62850
H         11.97480       43.90160      -16.25870
H         12.08100       45.61010      -16.18050
H         13.31430       45.48810      -18.52420
H         13.17690       43.75280      -18.36520
H         14.54360       43.98280      -16.25540
H         14.61530       45.71530      -16.53450
H         15.77640       43.48680      -18.30760
H         15.72500       45.16620      -18.78630
H         17.21920       45.81680      -16.94630
H         17.95220       44.71280      -17.99290
H         18.62220       43.86890      -15.98470
H         17.31630       42.86720      -16.23290
H         15.87990       44.32610      -14.63260
H         17.29220       43.62890      -13.95740
H         16.89330       45.95340      -13.21720
H         16.93110       46.58310      -14.82840
H         19.31410       45.18920      -13.46260
H         19.34520       46.03290      -14.99940
H         18.69440       48.16570      -13.71210
H         18.91720       47.20710      -12.25920
H         20.98150       48.57170      -12.75730
H         21.18620       47.67450      -14.25520
H         21.29280       46.86830      -12.65800
H          4.96140       43.21770      -19.56830
H          6.28440       44.24290      -19.92010
H          5.41110       42.04530      -21.85430
H          3.69050       43.75740      -21.45340
H          4.66410       45.03250      -22.02540
H          3.01230       43.97970      -23.79090
H          4.01000       42.56120      -23.75240
H          4.68470       44.06640      -24.33110
H          6.80570       43.04910      -23.50370
H          7.68230       42.58360      -22.07120
H          8.32350       44.73110      -21.48180
H          6.89320       45.47050      -22.12700
H          9.01490       46.09300      -23.34700
H          9.18070       44.40700      -23.84120
H         -3.52810       39.95310      -23.66760
H         -5.70070       35.51360      -23.55080
H          1.30110       33.68990      -21.54450
H          2.88280       33.74630      -20.88840
H          0.31910       33.85990      -19.21980
H          1.92310       33.98220      -18.55410
H          2.40280       31.71970      -19.65940
H          0.68500       31.64080      -19.97060
H          1.87020       31.78980      -17.16600
H          0.18600       32.00730      -17.53090
H          0.62090       29.78830      -16.74650
H          0.01640       29.73070      -18.37400
H          2.47390       29.39300      -19.12890
H          2.95740       29.41610      -17.47550
H          0.92100       27.46400      -18.68470
H          1.50800       27.33860      -17.06730
H          3.54040       27.29580      -19.36000
H          3.65010       26.53270      -17.77700
H          3.32410       24.92400      -19.66130
H          1.88880       25.69970      -20.17450
H          0.87990       25.05300      -17.85000
H          2.32820       24.04530      -17.69710
H          0.41860       22.67310      -18.64410
H          1.77500       22.87090      -19.77610
H          0.29740       23.79870      -19.96610
H          3.70460       41.67360      -20.53110
H          2.38850       40.59300      -20.25610
H          1.20290       44.34470      -18.98980
H          2.97680       44.15800      -19.05860
H          1.91920       43.29250      -20.18420
H          3.78870       39.58960      -17.37910
H          3.03660       40.75620      -16.34600
H          0.84930       40.12320      -16.97250
H          1.33900       39.24280      -18.38370
H          2.16460       38.41470      -15.53390
H          0.63910       37.94720      -16.22580
H          3.25310       37.21020      -17.63290
H          2.37000       36.17030      -16.48340
H          1.61090       36.65450      -17.96380
H          4.04340       41.92970      -18.10450
H          1.00930       41.93760      -18.38530
H          1.91940       42.79770      -17.19010
H        -15.69040       43.20880      -18.87000
H         -9.20080       43.56430      -18.31550
H         -6.70440       23.25750      -19.45250
H          8.16430       45.91580      -25.61870
H          7.00510       44.70720      -25.09780
H          6.87630       46.37880      -24.49740
H          0.34990       29.06920      -20.62170
H         -1.03620       25.84180      -19.20660
H         -6.04050       28.96940      -20.39370
H          1.68630       46.91240      -26.01380
H         11.95080       12.88530      -33.67280
H         -6.12990       13.68110      -25.78440
H         18.38580       12.72830      -32.96500
H         10.25960       -6.15340      -29.18170
H        -18.93590       60.57930      -37.90740
H        -15.77840       -5.58120      -23.06240
H        -17.97660       75.62610      -24.50930
H        -12.65070       58.61960      -37.22800
N         -8.05340       32.40750      -26.15120
N         -6.48100       34.43260      -26.39460
N         -2.55840       32.04730      -25.39140
N         -4.69300       29.46620      -24.65240
N         -8.53920       18.15470      -23.51730
N        -10.04640       22.04970      -22.69990
N          6.30100       39.84740      -23.27830
N          2.23630       39.95030      -23.99200
N          0.19190       33.98130      -14.24160
N         -1.51010       35.74900      -14.85180
N         -5.21810       32.81710      -15.03070
N         -2.83700       30.34910      -14.29530
N          3.44340       21.07120       -9.74130
N          4.09240       25.03530      -10.89040
N        -14.26380       38.94460      -20.10410
N        -10.49200       39.81620      -18.77340
N        -10.56290       59.08430      -30.64840
N        -11.56900       61.97180      -29.76270
N        -15.87790       61.27670      -32.09820
N        -14.68520       58.33950      -33.40650
N        -16.61340       46.73190      -34.97850
N        -17.18680       50.23100      -32.69210
N        -22.07430       71.60920      -31.97630
N        -18.21220       70.27010      -31.19430
N        -16.01710        0.38320      -28.37570
N        -14.45150        2.37690      -27.91210
N        -10.53730       -0.19520      -27.53040
N        -12.68490       -2.93750      -27.99120
N        -17.30390      -13.58920      -31.80510
N        -18.71450       -9.73160      -30.77960
N         -1.44710        6.65050      -23.77750
N         -5.53100        7.18860      -24.57930
N         19.87870        8.62880      -27.67820
N         18.41440        6.55410      -27.98830
N         14.51440        8.83090      -29.10260
N         16.59290       11.64610      -29.25610
N         21.71560       22.76050      -29.60720
N         22.19630       19.09730      -27.56990
N          6.90540       -0.04360      -32.47360
N         10.85570        0.54690      -31.20560
N         -6.85000        7.00620      -31.99670
N         -5.13450        5.12360      -31.52230
N         -1.41870        7.99380      -31.10720
N         -3.83380       10.55450      -31.39210
N         -9.08560       21.19420      -31.14500
N        -10.32510       17.20290      -30.59300
N          8.31740        1.66140      -28.43320
N          4.28220        0.86610      -29.21640
N        -17.07050       39.25750      -24.25370
N        -15.50890       37.24440      -23.87750
N        -11.67430       39.77300      -22.91780
N        -13.90080       42.42220      -22.73960
N        -19.02330       52.71570      -19.75950
N        -20.28920       48.98800      -21.40100
N         -3.56780       31.90460      -18.38850
N         -7.56150       31.93990      -19.60320
N          9.61060       38.57870      -18.69800
N          7.85020       36.84250      -19.31730
N          4.32060       39.83200      -19.95610
N          6.83900       42.28510      -19.56060
N         13.31960       52.10040      -16.41240
N         13.92890       48.17310      -17.66560
N         -5.44550       33.28450      -22.49540
N         -1.39450       32.54340      -21.71220
O         -4.54710       23.70280      -25.30970
O          3.23490       33.66470      -24.42800
O         -1.85130       24.28650      -12.92740
O        -10.35160       33.41490      -18.23920
O        -12.50310       52.27970      -36.33960
O        -21.02970       64.64720      -32.18490
O        -12.61030       -8.83710      -29.53780
O         -5.40510        0.91950      -24.50630
O         17.14480       17.57160      -30.76840
O          8.84390        6.47630      -30.67010
O         -5.02230       16.09410      -33.76140
O          3.93460        7.10020      -28.39020
O        -14.21120       48.70650      -22.75840
O         -6.19780       38.10780      -20.46470
O          7.65010       48.37040      -18.33120
O         -1.14130       38.78630      -22.53370
S         -8.40570       28.97310      -25.40630
S         -8.10200       34.03820      -26.48770
S         -3.16070       35.70920      -26.23080
S          0.44010       34.03030      -24.87960
S         -5.72290       26.08070      -23.93440
S          0.93940       30.70740      -13.77700
S          0.10100       35.60190      -14.49520
S         -4.69820       36.53980      -15.80850
S         -8.09580       34.29960      -16.70400
S         -1.25870       27.10960      -13.30540
S        -11.67130       56.24460      -32.44270
S         -9.73910       60.68050      -29.28250
S        -14.14760       64.33810      -30.61610
S        -18.17490       64.05770      -31.98170
S        -15.10050       54.80620      -34.44600
S        -16.36260       -3.00900      -29.09560
S        -16.08220        2.04610      -28.20990
S        -11.30940        3.51140      -27.16070
S         -7.74310        1.58890      -26.01190
S        -13.83380       -6.34140      -28.86430
S         20.21970       12.08690      -28.06020
S         19.98270        6.95590      -27.57510
S         15.41540        5.15880      -28.60210
S         11.64620        6.53850      -29.87820
S         17.70350       15.17370      -29.40040
S         -7.55190       10.32700      -32.33760
S         -6.76220        5.33290      -31.93070
S         -1.93670        4.24080      -30.71660
S          1.62510        6.41340      -29.98590
S         -5.34890       13.89280      -31.67320
S        -17.53080       42.76450      -23.95690
S        -17.08510       37.57470      -24.26800
S        -12.39610       36.02250      -23.12130
S         -8.85350       37.75030      -21.64920
S        -15.06780       45.90170      -22.54440
S         10.29530       41.89670      -18.05290
S          9.43650       36.94050      -18.86190
S          4.71630       36.03490      -19.98550
S          1.17980       38.22300      -20.98150
S          8.43400       45.56530      -18.76090
H         -8.39910       23.58990      -23.78900
H          1.80220       37.49460      -24.66180
H         -9.64610       37.49070      -17.90830
H          1.89860       25.66830      -12.03840
H        -18.45630       67.69690      -31.27290
H        -15.43890       51.90880      -33.62300
H        -16.62640       -8.41650      -30.29220
H         -6.29430        4.90820      -25.09460
H         10.74760        2.91710      -30.36310
H         20.50200       17.55850      -28.58790
H         -8.40680       15.79700      -31.58510
H          3.32910        3.19910      -29.49470
H        -18.09980       47.79500      -21.87780
H         -7.67350       34.29060      -20.80170
H         -0.50450       34.92870      -21.34060
H         11.54090       47.25740      -17.57020
C         16.23970       26.12180      -19.61320
C         15.25450       26.98780      -20.08730
C         15.75740       28.30440      -20.20250
C         16.65320       30.60420      -20.40160
C         17.22830       31.86540      -20.51800
C         16.67430       33.14020      -20.85760
C         17.49470       34.30010      -20.81580
C         18.86690       34.14420      -20.54030
C         19.86670       35.09310      -20.43280
C         21.62790       36.70250      -19.80570
C         22.60960       37.61840      -19.27340
C         23.72760       36.94460      -18.72820
C         22.03210       35.37980      -19.68620
C         21.03780       34.48710      -20.08380
C         19.47950       32.87620      -20.29120
C         18.60530       31.75230      -20.17900
C         17.59620       29.71890      -19.95340
C         17.09280       28.41820      -19.81960
C         15.94690       24.75000      -19.16810
C         16.65070       23.62430      -18.89440
C         18.10930       23.45810      -19.04890
C         18.43570       22.07890      -18.66210
C         19.70840       21.49210      -18.56800
C         19.82650       20.16280      -18.16590
C         18.67920       19.43520      -17.82380
C         17.41280       20.04720      -17.91320
C         17.28620       21.38090      -18.31900
C         16.12230       22.30690      -18.42930
C         14.83090       21.97860      -18.15320
C         14.41740       20.66220      -17.79990
C         13.70390       22.86090      -18.15830
C         13.81620       26.60100      -20.37740
C         13.69690       25.53280      -21.50270
C         12.25460       24.95920      -21.63060
C         12.06750       23.84070      -22.66330
C         12.54470       22.43160      -22.20080
C         11.54830       21.70690      -21.28220
C         12.02030       20.31530      -20.82790
C         11.00090       19.53970      -19.99440
C          9.62680       19.27910      -20.66490
C          8.80680       18.17030      -19.95640
C          7.44880       17.93950      -20.59640
C         19.86520       29.90100      -18.90900
C         20.09600       30.69320      -17.59330
C         18.85420       30.86580      -16.69390
C         18.26020       29.50450      -16.24390
C         21.30570       30.16630      -16.77590
C         22.70390       30.25070      -17.42290
C         23.87030       29.79210      -16.51420
C         25.25780       29.98260      -17.13680
C         24.83200       37.65130      -18.04710
C         25.92340       37.35800      -17.27530
C         26.88070       38.27030      -16.62060
C         28.00440       37.44820      -16.14490
C         29.23730       37.75010      -15.53170
C         30.08360       36.73830      -15.02670
C         29.69610       35.40870      -15.17700
C         28.49480       35.10730      -15.78310
C         27.66870       36.13230      -16.25230
C         26.39720       35.99610      -16.97070
C         26.81100       39.62610      -16.51370
C         25.69100       40.41820      -16.89080
C         27.86050       40.45860      -16.03330
C         22.41100       39.13830      -19.32930
C         23.19410       39.76730      -20.48400
C         23.25150       41.32280      -20.43310
C         21.92970       42.01360      -20.77460
C         22.02030       43.52950      -20.55620
C         21.79620       43.92890      -19.09880
C         21.56310       45.44840      -19.00360
C         21.08850       45.95410      -17.61050
C         20.79410       47.46940      -17.54550
C         22.06210       48.37320      -17.65360
C         21.77480       49.85720      -17.36240
C         21.98360       32.16480      -20.33840
C         21.99380       31.37180      -21.67240
C         22.80050       30.01980      -21.62140
C         24.22680       30.06770      -21.11290
C         22.27990       32.18260      -22.95940
C         23.48180       33.15890      -22.88030
C         24.07620       33.52310      -24.25630
C         24.67210       32.35440      -25.05430
C         24.02040       25.48700       -8.60770
C         24.68690       26.70420       -8.75430
C         23.75540       27.76940       -8.85280
C         22.27490       29.67300       -8.80220
C         21.42550       30.72980       -8.65610
C         21.73620       32.10200       -8.53910
C         20.70330       33.04180       -8.49160
C         19.33060       32.59680       -8.51320
C         18.15110       33.31780       -8.59250
C         16.07180       34.49510       -9.10470
C         14.88790       35.10930       -9.54520
C         13.83650       34.19050       -9.75080
C         15.89490       33.11160       -8.92850
C         17.09890       32.44690       -8.67940
C         19.02160       31.19720       -8.53500
C         20.06110       30.25270       -8.64010
C         21.56620       28.50760       -8.79820
C         22.41040       27.40390       -8.79320
C         24.75690       24.21690       -8.37540
C         24.52590       22.88330       -8.20150
C         23.22660       22.22740       -8.22730
C         23.43490       20.79230       -7.99840
C         22.49020       19.78220       -7.81010
C         22.90530       18.46290       -7.62900
C         24.26640       18.16820       -7.67630
C         25.21300       19.18580       -7.78510
C         24.79740       20.53420       -7.92230
C         25.54020       21.81260       -7.96280
C         26.88890       21.92620       -7.77150
C         27.74270       20.80180       -7.56980
C         27.60940       23.15300       -7.63760
C         26.17620       26.93670       -8.69610
C         26.91090       26.44630       -9.97270
C         28.41690       26.83540       -9.94090
C         29.24110       26.16760      -11.08470
C         29.34780       24.59780      -10.94780
C         30.64210       23.99970      -11.55670
C         31.96760       24.52150      -10.89460
C         32.00580       24.56150       -9.34510
C         31.94540       23.18810       -8.65430
C         31.84760       23.30840       -7.11210
C         31.71460       21.96810       -6.43070
C         19.20310       27.83620       -9.01040
C         18.62040       27.93060      -10.45670
C         17.48710       26.89420      -10.68160
C         16.69280       27.11020      -11.99320
C         19.70120       27.82140      -11.58440
C         20.31900       26.40890      -11.78120
C         21.71010       26.48820      -12.48620
C         21.67060       27.14590      -13.85530
C         12.54040       34.49940      -10.34680
C         11.67940       33.84320      -11.18090
C         11.91900       32.49300      -11.74160
C         10.71490       32.12350      -12.46020
C         10.44000       30.92300      -13.14240
C          9.21800       30.75650      -13.81640
C          8.29330       31.80780      -13.82440
C          8.58590       32.99860      -13.14650
C          9.81990       33.16230      -12.46770
C         10.41630       34.32310      -11.74980
C          9.85310       35.56020      -11.68050
C          8.58030       35.88740      -12.20100
C         10.44310       36.68480      -11.04300
C         14.85910       36.59780       -9.81250
C         14.73650       37.37600       -8.50080
C         14.84460       38.94110       -8.58570
C         14.61930       39.55750       -7.17690
C         14.55420       41.11410       -7.13830
C         15.91900       41.81750       -7.26050
C         15.81020       43.34010       -7.10130
C         17.20880       44.01390       -7.16630
C         17.13350       45.53990       -7.36220
C         16.49370       46.34440       -6.20060
C         16.32010       47.83770       -6.56880
C         16.69540       30.06340       -8.04510
C         16.90350       29.69470       -6.54690
C         16.19100       27.15850       -6.78070
C         16.75610       30.87940       -5.58130
C         15.35670       31.49320       -5.41870
C         15.31380       32.80120       -4.60330
C         15.96710       34.01690       -5.29750
C         15.93610       28.51950       -6.11830
C          7.48690       54.20990      -25.69950
C          8.33520       55.15120      -25.06780
C          7.85470       56.48560      -25.25190
C          7.02240       58.78140      -25.58490
C          6.50840       60.05330      -25.82290
C          7.10150       61.31230      -25.61100
C          6.32450       62.45320      -25.82330
C          4.97220       62.35030      -26.18290
C          4.00250       63.31960      -26.28850
C          2.21700       64.99260      -26.59930
C          1.20640       65.96470      -26.85310
C         -0.01170       65.33420      -27.23430
C          1.79350       63.69340      -26.84050
C          2.82010       62.73860      -26.65090
C          4.37790       61.09100      -26.42260
C          5.17660       59.90940      -26.30370
C          6.15240       57.83460      -26.06700
C          6.61220       56.53100      -25.90630
C          7.92870       52.79330      -25.94940
C          7.38870       51.57460      -26.29980
C          5.96160       51.33750      -26.58480
C          5.85520       49.91290      -26.87250
C          4.66560       49.24720      -27.22430
C          4.72810       47.89600      -27.56390
C          5.96400       47.22840      -27.55860
C          7.13450       47.91700      -27.21210
C          7.09410       49.30110      -26.87050
C          8.10910       50.29110      -26.45210
C          9.46560       50.02800      -26.26680
C         10.03090       48.72220      -26.45120
C         10.44480       50.95850      -25.79720
C          9.63220       54.85180      -24.30160
C          9.40040       53.99290      -23.04030
C         10.68680       53.68830      -22.25370
C         11.34520       54.89720      -21.53860
C         12.27140       54.52590      -20.36090
C         13.55780       53.76500      -20.75030
C         14.12590       53.06430      -19.51330
C         15.55070       52.48740      -19.67980
C         16.62280       53.59820      -19.52590
C         18.05670       53.08150      -19.46100
C         19.11160       54.22580      -19.50400
C          3.99290       57.85710      -27.34040
C          4.04660       58.12620      -28.84950
C          5.47030       57.85020      -29.42720
C          5.71420       58.29060      -30.86800
C          2.97200       57.30930      -29.62360
C          1.52930       57.66600      -29.33540
C          0.55440       56.83950      -30.17970
C         -0.91460       57.11600      -29.85280
C         -1.23890       66.05590      -27.60910
C         -2.55140       65.76120      -27.84860
C         -3.60030       66.72720      -28.30720
C         -4.85920       65.93920      -28.45490
C         -6.13170       66.24550      -28.95030
C         -7.13070       65.25950      -29.05940
C         -6.86020       63.93750      -28.65900
C         -5.59680       63.61860      -28.19840
C         -4.61540       64.60070      -28.14430
C         -3.21210       64.43630      -27.71370
C         -3.48190       68.05690      -28.55550
C         -2.27650       68.85040      -28.46960
C         -4.57640       68.87330      -28.93860
C          1.43620       67.44910      -26.66590
C          0.78410       67.97990      -25.35210
C          0.92820       69.51950      -25.17570
C          2.38030       70.03670      -25.15660
C          2.49890       71.49690      -24.74700
C          1.81180       72.44190      -25.74870
C          2.20640       73.90720      -25.56120
C          1.54340       74.84570      -26.57310
C          0.00510       75.05740      -26.33690
C         -0.58540       76.00700      -27.40270
C         -2.05170       76.35200      -27.09560
C          1.88320       60.48250      -26.81240
C          1.46120       59.81570      -25.47060
C          0.41020       58.68000      -25.60560
C         -0.82740       58.94280      -26.52410
C          1.21440       60.74680      -24.23490
C         -0.13710       61.45700      -24.24700
C         -0.21300       62.60640      -23.22450
C         -0.20370       62.16750      -21.76650
C          4.54110       55.78800      -22.75390
C          3.72240       56.93130      -22.84370
C          4.47240       58.11030      -22.60660
C          5.82170       60.12570      -22.26180
C          6.62720       61.25370      -22.11370
C          6.30110       62.62820      -22.28900
C          7.25980       63.60590      -22.02690
C          8.55580       63.18360      -21.64050
C          9.69350       63.91030      -21.35430
C         11.74150       65.16940      -20.65220
C         12.91070       65.87170      -20.19410
C         13.90170       64.98900      -19.78930
C         11.89440       63.78980      -20.64630
C         10.73620       63.08290      -21.01950
C          8.91320       61.78010      -21.52700
C          7.90610       60.79900      -21.70070
C          6.52600       59.00860      -21.96840
C          5.79330       57.85620      -22.22730
C          4.05590       54.47990      -23.21850
C          4.43530       53.17910      -23.04190
C          5.56480       52.67670      -22.23350
C          5.60400       51.21200      -22.39140
C          6.50300       50.34140      -21.82150
C          6.36440       48.96330      -22.05330
C          5.32230       48.50510      -22.88860
C          4.44620       49.42200      -23.45660
C          4.54100       50.80520      -23.19050
C          3.78390       51.98660      -23.65250
C          2.69750       51.89530      -24.47780
C          2.15590       50.68870      -25.01360
C          1.94740       53.02230      -24.94100
C          2.24980       56.96280      -23.17890
C          1.35270       56.21100      -22.16410
C         -0.13000       56.09780      -22.60030
C         -1.03070       55.32980      -21.61920
C         -0.68970       53.82820      -21.47490
C         -1.47230       53.10910      -20.34290
C         -2.98620       52.93290      -20.52750
C         -3.46530       52.21250      -21.82880
C         -2.87670       50.79870      -22.01610
C         -3.38030       50.10530      -23.30350
C         -2.54610       48.83610      -23.55960
C          8.73870       58.40510      -20.92240
C          8.66630       58.48840      -19.35390
C          9.67690       57.53420      -18.63130
C         11.16070       57.89660      -18.84950
C          7.21650       58.23980      -18.75030
C          6.72540       56.74400      -18.78950
C          5.21300       56.57330      -18.71990
C          4.63950       56.91250      -17.32830
C         15.11630       65.41520      -19.05740
C         16.28870       64.88230      -18.59700
C         16.73500       63.50360      -18.85820
C         17.93850       63.33450      -18.05840
C         18.69240       62.14880      -17.91390
C         19.82050       62.16320      -17.10790
C         20.21800       63.32830      -16.46790
C         19.43280       64.51070      -16.61780
C         18.26920       64.51700      -17.43250
C         17.31110       65.57010      -17.79450
C         17.42520       66.88880      -17.40170
C         18.47090       67.40640      -16.57230
C         16.50510       67.91770      -17.71650
C         12.87150       67.39340      -20.07140
C         13.51360       68.11210      -21.28570
C         13.23670       69.63900      -21.32220
C         13.64050       70.22060      -22.66290
C         13.28950       71.70240      -22.87430
C         11.80840       71.92890      -23.10150
C         11.45550       73.42110      -23.30490
C          9.99560       73.67340      -23.81290
C          8.93550       73.15280      -22.82670
C          7.47460       73.54060      -23.16700
C          7.18700       75.05800      -23.08540
C         11.24200       60.68880      -21.35950
C         11.27490       60.08830      -22.78100
C         13.47140       58.81200      -22.21720
C         11.61180       61.13370      -23.87550
C         13.04840       61.74400      -23.86830
C         13.13240       62.98120      -24.77680
C         12.42420       64.25450      -24.25240
C         12.13420       58.80390      -22.93530
C          0.17970       14.03540      -20.65180
C          1.15690       13.11910      -20.22150
C          0.64640       11.78530      -20.19160
C         -0.24440        9.50920      -20.29510
C         -0.78660        8.21860      -20.38170
C         -0.23420        6.93910      -20.14680
C         -1.08470        5.81240      -20.22900
C         -2.45840        5.98130      -20.46050
C         -3.52130        5.06860      -20.52500
C         -5.40850        3.51240      -20.85590
C         -6.47640        2.63810      -21.22570
C         -7.61090        3.34480      -21.67750
C         -5.74970        4.86490      -21.00500
C         -4.68510        5.73750      -20.79300
C         -3.03620        7.26230      -20.70240
C         -2.18220        8.39640      -20.70290
C         -1.16860       10.43410      -20.66140
C         -0.68250       11.73850      -20.56410
C          0.44430       15.46940      -20.95490
C         -0.27900       16.62100      -21.16770
C         -1.74780       16.75270      -21.02860
C         -2.09340       18.11750      -21.44550
C         -3.37930       18.67110      -21.51890
C         -3.52460       20.01720      -21.91750
C         -2.40460       20.77680      -22.23970
C         -1.13060       20.19370      -22.14170
C         -0.96080       18.84060      -21.73080
C          0.22100       17.95470      -21.59060
C          1.48380       18.36340      -21.84610
C          1.85120       19.69150      -22.28910
C          2.62200       17.54170      -21.66020
C          2.59880       13.48750      -19.89130
C          2.73940       14.43180      -18.66470
C          4.18940       14.97000      -18.47490
C          4.38560       15.64100      -17.11410
C          3.50780       16.88460      -16.86480
C          3.78330       18.02900      -17.85950
C          3.07690       19.35300      -17.49240
C          3.18070       20.44600      -18.56030
C          4.69550       20.76970      -18.85600
C          4.82840       22.06430      -19.66830
C          6.29960       22.32110      -20.04380
C         -3.40840       10.44540      -21.74910
C         -3.57000        9.91110      -23.21470
C         -2.25980        9.88700      -24.04090
C         -1.72860       11.28060      -24.37710
C         -4.71440       10.67780      -23.96010
C         -6.13300       10.47320      -23.40140
C         -7.21530       11.21260      -24.17130
C         -8.61450       10.79730      -23.73100
C         -8.83380        2.72310      -22.24080
C        -10.00990        3.10580      -22.80700
C        -11.02890        2.21990      -23.43620
C        -12.18770        3.05560      -23.85290
C        -13.45540        2.80550      -24.40510
C        -14.32410        3.84820      -24.76980
C        -13.93080        5.16060      -24.56060
C        -12.69990        5.43350      -23.96660
C        -11.87200        4.37420      -23.57130
C        -10.56040        4.45790      -22.94300
C        -10.96320        0.86270      -23.63750
C         -9.82990        0.03070      -23.38400
C        -12.02580        0.06430      -24.10140
C         -6.35060        1.12440      -21.15090
C         -7.00680        0.49440      -19.89610
C         -7.11420       -1.08050      -19.94690
C         -5.71860       -1.76280      -19.99050
C         -5.68970       -3.29790      -19.75850
C         -6.32910       -4.13150      -20.89570
C         -6.09180       -5.64880      -20.68150
C         -6.70560       -6.50400      -21.82560
C         -8.24670       -6.62070      -21.68390
C         -8.89700       -7.65030      -22.63230
C        -10.42770       -7.69950      -22.45210
C         -5.49720        8.09920      -20.71200
C         -5.52120        8.84270      -19.32920
C         -6.53960       10.02000      -19.24680
C         -7.90940        9.81010      -19.88640
C         -5.51130        7.90190      -18.10830
C         -6.84160        7.15820      -17.79390
C         -6.65660        6.06630      -16.71180
C         -6.10710        6.57570      -15.36060
C         17.11130       15.37630      -25.66370
C         16.11510       14.38720      -25.80770
C         16.60910       13.10800      -25.42230
C         17.54090       10.87500      -24.89140
C         18.15980        9.65520      -24.67370
C         17.58810        8.34210      -24.70280
C         18.41540        7.23900      -24.43960
C         19.78190        7.46800      -24.16120
C         20.76520        6.53600      -23.84000
C         22.52660        4.99090      -23.09010
C         23.53270        4.12030      -22.57100
C         24.66450        4.85290      -22.14610
C         22.91750        6.32850      -23.11950
C         21.93050        7.19900      -23.59480
C         20.37430        8.77310      -24.16480
C         19.52800        9.89910      -24.38440
C         18.45680       11.89400      -24.72520
C         17.93680       13.14330      -25.05000
C         17.00900       16.77300      -26.15380
C         17.71500       17.93350      -26.11610
C         18.95020       18.20350      -25.34380
C         19.34040       19.59870      -25.55590
C         20.43900       20.30100      -25.06190
C         20.61800       21.66470      -25.30240
C         19.65620       22.32640      -26.08260
C         18.59480       21.61310      -26.62500
C         18.41720       20.22610      -26.37750
C         17.40330       19.21320      -26.80340
C         16.41600       19.48680      -27.71950
C         16.23640       20.72830      -28.40900
C         15.42280       18.56350      -28.14750
C         14.69080       14.53630      -26.37960
C         13.74660       15.42370      -25.54230
C         12.45030       15.74280      -26.30510
C         11.39960       16.57920      -25.52820
C         11.98550       17.87930      -24.98210
C         10.91540       18.93270      -24.56270
C         10.27850       19.75320      -25.70870
C         11.30170       20.40550      -26.69310
C         12.43730       21.18420      -25.98290
C         13.38300       21.97950      -26.91050
C         14.48020       22.72960      -26.16110
C         20.80880       12.10240      -23.89090
C         21.13920       11.98410      -22.34840
C         22.44350       12.78000      -22.01250
C         23.07430       12.42120      -20.65750
C         19.99870       12.26050      -21.36450
C         19.43490       13.69720      -21.38830
C         18.61530       14.11130      -20.15100
C         19.49120       14.65080      -19.03320
C         25.86630        4.22430      -21.56780
C         26.99810        4.59280      -20.89550
C         27.38060        5.96000      -20.47130
C         28.71390        5.88000      -19.84250
C         29.46240        6.92370      -19.28690
C         30.73250        6.64390      -18.76010
C         31.25880        5.35220      -18.88300
C         30.49620        4.34070      -19.44600
C         29.17230        4.59430      -19.89350
C         28.11570        3.71910      -20.47180
C         28.25140        2.35650      -20.51260
C         29.44410        1.66650      -20.22100
C         27.23750        1.46140      -20.96260
C         23.33500        2.59420      -22.53700
C         24.13110        1.91390      -23.67330
C         23.87670        0.40090      -23.80460
C         24.67330       -0.23590      -24.96460
C         24.65970       -1.77330      -24.95870
C         23.30910       -2.43440      -25.21140
C         23.25640       -3.90640      -24.85430
C         21.82800       -4.44500      -24.90930
C         21.63280       -5.67530      -24.05410
C         22.48240       -6.89020      -24.43650
C         22.10260       -8.14120      -23.65840
C         22.91380        9.39800      -24.24310
C         23.12930        9.66620      -25.78460
C         24.28290       12.02010      -25.59030
C         23.17400        8.37350      -26.64400
C         24.40560        7.45840      -26.55480
C         24.28600        6.14240      -27.33190
C         23.30530        5.12170      -26.71900
C         24.34260       10.57400      -26.10040
C          7.13040       46.29120      -14.98020
C          6.19040       45.44670      -15.54450
C          6.59450       44.07270      -15.47160
C          7.35780       41.74540      -15.39470
C          7.82480       40.42910      -15.33910
C          7.21700       39.18730      -15.66880
C          7.92150       37.99670      -15.52800
C          9.28100       38.03710      -15.07900
C         10.21850       37.01090      -14.95840
C         11.98800       35.30010      -14.71280
C         13.07900       34.37660      -14.59870
C         14.17060       34.98330      -13.97460
C         12.34010       36.55880      -14.22520
C         11.38480       37.52200      -14.47650
C          9.90630       39.26160      -14.72840
C          9.13910       40.46490      -14.79660
C          8.27830       42.58620      -14.84500
C          7.85890       43.92950      -14.89650
C          6.87000       47.73470      -14.72150
C          7.56880       48.86360      -14.41000
C          9.05730       48.94970      -14.33180
C          9.34450       50.30120      -13.86170
C         10.62150       50.84440      -13.65090
C         10.71790       52.16870      -13.23340
C          9.57430       52.88780      -12.99420
C          8.28640       52.34730      -13.23440
C          8.18270       51.04550      -13.68750
C          7.02630       50.20260      -14.06110
C          5.72620       50.62140      -14.02250
C          5.30840       51.91800      -13.64010
C          4.60040       49.83110      -14.38660
C          4.81020       45.84220      -16.07260
C          4.87730       46.70380      -17.34350
C          3.49210       47.07990      -17.83850
C          3.40600       47.77870      -19.23410
C          3.98610       49.19130      -19.35590
C          3.46380       50.21130      -18.34600
C          3.58630       51.67520      -18.86370
C          3.31770       52.74000      -17.79120
C          1.86510       52.76750      -17.24520
C          1.63690       53.83330      -16.17880
C          0.22180       53.70570      -15.55300
C         10.39780       42.40530      -13.53140
C         10.39040       41.80280      -12.11160
C          9.00120       41.72230      -11.41630
C          8.29400       43.04020      -11.14090
C         11.43970       42.45970      -11.20190
C         12.91270       42.22590      -11.62410
C         13.87680       43.15460      -10.84600
C         15.35370       42.80040      -11.04910
C         15.34660       34.25300      -13.56230
C         16.63350       34.60730      -13.33160
C         17.72780       33.79990      -12.78760
C         18.80260       34.73470      -12.43030
C         20.03270       34.61140      -11.77030
C         20.84960       35.70460      -11.49300
C         20.46730       36.97160      -11.93610
C         19.28190       37.10980      -12.65190
C         18.45600       36.00170      -12.87380
C         17.19050       35.95130      -13.54880
C         17.75890       32.44520      -12.58960
C         16.71100       31.54670      -12.89630
C         18.87200       31.73980      -12.12270
C         13.03380       32.96540      -15.14510
C         13.63680       32.88610      -16.54770
C         13.93940       31.43160      -17.07460
C         12.72560       30.45470      -16.96780
C         13.06280       28.97200      -17.28510
C         14.16090       28.35660      -16.35380
C         14.29910       26.85400      -16.31440
C         15.55650       26.38150      -15.56670
C         15.62560       24.85970      -15.43460
C         16.82860       24.38320      -14.59650
C         18.20750       24.82050      -15.10890
C         12.42370       39.76180      -14.37640
C         12.77010       40.37630      -15.75170
C         14.01880       41.28570      -15.64300
C         15.33420       40.73470      -15.04470
C         12.80040       39.38680      -16.93410
C         13.85560       38.25330      -16.91470
C         13.47390       36.99700      -17.75340
C         13.19090       37.27830      -19.23290
C        -10.27950       47.23010      -11.40250
C         -9.45780       46.12550      -11.15830
C        -10.18280       44.90580      -11.27190
C        -11.37740       42.80890      -11.65010
C        -12.09860       41.63440      -11.86580
C        -11.69760       40.27220      -11.77820
C        -12.62490       39.28960      -12.10730
C        -13.90700       39.63270      -12.52090
C        -14.97200       38.86430      -12.95620
C        -16.86040       37.54400      -13.85660
C        -17.91780       36.84540      -14.51540
C        -18.97710       37.71370      -14.88520
C        -17.11310       38.91740      -13.73940
C        -16.04970       39.65150      -13.20890
C        -14.37040       40.99610      -12.51830
C        -13.44080       42.03630      -12.21410
C        -12.19770       43.88310      -11.86400
C        -11.50210       45.09690      -11.65180
C         -9.74500       48.58880      -11.52230
C        -10.19730       49.86490      -11.33790
C        -11.53530       50.24580      -10.87690
C        -11.51880       51.69750      -10.75140
C        -12.53280       52.51210      -10.24950
C        -12.34980       53.86840      -10.13120
C        -11.14560       54.43380      -10.57590
C        -10.13000       53.62040      -11.06910
C        -10.31750       52.21980      -11.15910
C         -9.43410       51.11910      -11.57110
C         -8.15160       51.27580      -11.99550
C         -7.52700       52.54360      -12.17160
C         -7.25640       50.24200      -12.28810
C         -8.00030       46.15690      -10.77070
C         -7.08080       45.49990      -11.77460
C         -5.59010       45.76130      -11.52080
C         -4.61840       44.83940      -12.29160
C         -3.18930       45.36930      -12.33520
C         -2.46170       45.51740      -10.95970
C         -2.77280       46.75510      -10.08200
C         -2.62330       48.11920      -10.82040
C         -1.20460       48.36420      -11.38030
C         -1.06950       49.71680      -12.11120
C          0.30200       49.83390      -12.83580
C        -14.46600       44.36080      -12.74740
C        -14.70230       44.28160      -14.25830
C        -15.97160       45.06260      -14.67310
C        -16.41410       44.83660      -16.14260
C        -13.48380       44.65530      -15.10810
C        -13.27130       46.17570      -15.28390
C        -11.91000       46.54560      -15.86410
C        -20.17510       37.29130      -15.63700
C        -21.19970       37.89900      -16.31920
C        -21.38570       39.35110      -16.54740
C        -22.50640       39.51320      -17.47150
C        -22.93880       40.67330      -18.08510
C        -24.03950       40.64030      -18.93720
C        -24.68260       39.41830      -19.15160
C        -24.23670       38.25160      -18.53710
C        -23.10400       38.29360      -17.71040
C        -22.33560       37.24510      -16.96960
C        -22.72950       35.94190      -16.91510
C        -23.91850       35.44040      -17.50670
C        -22.06660       34.88010      -16.23120
C        -17.82250       35.36570      -14.79870
C        -18.34160       34.49410      -13.64070
C        -18.06760       32.99470      -13.80300
C        -18.35420       32.22140      -12.52250
C        -18.14710       30.69520      -12.59210
C        -16.69070       30.19410      -12.71720
C        -16.57330       28.73480      -13.17230
C        -15.09930       28.37400      -13.50360
C        -14.89260       27.08680      -14.33370
C        -15.54810       25.80940      -13.81310
C        -15.32020       24.60230      -14.70960
C        -16.77920       41.92060      -12.47530
C        -16.86490       42.25300      -10.95130
C        -17.98270       44.65030      -11.15540
C        -16.90550       40.98480      -10.01470
C        -18.14560       40.07040      -10.08830
C        -18.03310       38.78760       -9.26370
C        -17.18910       37.72820       -9.99080
C        -18.00890       43.22330      -10.58150
C        -11.52810       45.73370      -17.11480
F         21.06700       19.57820      -18.12090
F         18.75220       18.14750      -17.41500
F         31.26910       37.05860      -14.49930
F         30.48710       34.40160      -14.73660
F         21.98450       17.48560       -7.43580
F         24.64980       16.88170       -7.49520
F          8.91640       29.56110      -14.37480
F          7.08220       31.66870      -14.41910
F          3.61420       47.23690      -27.89480
F          6.03060       45.91090      -27.83560
F         -8.38710       65.58620      -29.47440
F         -7.80000       62.98760      -28.68500
F          7.27510       48.12920      -21.49520
F          5.13530       47.19380      -23.16270
F         20.55210       61.02670      -16.96890
F         21.35170       63.36460      -15.75630
F         -4.76990       20.53390      -22.03490
F         -2.53590       22.05130      -22.68370
F        -15.53850        3.57270      -25.30720
F        -14.79350        6.17090      -24.86220
F         21.62550       22.34090      -24.75950
F         19.77840       23.64780      -26.29730
F         31.50950        7.62130      -18.25240
F         32.52750        5.09840      -18.50330
F         11.94460       52.73210      -13.03980
F          9.66750       54.14750      -12.53950
[truncated: 846,231 more chars]
