# Supplementary material for: Molecular orientation-dependent energetic shifts in solution-processed non-fullerene acceptors and their impact on organic photovoltaic performance
Source: Nat Commun. 2023 Apr 4;14:1870. doi: 10.1038/s41467-023-37234-0 (PMC10073232; doi:10.1038/s41467-023-37234-0)
Supplement: Supplementary file 5 — Supplementary Data 3 [file 41467_2023_37234_MOESM5_ESM.txt]

935
Structure520
C         24.91000       23.68180       50.86570
C         24.51340       21.04890       50.12040
C         24.26700       21.43820       51.43590
C         24.46480       22.76820       51.78300
C         25.20720       23.26150       49.55620
C         25.02350       21.95320       49.17720
C         25.39450       21.83940       47.74340
C         25.70630       23.18940       47.22560
C         25.65350       24.07660       48.42150
C         25.35800       20.64950       47.06930
C         25.93550       23.55200       45.93300
C         25.77380       20.45640       45.71710
C         24.81440       19.42770       47.60410
C         26.10820       24.83090       45.21480
C         26.42260       24.95400       43.83790
C         26.75780       23.83440       42.83000
C         26.43540       26.31020       43.36860
C         26.06420       27.19120       44.36740
C         25.57160       23.21310       42.09880
C         26.05400       22.25660       40.99280
C         24.99550       21.28080       40.47490
C         25.52500       20.39910       39.30940
C         24.55080       19.25940       38.92640
C         25.13250       18.42960       37.73650
C         24.44640       17.05010       37.62780
C         25.18870       16.03530       36.74450
C         24.39320       14.72710       36.73560
C         25.13670       13.62380       36.00520
C         26.15650       28.54770       43.97560
C         26.45330       28.69240       42.64790
C         25.57010       29.95860       45.94290
C         24.07360       30.34090       46.02820
C         23.77700       31.76960       45.53090
C         23.12580       29.27640       45.39910
C         24.21670       32.85190       46.54330
C         24.07770       34.31410       46.05340
C         24.25940       35.32140       47.17470
C         21.83970       29.13580       46.20920
C         26.53940       30.06820       42.36040
C         26.43910       30.75020       43.61540
C         26.85130       32.18150       41.19450
C         26.76510       30.76950       41.15110
C         26.75030       32.13380       43.64680
C         26.88970       32.89180       42.43750
C         27.83130       32.53400       45.90280
C         27.10480       34.22530       42.81250
C         27.18630       34.28650       44.20120
C         27.38720       35.57190       44.68770
C         27.65880       36.50780       43.69210
C         28.02290       37.77520       44.25250
C         27.80110       37.83070       45.64690
C         28.64140       38.87820       43.40730
C         28.14020       38.97390       46.54030
C         29.29750       32.95780       45.98780
C         29.98590       32.26270       47.21010
C         30.09880       32.73790       44.69080
C         31.29590       32.90190       47.66320
C         30.76100       34.04000       44.19250
C         31.59730       33.88450       42.91550
C         32.31260       35.15300       42.49300
C         30.14720       38.79130       43.44470
C         30.89420       39.80690       42.62500
C         32.40230       39.76420       42.92220
C         33.23850       40.74990       42.06520
C         34.76360       40.68940       42.34340
C         35.56270       41.78580       41.59360
C         37.06950       41.71240       41.84160
C         37.85090       42.71270       40.98350
C         39.35050       42.68020       41.31320
C         40.12860       43.73650       40.54890
C         27.81660       39.42150       47.78070
C         28.33160       40.60740       48.46790
C         26.90420       38.76760       48.73990
C         29.30430       41.47730       48.07350
C         27.57360       40.73010       49.75080
C         26.78110       39.62150       49.92350
C         25.98330       39.45850       51.04180
C         25.93340       40.42930       52.02680
C         26.74540       41.56920       51.87970
C         27.54470       41.71500       50.74570
C         29.75640       42.63410       48.79050
C         30.09700       41.35700       46.87250
F         23.81880       20.53200       52.32990
F         24.23960       23.19950       53.04240
F         25.12080       40.27380       53.10510
F         26.74630       42.54520       52.80410
N         26.11140       20.32110       44.61770
N         24.26960       18.48370       48.02880
N         26.06450       29.78220       44.57520
N         26.87440       30.17370       39.92570
N         26.97370       32.74510       39.97720
N         27.19230       32.98080       44.67540
N         30.15350       43.56730       49.36130
N         30.78190       41.31400       45.96470
O         25.92010       25.27170       48.47810
O         26.33400       37.70820       48.56830
S         25.74290       26.41750       45.89910
S         26.76010       27.15590       41.85650
S         27.02100       31.46840       38.87880
S         27.48360       35.77660       42.08970
S         27.34540       36.25800       46.28600
H         25.04030       24.69620       51.21240
H         24.31690       20.00480       49.92620
H         25.97550       22.76010       45.19970
H         27.46950       24.23080       42.10590
H         27.26480       23.04920       43.39070
H         24.90120       22.68190       42.77440
H         24.92380       23.93210       41.59720
H         26.42410       22.80570       40.12690
H         26.84960       21.62560       41.38880
H         24.70130       20.64040       41.30640
H         24.11170       21.79850       40.10220
H         25.74300       21.05870       38.46940
H         26.48320       19.99180       39.63180
H         24.41710       18.60160       39.78520
H         23.58420       19.67980       38.64890
H         25.00060       19.02820       36.83510
H         26.20370       18.30830       37.89750
H         24.34930       16.60600       38.61850
H         23.43890       17.20910       37.24360
H         25.32720       16.48700       35.76220
H         26.19220       15.83230       37.11840
H         24.20920       14.40360       37.76010
H         23.39600       14.83050       36.30790
H         24.46210       12.79420       35.79360
H         25.53890       13.99370       35.06200
H         25.99380       13.21350       36.53920
H         26.11870       30.67500       46.55440
H         25.77880       29.06440       46.53010
H         23.85900       30.34490       47.09680
H         22.71210       31.86740       45.32010
H         24.22500       31.97470       44.55860
H         23.63400       32.75160       47.45900
H         25.23230       32.68130       46.90060
H         24.78900       34.46710       45.24170
H         23.08050       34.48990       45.64990
H         24.37430       36.33230       46.78360
H         23.38270       35.35630       47.82150
H         25.12670       35.05280       47.77780
H         22.90720       29.52650       44.36090
H         23.60810       28.30000       45.35240
H         21.15640       28.38030       45.82110
H         22.01110       28.91200       47.26210
H         21.25970       30.05860       46.19460
H         27.28480       32.93580       46.75610
H         27.85900       31.44560       45.95500
H         29.29470       34.02320       46.21780
H         29.31690       32.20560       48.06880
H         30.09220       31.21650       46.92330
H         31.88580       32.20380       48.25710
H         31.90310       33.21500       46.81390
H         31.12380       33.77990       48.28580
H         30.88870       31.99920       44.82670
H         29.50570       32.31900       43.87800
H         30.00890       34.82060       44.07870
H         31.40870       34.43600       44.97470
H         32.30060       33.05640       43.00320
H         30.94320       33.55770       42.10710
H         32.98710       34.95060       41.66100
H         31.58340       35.91700       42.22320
H         32.91150       35.54190       43.31650
H         28.35610       39.86410       43.77430
H         28.30340       38.81970       42.37270
H         30.45300       38.84890       44.48940
H         30.45390       37.80550       43.09510
H         30.70150       39.66750       41.56130
H         30.54530       40.80720       42.88150
H         32.56040       39.99920       43.97480
H         32.77330       38.74880       42.78280
H         33.08700       40.59780       40.99660
H         32.84630       41.75030       42.24810
H         34.92740       40.77770       43.41740
H         35.05440       39.66560       42.10800
H         35.33530       41.70530       40.53060
H         35.18480       42.76700       41.88100
H         37.28910       41.84820       42.90060
H         37.41720       40.70660       41.60610
H         37.70460       42.45020       39.93570
H         37.45170       43.70500       41.19370
H         39.49970       42.79970       42.38630
H         39.75210       41.70520       41.03740
H         41.18930       43.75490       40.79940
H         40.12210       43.54810       39.47530
H         39.72100       44.72850       40.74320
H         25.33720       38.59950       51.14680
H         28.09860       42.64040       50.68690
H         28.81240       39.61160       45.98560
C         14.39480       23.67040       50.82980
C         14.10980       21.02320       50.06170
C         13.83000       21.38540       51.38560
C         13.97740       22.70850       51.77190
C         14.68290       23.28300       49.51240
C         14.56760       21.95600       49.11160
C         15.00760       21.87290       47.67970
C         15.28960       23.26360       47.22750
C         15.15750       24.12130       48.41660
C         15.01260       20.71600       46.96540
C         15.52510       23.66430       45.93610
C         15.42720       20.56380       45.62400
C         14.53530       19.50670       47.50820
C         15.66340       24.91300       45.17160
C         15.96240       24.96530       43.80860
C         16.29540       23.77790       42.89800
C         15.97240       26.34660       43.34120
C         15.70650       27.26070       44.36620
C         15.09500       23.13710       42.21100
C         15.57140       22.22540       41.08200
C         14.50240       21.27540       40.51660
C         14.99740       20.43570       39.33470
C         14.11760       19.23080       39.05450
C         14.61540       18.35940       37.86640
C         13.93360       16.96430       37.80450
C         14.70770       16.02460       36.83720
C         13.98950       14.67450       36.61850
C         14.86760       13.64450       35.88840
C         15.83130       28.60020       43.98520
C         16.14200       28.72540       42.64000
C         15.28260       30.03600       45.95660
C         13.78770       30.33090       46.06170
C         13.45840       31.73670       45.50630
C         12.84980       29.26650       45.44380
C         13.76720       32.87690       46.47580
C         13.59600       34.26410       45.88620
C         13.77080       35.36060       46.93160
C         11.53430       29.16730       46.19250
C         16.25460       30.09570       42.34170
C         16.22180       30.77530       43.57420
C         16.68070       32.20790       41.16330
C         16.50110       30.78940       41.11290
C         16.57820       32.12520       43.60660
C         16.75640       32.87090       42.39350
C         17.46680       32.60830       45.92970
C         17.01860       34.20460       42.78500
C         16.95980       34.28380       44.14910
C         17.09060       35.57810       44.65400
C         17.40060       36.49360       43.66010
C         17.75080       37.77570       44.17650
C         17.55860       37.82120       45.56470
C         18.31830       38.86570       43.29500
C         17.93240       39.00620       46.39770
C         18.94430       33.00710       46.08990
C         19.51780       32.32440       47.33810
C         19.82860       32.73120       44.79290
C         20.84700       32.93130       47.78200
C         20.52220       33.97260       44.21660
C         21.41110       33.75770       42.98380
C         22.06550       35.07150       42.52430
C         19.84110       38.79110       43.28020
C         20.55250       39.95020       42.54000
C         22.10470       39.86030       42.73590
C         22.91000       40.86410       41.92490
C         24.40250       40.73820       42.23310
C         25.20870       41.70680       41.33530
C         26.74730       41.67980       41.62440
C         27.49660       42.76290       40.80680
C         29.03150       42.73050       41.06510
C         29.73820       43.94050       40.41610
C         17.54700       39.52900       47.60850
C         18.00430       40.75140       48.28610
C         16.54710       38.91520       48.53010
C         19.01670       41.60790       47.93030
C         17.19660       40.94880       49.51020
C         16.32130       39.86970       49.62730
C         15.41100       39.75520       50.70730
C         15.39390       40.75820       51.69750
C         16.25870       41.84100       51.55620
C         17.17690       41.93650       50.52560
C         19.38540       42.77720       48.60350
C         19.96740       41.36180       46.86470
F         13.40430       20.44720       52.25030
F         13.72050       23.07000       53.05710
F         14.47450       40.70550       52.67110
F         16.21160       42.85940       52.45070
N         15.67340       20.36550       44.51590
N         13.96910       18.56540       47.88470
N         15.76710       29.83980       44.56220
N         16.56050       30.20320       39.87570
N         16.83200       32.74120       39.94100
N         16.91590       33.01300       44.63890
N         19.74790       43.74010       49.15150
N         20.72340       41.18200       46.01460
O         15.38440       25.30590       48.49260
O         16.06070       37.79870       48.46710
S         15.37980       26.49220       45.88790
S         16.27810       27.19460       41.80180
S         16.73840       31.47690       38.83700
S         17.37270       35.73960       42.06370
S         17.02400       36.29840       46.25080
H         14.53990       24.69380       51.14310
H         13.98370       19.97450       49.83670
H         15.58190       22.85410       45.22430
H         17.02980       24.10040       42.15990
H         16.86410       23.00190       43.41030
H         14.44010       22.61590       42.90920
H         14.47800       23.93460       41.79690
H         15.96180       22.84520       40.27480
H         16.41160       21.62390       41.42890
H         14.12930       20.60710       41.29260
H         13.66210       21.87760       40.17100
H         15.07510       21.05110       38.43840
H         16.00120       20.06330       39.53920
H         14.12000       18.61020       39.95050
H         13.08260       19.51630       38.86640
H         14.44140       18.87240       36.92050
H         15.69330       18.21170       37.93350
H         13.85740       16.53670       38.80430
H         12.90220       17.07560       37.46990
H         14.81990       16.49500       35.86030
H         15.72090       15.85150       37.19970
H         13.71600       14.28140       37.59770
H         13.04520       14.80400       36.08970
H         14.32300       12.71070       35.74850
H         15.20330       13.99960       34.91410
H         15.75980       13.42730       36.47570
H         15.81530       30.81210       46.50600
H         15.57160       29.15310       46.52680
H         13.64530       30.32530       47.14240
H         12.39980       31.76880       45.24860
H         13.93170       31.94160       44.54610
H         13.16010       32.71850       47.36710
H         14.80630       32.82550       46.80070
H         14.29770       34.43960       45.07080
H         12.58060       34.36140       45.50190
H         13.85310       36.35860       46.50120
H         12.95550       35.38620       47.65460
H         14.67270       35.18320       47.51740
H         12.65630       29.38150       44.37730
H         13.34000       28.29390       45.48550
H         10.88460       28.35390       45.86970
H         11.63050       29.07410       47.27420
H         10.94380       30.06810       46.02510
H         16.83520       32.99160       46.73120
H         17.53790       31.52090       45.90620
H         18.96540       34.06500       46.35200
H         18.80660       32.31850       48.16400
H         19.68050       31.27190       47.10580
H         21.30990       32.30000       48.54040
H         21.56480       33.00160       46.96480
H         20.71810       33.90420       48.25650
H         20.56160       31.94750       44.98460
H         19.23130       32.25980       44.01240
H         19.78050       34.74650       44.01890
H         21.12190       34.36070       45.03990
H         22.13000       32.96370       43.18630
H         20.81950       33.38430       42.14790
H         22.70660       34.96770       41.64890
H         21.28920       35.78590       42.25020
H         22.65160       35.53210       43.31950
H         17.99790       39.84880       43.63980
H         17.99610       38.70660       42.26590
H         20.21690       38.79110       44.30330
H         20.17030       37.84660       42.84680
H         20.26830       39.92340       41.48810
H         20.16180       40.88590       42.94000
H         22.33260       39.95320       43.79770
H         22.44680       38.84980       42.51240
H         22.72500       40.70900       40.86190
H         22.57180       41.87640       42.14620
H         24.60100       40.98980       43.27490
H         24.66540       39.69790       42.04130
H         25.04000       41.45420       40.28850
H         24.80820       42.71760       41.41280
H         26.88060       41.80670       42.69880
H         27.15770       40.70220       41.37120
H         27.31610       42.62400       39.74080
H         27.06900       43.72470       41.09010
H         29.22640       42.76950       42.13680
H         29.48060       41.82950       40.64710
H         30.79850       43.95560       40.66840
H         29.60210       43.93970       39.33460
H         29.32140       44.87850       40.78290
H         14.71300       38.94060       50.83270
H         17.80060       42.81800       50.54350
H         18.66220       39.60140       45.86890
C         23.36520       26.41410       40.50050
C         22.35850       29.02800       40.69590
C         23.29850       28.69670       39.70500
C         23.81640       27.39600       39.62330
C         22.44220       26.75530       41.49510
C         21.90850       28.02750       41.56390
C         20.91700       28.07610       42.66410
C         20.86520       26.75850       43.28580
C         21.88530       25.95110       42.59090
C         20.16430       29.15480       42.97790
C         20.03010       26.29610       44.28130
C         19.32530       29.24260       44.09080
C         20.09250       30.32980       42.16810
C         19.81060       24.98390       44.86300
C         19.68200       24.68430       46.24200
C         19.85680       25.66080       47.39110
C         19.25900       23.34710       46.40960
C         19.20220       22.67250       45.20200
C         18.54640       26.46100       47.70130
C         18.76690       27.63160       48.70630
C         17.50420       28.46520       48.83280
C         17.54760       29.66200       49.79360
C         16.16570       30.35580       49.82010
C         16.04950       31.68620       50.54640
C         14.66060       32.35720       50.36540
C         14.61010       33.84140       50.75630
C         13.18400       34.49140       50.68030
C         13.23690       36.00450       51.03480
C         18.91630       21.29070       45.35050
C         18.73840       20.93480       46.64930
C         18.83560       20.26380       43.09500
C         20.21170       20.44100       42.41560
C         21.44680       19.79560       43.13440
C         20.07710       20.08720       40.89680
C         22.12020       20.67040       44.22870
C         22.26130       20.00800       45.60780
C         22.26950       21.07150       46.68390
C         21.17180       20.78820       40.04820
C         18.69850       19.54400       46.71330
C         18.74910       19.01680       45.38600
C         18.65940       17.33800       47.67690
C         18.66350       18.70350       47.84230
C         18.71660       17.61790       45.19080
C         18.62380       16.79320       46.35730
C         19.04450       16.92320       42.66660
C         18.56670       15.46650       45.95370
C         18.65360       15.40790       44.57700
C         18.54800       14.09320       44.10690
C         18.24140       13.16840       45.11160
C         17.72110       11.95560       44.56950
C         18.04380       11.84990       43.21740
C         16.83920       10.98170       45.34340
C         17.80430       10.69270       42.37940
C         17.90600       16.92680       41.62010
C         18.51590       16.37200       40.28950
C         16.53890       16.25270       41.95850
C         17.82460       16.79980       38.99480
C         15.64520       17.00030       42.94960
C         14.30700       16.29410       43.18400
C         13.38880       17.01270       44.13620
C         17.57330        9.99240       46.30710
C         16.58630        9.07220       47.04170
C         15.71640        9.78270       48.04340
C         14.67750        8.92650       48.71870
C         14.14700        9.58710       49.98500
C         13.23730       10.82000       49.87570
C         12.99160       11.60740       51.18970
C         12.25870       10.89110       52.36470
C         12.16480       11.82800       53.57270
C         11.39520       11.27540       54.79830
C         18.64300        9.83820       41.76080
C         18.34120        8.61480       40.98430
C         20.11160       10.03970       41.68990
C         17.13320        8.02050       40.75890
C         19.63410        8.13570       40.42860
C         20.65300        8.96420       40.87270
C         21.99280        8.72820       40.52100
C         22.31870        7.64140       39.70860
C         21.30360        6.76940       39.26690
C         19.98020        7.05530       39.61410
C         16.95520        6.87480       39.94890
C         15.92010        8.50270       41.31620
F         23.73540       29.64130       38.84390
F         24.75130       27.05830       38.71630
F         23.60510        7.37090       39.35430
F         21.57620        5.68250       38.52840
N         18.78170       29.32160       45.10040
N         19.90710       31.25780       41.49640
N         18.83440       20.18950       44.55550
N         18.66850       19.12880       49.14190
N         18.73310       16.61340       48.82510
N         18.77600       16.70260       44.09090
N         16.73710        5.91700       39.33660
N         14.89560        8.77770       41.75620
O         22.19370       24.80350       42.86170
O         20.72830       10.94420       42.25140
S         19.59760       23.62340       43.82630
S         18.81250       22.25670       47.73690
S         18.82050       17.75660       50.06150
S         18.48760       13.90510       46.70520
S         18.67800       13.32470       42.53410
H         23.79080       25.42440       40.42510
H         22.04070       30.06020       40.68550
H         19.36800       26.95930       44.81800
H         20.19270       25.10520       48.26670
H         20.69730       26.32570       47.19200
H         18.16340       26.88240       46.77190
H         17.81260       25.78550       48.14100
H         19.07570       27.23120       49.67190
H         19.59490       28.25860       48.37560
H         17.34570       28.86670       47.83190
H         16.62680       27.84600       49.01910
H         17.81870       29.31200       50.78970
H         18.28710       30.41650       49.52550
H         15.92400       30.50090       48.76720
H         15.40660       29.66820       50.19300
H         16.19130       31.61510       51.62480
H         16.84560       32.32580       50.16520
H         14.33780       32.29060       49.32640
H         13.93260       31.76940       50.92460
H         15.02340       33.99900       51.75260
H         15.24360       34.44030       50.10200
H         12.74790       34.31330       49.69740
H         12.50120       34.01030       51.38060
H         12.23850       36.43280       50.94620
H         13.55640       36.13360       52.06890
H         13.86680       36.57370       50.35110
H         18.21560       21.11590       42.81670
H         18.24120       19.44690       42.68570
H         20.49060       21.49470       42.40180
H         22.20920       19.56570       42.39010
H         21.20810       18.79650       43.49910
H         23.13340       20.91970       43.91330
H         21.61790       21.63220       44.33250
H         21.44900       19.31400       45.82400
H         23.15600       19.38940       45.67760
H         22.43740       20.65460       47.67690
H         23.00940       21.84530       46.47980
H         21.31670       21.60080       46.69800
H         20.06050       19.00770       40.74680
H         19.10780       20.41410       40.52050
H         21.02950       20.55450       38.99310
H         21.21460       21.86760       40.19310
H         22.15130       20.40690       40.33680
H         19.62110       17.84580       42.59960
H         19.78000       16.16620       42.39450
H         17.64330       17.96550       41.41950
H         19.54830       16.70610       40.18690
H         18.52650       15.28260       40.32560
H         17.98740       17.85070       38.75570
H         18.19910       16.18480       38.17640
H         16.74230       16.70210       39.07970
H         15.94130       16.18020       41.04990
H         16.70890       15.22620       42.28340
H         16.13760       17.05340       43.92060
H         15.44030       18.00080       42.56860
H         13.74810       16.24050       42.24970
H         14.51590       15.27990       43.52440
H         12.38850       16.58230       44.18320
H         13.26580       18.04410       43.80590
H         13.76290       17.05410       45.15920
H         16.26370       10.35970       44.65780
H         16.11190       11.54660       45.92650
H         18.32840        9.42190       45.76620
H         18.13580       10.56480       47.04460
H         15.95690        8.55650       46.31650
H         17.13560        8.27830       47.54770
H         16.33550       10.22230       48.82530
H         15.16880       10.59200       47.56030
H         13.88530        8.67710       48.01280
H         15.08670        7.94510       48.95840
H         13.63770        8.79330       50.53140
H         14.99220        9.82210       50.63200
H         13.61690       11.53610       49.14680
H         12.26870       10.51170       49.48230
H         13.95660       11.91720       51.59080
H         12.40150       12.47890       50.90630
H         11.28240       10.51030       52.06480
H         12.83500       10.03180       52.70760
H         13.16770       12.13820       53.86600
H         11.66340       12.76100       53.31510
H         11.28230       12.06440       55.54180
H         10.40490       10.90410       54.53460
H         11.94850       10.44000       55.22750
H         22.77260        9.40220       40.84350
H         19.24460        6.34410       39.26850
H         16.73950       10.52640       42.30840
C         35.27050       23.74480       50.79300
C         34.93590       21.08600       50.06220
C         34.62820       21.48830       51.35950
C         34.83150       22.84760       51.74030
C         35.56990       23.31360       49.49580
C         35.43240       21.99540       49.12670
C         35.83030       21.84620       47.70700
C         36.05380       23.22580       47.19290
C         35.96470       24.14380       48.36570
C         35.78810       20.69280       47.01350
C         36.28450       23.56690       45.88250
C         36.16410       20.48540       45.65780
C         35.28190       19.46870       47.55560
C         36.43600       24.81560       45.11940
C         36.81190       24.88370       43.75570
C         37.16950       23.72290       42.83480
C         36.86520       26.26490       43.30740
C         36.50830       27.16380       44.30450
C         35.98970       23.03140       42.19310
C         36.44710       21.95220       41.19390
C         35.31610       21.15340       40.55380
C         35.77620       20.07370       39.57760
C         34.65210       19.15820       39.09140
C         35.05570       18.09960       38.06260
C         34.01400       16.96810       37.88610
C         34.54050       15.84850       36.95260
C         33.55200       14.68320       36.78760
C         34.05330       13.61590       35.83910
C         36.61980       28.49140       43.96420
C         36.98860       28.66500       42.65080
C         35.88860       29.87470       45.93030
C         34.38510       30.24780       46.01870
C         34.05020       31.66370       45.44540
C         33.50180       29.06330       45.50600
C         34.47070       32.77020       46.40960
C         34.38930       34.18800       45.80350
C         34.52420       35.28590       46.85940
C         32.10880       29.13170       46.14190
C         37.03370       30.03140       42.36400
C         36.87520       30.68690       43.62060
C         37.41090       32.16300       41.21390
C         37.27100       30.77160       41.18280
C         37.14820       32.06610       43.68540
C         37.35050       32.82230       42.49180
C         38.15050       32.53060       45.95360
C         37.57660       34.14110       42.89410
C         37.60550       34.20300       44.27080
C         37.78820       35.49820       44.74680
C         38.05490       36.42910       43.76290
C         38.40440       37.71600       44.30770
C         38.22080       37.74960       45.70430
C         38.93840       38.83090       43.45150
C         38.58620       38.89940       46.57190
C         39.64860       32.91710       46.05360
C         40.27620       32.12930       47.24620
C         40.45340       32.72340       44.70810
C         41.53840       32.75930       47.79510
C         41.11100       34.02830       44.22480
C         41.94840       33.85460       42.96020
C         42.68730       35.15800       42.59770
C         40.49400       38.72790       43.48910
C         41.21040       39.89630       42.76720
C         42.72070       39.77820       42.99180
C         43.48460       40.77350       42.12870
C         44.99380       40.78870       42.49640
C         45.81440       41.71360       41.61780
C         47.32570       41.65070       41.86560
C         48.08070       42.71490       41.07860
C         49.57560       42.78910       41.40280
C         50.24530       44.01800       40.75190
C         38.21580       39.37730       47.81130
C         38.74230       40.61040       48.48090
C         37.23230       38.77490       48.71530
C         39.75780       41.46480       48.10760
C         37.90560       40.79340       49.66640
C         37.08520       39.70510       49.83980
C         36.19990       39.59630       50.92490
C         36.19270       40.60470       51.89340
C         37.02880       41.70830       51.75200
C         37.88380       41.81390       50.64700
C         40.17550       42.64210       48.81380
C         40.61620       41.26570       46.97590
F         34.18200       20.58620       52.28000
F         34.60600       23.28540       53.01170
F         35.32690       40.54230       52.92020
F         37.04670       42.65970       52.68050
N         36.52650       20.23630       44.57380
N         34.68650       18.55370       47.92640
N         36.44340       29.70490       44.55310
N         37.45480       30.19300       39.98640
N         37.56990       32.77390       40.01950
N         37.52350       32.92810       44.71950
N         40.61660       43.58970       49.32660
N         41.34380       41.14540       46.08430
O         36.11800       25.35950       48.39330
O         36.68110       37.69010       48.58550
S         36.04820       26.40590       45.77930
S         37.23610       27.13830       41.79180
S         37.66640       31.47800       38.93960
S         37.97200       35.65570       42.17400
S         37.73290       36.19740       46.34700
H         35.31940       24.78440       51.08130
H         34.77110       20.03720       49.86440
H         36.34390       22.74780       45.18110
H         37.86920       24.06770       42.07350
H         37.67950       22.95740       43.41960
H         35.33530       22.60720       42.95470
H         35.37560       23.76650       41.67300
H         37.04270       22.38830       40.39180
H         37.00830       21.20430       41.75410
H         34.74350       20.66670       41.34330
H         34.62570       21.81240       40.02720
H         36.26910       20.58560       38.75110
H         36.52200       19.44020       40.05770
H         34.18350       18.72260       39.97390
H         33.89970       19.79690       38.62880
H         35.24360       18.56230       37.09370
H         36.01450       17.65570       38.33070
H         33.75650       16.51220       38.84210
H         33.12130       17.38310       37.41810
H         34.78830       16.26610       35.97670
H         35.48480       15.51820       37.38530
H         33.35970       14.22100       37.75580
H         32.60940       15.08610       36.41700
H         33.35320       12.79120       35.70590
H         34.27210       14.04630       34.86190
H         34.96460       13.18150       36.25030
H         36.43620       30.65670       46.45640
H         36.10070       28.99000       46.53070
H         34.23900       30.31300       47.09690
H         32.97120       31.69150       45.29340
H         34.50070       31.84140       44.46890
H         33.92070       32.67770       47.34610
H         35.49180       32.57960       46.73980
H         35.11510       34.33120       45.00300
H         33.44610       34.29810       45.26840
H         34.63130       36.26850       46.39990
H         33.62870       35.33960       47.47840
H         35.37200       35.06040       47.50640
H         33.42410       29.03250       44.41920
H         33.90940       28.10780       45.83620
H         31.50840       28.24480       45.93920
H         32.24870       29.21360       47.21970
H         31.55970       30.02270       45.83720
H         37.58660       32.93300       46.79520
H         38.20740       31.44280       45.99370
H         39.66860       33.98420       46.27480
H         39.56280       32.00130       48.06030
H         40.46080       31.08860       46.98000
H         41.98680       32.05110       48.49190
H         42.27890       32.95650       47.02000
H         41.35500       33.69390       48.32520
H         41.26550       32.03130       44.93080
H         39.87320       32.26510       43.90720
H         40.33330       34.76150       44.01080
H         41.71320       34.40710       45.05060
H         42.70370       33.09600       43.16570
H         41.37100       33.47340       42.11790
H         43.33230       34.98320       41.73660
H         41.98180       35.93240       42.29660
H         43.27840       35.54050       43.42990
H         38.63040       39.81670       43.79990
H         38.54870       38.78190       42.43470
H         40.80800       38.72910       44.53280
H         40.79390       37.76770       43.06940
H         40.98190       39.80460       41.70540
H         40.83720       40.86100       43.11100
H         42.93120       39.96730       44.04440
H         43.10730       38.78010       42.78600
H         43.34660       40.47270       41.09020
H         43.06010       41.77010       42.25010
H         45.09930       41.10250       43.53490
H         45.40070       39.78060       42.41800
H         45.63930       41.45930       40.57240
H         45.49020       42.74020       41.78830
H         47.54060       41.75590       42.92910
H         47.67370       40.65390       41.59480
H         47.96570       42.54500       40.00810
H         47.62470       43.69390       41.22610
H         49.73430       42.89470       42.47600
H         50.04520       41.87260       41.04560
H         51.25150       44.11010       41.16070
H         50.34110       43.89440       39.67320
H         49.73280       44.94510       41.00870
H         35.55610       38.74560       51.09310
H         38.53150       42.67520       50.57540
H         39.31750       39.46780       46.01640
C         33.94590       26.60650       40.66740
C         32.64720       29.06530       40.59060
C         33.65840       28.75830       39.66250
C         34.28140       27.51600       39.67440
C         32.93290       26.89610       41.59760
C         32.27630       28.11830       41.54890
C         31.28100       28.14350       42.65380
C         31.32410       26.82380       43.33610
C         32.43010       26.06530       42.71130
C         30.46680       29.20670       42.89380
C         30.49040       26.35680       44.29750
C         29.65480       29.34210       44.05280
C         30.31990       30.32130       42.02270
C         30.26140       25.06800       44.90860
C         30.11260       24.77170       46.26850
C         30.33280       25.70540       47.46450
C         29.70650       23.41110       46.42990
C         29.65160       22.68800       45.22170
C         29.06780       26.60350       47.64680
C         29.16120       27.64210       48.77800
C         27.89260       28.49400       48.76570
C         27.85230       29.64450       49.79990
C         26.44950       30.35790       49.78780
C         26.41890       31.68770       50.55030
C         25.03030       32.37680       50.51360
C         25.09520       33.88410       50.74360
C         23.68900       34.52430       50.70760
C         23.76000       36.05940       50.84450
C         29.39640       21.33190       45.39790
C         29.21550       20.97750       46.70510
C         29.27280       20.30150       43.16770
C         30.62960       20.51320       42.44930
C         31.88820       19.87560       43.10230
C         30.48590       20.15040       40.94580
C         32.55440       20.82280       44.12620
C         32.67160       20.18700       45.52780
C         32.79760       21.22180       46.66300
C         31.48570       20.84810       40.02450
C         29.13690       19.58700       46.78330
C         29.17100       19.06490       45.44230
C         29.07370       17.33250       47.70940
C         29.11010       18.71920       47.89880
C         29.09920       17.64590       45.24000
C         29.00560       16.80090       46.38300
C         29.49820       16.94050       42.72060
C         28.94250       15.50010       45.96870
C         28.98270       15.43710       44.59730
C         28.88670       14.10330       44.10130
C         28.60770       13.19340       45.11070
C         28.12990       11.96410       44.55820
C         28.46140       11.87360       43.20580
C         27.29690       10.98200       45.34120
C         28.21900       10.69330       42.41290
C         28.38830       17.02920       41.64270
C         29.03230       16.55450       40.28290
C         27.02080       16.36390       41.94970
C         28.35600       17.04790       39.02390
C         26.11860       16.99400       42.99740
C         24.68760       16.37300       42.90930
C         23.73400       17.04850       43.91210
C         28.04970       10.11020       46.35740
C         27.09020        9.16060       47.15220
C         26.06290        9.90630       48.02160
C         25.06540        9.03140       48.80340
C         24.54740        9.72770       50.08060
C         23.51870       10.88620       49.94990
C         23.36790       11.67050       51.26340
C         22.58320       10.97350       52.42570
C         22.48330       11.89280       53.65450
C         21.71620       11.33040       54.84520
C         29.08510        9.93170       41.67070
C         28.79980        8.69680       40.90800
C         30.51530       10.22460       41.53850
C         27.61010        8.06960       40.70150
C         30.09660        8.22960       40.37640
C         31.06750        9.16640       40.68730
C         32.38320        9.02890       40.21090
C         32.76350        7.92500       39.44560
C         31.79480        6.95210       39.16700
C         30.48780        7.07450       39.65760
C         27.44350        6.85460       39.95040
C         26.36740        8.52910       41.21710
F         34.00370       29.69250       38.74360
F         35.26590       27.22280       38.79540
F         34.02110        7.78260       38.98800
F         32.09720        5.83630       38.47430
N         29.08790       29.47570       45.04980
N         30.20300       31.19020       41.26770
N         29.27440       20.21250       44.62570
N         29.19240       19.12900       49.19260
N         29.15600       16.59980       48.84330
N         29.15840       16.73780       44.12000
N         27.28960        5.85180       39.42170
N         25.34600        8.93920       41.57710
O         32.80890       24.95800       43.04820
O         31.12150       11.14730       42.06690
S         29.99330       23.70100       43.83780
S         29.28950       22.36300       47.78770
S         29.30500       17.73400       50.06430
S         28.83160       13.93330       46.70840
S         29.02110       13.38900       42.49240
H         34.43640       25.64490       40.70150
H         32.27070       30.07550       40.52500
H         29.77610       27.04190       44.72970
H         30.56020       25.13000       48.36200
H         31.21120       26.31800       47.26150
H         28.80500       27.12730       46.72780
H         28.27360       25.88500       47.84990
H         29.23000       27.12970       49.73760
H         30.03200       28.28480       48.64870
H         27.76620       28.93010       47.77470
H         27.02390       27.85430       48.92120
H         28.12460       29.23110       50.77100
H         28.62520       30.37760       49.56900
H         26.14550       30.54250       48.75750
H         25.73320       29.64810       50.20150
H         26.71960       31.54020       51.58760
H         27.19420       32.30510       50.09660
H         24.54240       32.23060       49.54990
H         24.36690       31.91400       51.24420
H         25.51950       34.09080       51.72610
H         25.75370       34.37440       50.02660
H         23.20300       34.24620       49.77240
H         23.08540       34.07620       51.49690
H         22.78130       36.53860       50.86950
H         24.27510       36.31670       51.77010
H         24.34860       36.49470       50.03690
H         28.58160       21.11050       42.93130
H         28.71710       19.42840       42.82550
H         30.75060       21.59500       42.39340
H         32.63580       19.61580       42.35280
H         31.66590       18.92700       43.59110
H         33.53360       21.17120       43.79790
H         32.00030       21.75730       44.21400
H         31.81610       19.54440       45.73530
H         33.51680       19.49890       45.51130
H         33.02400       20.74780       47.61810
H         33.52880       21.97950       46.38150
H         31.83760       21.72610       46.77380
H         30.55660       19.07890       40.75880
H         29.47710       20.37470       40.59910
H         31.34280       20.50090       39.00120
H         31.33320       21.92710       40.04800
H         32.51970       20.63700       40.29710
H         30.11480       17.83930       42.71050
H         30.17940       16.12510       42.47760
H         28.08150       18.06130       41.47340
H         30.08110       16.84360       40.21610
H         29.03270       15.46460       40.26450
H         28.94760       16.73800       38.16250
H         27.32940       16.69610       38.92270
H         28.34080       18.13730       39.05680
H         26.46380       16.38890       41.01310
H         27.11100       15.30450       42.19000
H         26.56170       16.83460       43.98040
H         26.03320       18.07270       42.86600
H         24.29470       16.47030       41.89720
H         24.74090       15.31200       43.15310
H         22.69800       16.78100       43.70400
H         23.72970       18.13770       43.87270
H         23.97830       16.75750       44.93380
H         26.75180       10.31500       44.67330
H         26.49390       11.51710       45.84810
H         28.76760        9.52680       45.78090
H         28.62600       10.74470       47.03070
H         26.57550        8.48600       46.46800
H         27.68290        8.53640       47.82100
H         26.62050       10.57290       48.67970
H         25.42420       10.55730       47.42460
H         24.25470        8.70560       48.15170
H         25.56890        8.11650       49.11560
H         24.09220        8.97510       50.72450
H         25.42650       10.05460       50.63590
H         23.86910       11.54210       49.15300
H         22.58310       10.46500       49.58200
H         24.36300       11.95050       51.60910
H         22.87490       12.62190       51.06410
H         21.57710       10.69960       52.10810
H         23.10190       10.05170       52.68900
H         23.51270       12.13770       53.91640
H         22.03300       12.84590       53.37720
H         21.66700       12.03950       55.67150
H         20.69330       11.04210       54.60310
H         22.22460       10.47120       55.28250
H         33.12630        9.77070       40.46390
H         29.81220        6.26680       39.41750
H         27.18830       10.40040       42.54840
