# Supplementary material for: Molecular orientation-dependent energetic shifts in solution-processed non-fullerene acceptors and their impact on organic photovoltaic performance
Source: Nat Commun. 2023 Apr 4;14:1870. doi: 10.1038/s41467-023-37234-0 (PMC10073232; doi:10.1038/s41467-023-37234-0)
Supplement: Supplementary file 6 — Supplementary Data 4 [file 41467_2023_37234_MOESM6_ESM.txt]

935
Structure519
C         20.51960       59.25600       29.92620
C         19.66630       58.24940       29.42560
C         20.32970       56.99060       29.34690
C         21.46550       54.79600       29.36270
C         22.13910       53.60160       29.43780
C         21.66060       52.29940       29.20750
C         22.49380       51.21740       29.44520
C         23.84850       51.46150       29.77020
C         24.85250       50.53800       30.05450
C         26.67720       48.96250       30.51050
C         27.75020       48.05370       30.79630
C         28.91610       48.74010       31.20680
C         27.07930       50.30740       30.58700
C         26.02970       51.18770       30.28240
C         24.37950       52.78860       29.89880
C         23.48660       53.85960       29.81510
C         22.30300       55.81750       29.71330
C         21.67360       57.07710       29.70270
C         20.00050       60.53210       30.46070
C         20.49440       61.70530       30.93990
C         21.93690       62.10100       31.01030
C         22.00010       63.41700       31.66480
C         23.11990       64.16280       31.96450
C         23.01490       65.36760       32.63030
C         21.73750       65.85920       32.96230
C         20.59940       65.10390       32.66390
C         20.72550       63.87690       31.98080
C         19.74130       62.87650       31.48720
C         18.37900       63.05830       31.57730
C         17.75130       64.24600       32.09170
C         17.42160       62.13060       31.15250
C         18.17370       58.35860       29.12850
C         17.81070       59.24990       27.90460
C         16.28390       59.35560       27.68340
C         15.88130       59.95830       26.34320
C         16.21520       61.46790       26.14620
C         15.41200       62.41950       27.06290
C         15.53520       63.92750       26.71910
C         14.88150       64.92330       27.64100
C         13.34150       64.96500       27.51250
C         12.73540       66.25230       28.14000
C         11.24290       66.35340       28.02830
C         24.60040       56.03070       30.64770
C         24.94590       55.71500       32.14820
C         23.72010       55.53300       33.10490
C         23.01060       56.79810       33.59750
C         25.94170       56.72470       32.73700
C         27.32450       56.74190       32.12340
C         28.23620       57.73400       32.82470
C         29.60130       57.93510       32.12820
C         30.12760       48.02060       31.71060
C         31.30460       48.31430       32.32750
C         32.26270       47.35300       32.89670
C         33.44770       48.11330       33.30920
C         34.72930       47.79450       33.83590
C         35.63690       48.77110       34.20260
C         35.31250       50.11240       33.98120
C         34.07430       50.46670       33.47630
C         33.13760       49.44930       33.16160
C         31.81750       49.65410       32.62730
C         32.13920       45.99880       33.01290
C         31.02690       45.23110       32.59310
C         33.10930       45.14520       33.59890
C         27.58350       46.54550       30.68280
C         28.17270       46.03320       29.34150
C         28.09760       44.52040       29.12170
C         26.63630       44.00100       29.02500
C         26.55030       42.51170       28.61480
C         26.99520       41.51590       29.69770
C         26.80820       40.03150       29.32040
C         27.50840       39.06350       30.30530
C         29.05810       39.03710       30.19580
C         29.68650       37.92780       31.05840
C         31.22090       37.87090       30.99160
C         26.90780       53.53240       29.96310
C         27.01300       54.06070       28.49770
C         27.97800       55.27930       28.35990
C         29.32530       55.25560       29.10390
C         27.19220       52.97050       27.38140
C         28.57010       52.26440       27.34140
C         28.62920       51.09900       26.34510
C         28.49050       51.50190       24.87070
F         24.16790       66.03080       32.93590
F         21.62220       67.02080       33.60870
F         36.82410       48.43880       34.74090
F         36.20790       51.05990       34.34850
H         24.11350       63.82020       31.71610
H         19.67950       65.56740       32.98850
H         17.74510       57.37870       28.91820
H         17.64810       58.66750       30.03210
H         18.20490       60.25640       28.04510
H         18.25830       58.83190       27.00290
H         15.81660       58.37220       27.73530
H         15.83620       59.90880       28.50900
H         16.32900       59.38140       25.53400
H         14.81690       59.78800       26.18120
H         17.29670       61.59620       26.19140
H         15.95060       61.68200       25.11070
H         15.77210       62.29100       28.08370
H         14.35780       62.15250       26.99040
H         16.59520       64.18140       26.71880
H         15.19500       64.09170       25.69660
H         15.33370       65.89090       27.42310
H         15.19180       64.73410       28.66870
H         13.06420       64.91520       26.45950
H         12.89380       64.11260       28.02340
H         13.19780       67.13870       27.70560
H         12.93400       66.29510       29.21090
H         10.81370       67.27920       28.41140
H         10.71810       65.54040       28.52990
H         10.92470       66.21870       26.99450
H         25.48710       55.93220       30.02140
H         24.41510       57.10220       30.57230
H         25.46270       54.75700       32.20510
H         24.07090       54.96780       33.96840
H         22.94810       54.87330       32.70860
H         22.64820       57.36340       32.73890
H         23.64840       57.40440       34.24070
H         26.01850       56.57910       33.81450
H         25.50050       57.71170       32.59860
H         27.76580       55.74550       32.14890
H         27.27940       57.00750       31.06730
H         27.77930       58.71950       32.91490
H         30.06050       56.97340       31.89950
H         29.51420       58.45210       31.17260
H         30.30350       58.48990       32.75030
H         34.98370       46.76380       34.03390
H         33.86110       51.51440       33.32360
H         28.00180       45.99670       31.52660
H         26.52360       46.29170       30.66840
H         29.22700       46.30320       29.28120
H         27.68360       46.57130       28.52940
H         28.65650       44.24280       28.22810
H         28.62600       44.05750       29.95520
H         26.07650       44.62210       28.32580
H         26.14670       44.11390       29.99230
H         25.51790       42.20580       28.44530
H         27.10120       42.34640       27.68890
H         28.04380       41.72020       29.91420
H         26.44410       41.72300       30.61510
H         27.20290       39.84510       28.32160
H         25.74020       39.81570       29.29320
H         27.18580       38.04210       30.10340
H         27.20530       39.26400       31.33300
H         29.49350       39.99580       30.47760
H         29.27200       38.83480       29.14630
H         29.38760       38.04430       32.10010
H         29.29200       36.96000       30.74890
H         31.64950       37.15760       31.69560
H         31.64590       38.84240       31.24420
H         26.84180       54.32820       30.70490
H         27.84580       53.01910       30.17460
H         26.02100       54.46550       28.29720
H         28.20760       55.47400       27.31230
H         27.41150       56.16210       28.65600
H         29.92750       54.42310       28.73990
H         29.90480       56.17280       28.99920
H         29.19500       55.14240       30.18020
H         26.39510       52.24100       27.52480
H         26.99840       53.39060       26.39450
H         29.38550       52.95960       27.14130
H         28.75830       51.83030       28.32330
H         29.60940       50.63280       26.44430
H         27.85990       50.37840       26.62280
H         28.70140       50.61860       24.26780
H         29.22200       52.23620       24.53320
H         27.48190       51.83880       24.63120
H         22.12810       56.55840       34.19070
H         28.43510       57.35070       33.82550
H         31.56530       37.58340       29.99820
N         20.40040       51.96710       28.87700
N         21.94820       49.99360       29.33920
N         25.79700       52.56680       30.10270
N         23.52620       55.26740       30.04970
N         17.16330       65.17590       32.45220
N         16.60950       61.38750       30.80460
N         33.88420       44.37440       34.01130
N         30.17270       44.55120       32.25430
O         22.87050       61.47570       30.54470
O         31.29550       50.70960       32.38010
S         19.89170       55.30930       28.95080
S         20.37050       50.30530       28.92940
S         25.00370       48.81610       30.06550
S         28.73270       50.52440       31.06130
S         22.19590       58.69340       30.11670
H         18.92620       60.42780       30.49890
H         29.99140       46.97310       31.48570
C         23.00610       59.42270       26.70960
C         24.01680       58.46450       26.78990
C         23.51120       57.16730       26.45330
C         22.60920       54.90970       26.00610
C         22.06130       53.65680       25.79680
C         22.59440       52.37130       25.92450
C         21.77910       51.25960       25.71980
C         20.42260       51.45220       25.42010
C         19.40300       50.53330       25.13930
C         17.63670       48.98230       24.42440
C         16.59210       48.09660       23.97950
C         15.47400       48.79100       23.49320
C         17.24770       50.31670       24.38530
C         18.24250       51.18440       24.83330
C         19.83540       52.75050       25.31820
C         20.68580       53.86830       25.45710
C         21.69440       55.88600       25.78360
C         22.18350       57.18060       26.05670
C         23.17010       60.81560       27.13570
C         22.41850       61.92390       27.38070
C         20.95970       62.00620       27.17680
C         20.54390       63.28470       27.79630
C         19.25680       63.79400       27.90650
C         19.05240       65.08770       28.42960
C         20.17060       65.84190       28.81660
C         21.46220       65.31510       28.67380
C         21.65800       64.02840       28.14650
C         22.89970       63.25130       27.87280
C         24.17750       63.72880       28.02680
C         24.48160       65.00120       28.53450
C         25.34320       62.99580       27.69420
C         25.45830       58.62610       27.25450
C         26.45110       58.46490       26.07970
C         27.91280       58.84450       26.46700
C         28.96990       58.48520       25.42340
C         30.39520       58.94030       25.71950
C         31.09110       58.29190       26.96430
C         30.87060       59.06290       28.29380
C         31.17490       60.58090       28.35150
C         32.64230       60.87490       27.83940
C         32.97530       62.35090       27.96540
C         34.34770       62.77870       27.45610
C         19.38910       56.08490       24.83870
C         19.07620       55.79100       23.34410
C         17.74430       56.45610       22.90910
C         17.00270       55.71070       21.80940
C         20.23450       56.14060       22.38740
C         20.81510       57.56680       22.48680
C         21.38530       58.08450       21.16740
C         14.31920       48.13640       22.90860
C         13.18980       48.49410       22.21160
C         12.85050       49.87130       21.74410
C         11.54690       49.79900       21.09660
C         10.83820       50.83350       20.47620
C          9.59020       50.55400       19.94060
C          9.05360       49.26440       19.98990
C          9.79970       48.25990       20.56530
C         11.07930       48.49300       21.11090
C         12.08010       47.62050       21.75680
C         11.94380       46.27310       21.87340
C         10.76870       45.56350       21.54170
C         12.94640       45.37550       22.38360
C         16.72200       46.55960       24.02670
C         15.99260       45.99810       25.27260
C         16.05470       44.47130       25.47930
C         15.22770       44.08480       26.75190
C         14.94660       42.57830       26.93860
C         16.15670       41.72370       27.33420
C         15.79040       40.24590       27.42230
C         16.94000       39.26740       27.72800
C         16.58530       37.79300       27.36510
C         15.34580       37.18170       28.05250
C         14.92330       35.85590       27.40970
C         17.29880       53.41560       25.28340
C         17.07010       53.76990       26.76870
C         15.66680       55.95660       26.29520
C         17.21580       52.58930       27.79130
C         15.98280       51.64120       27.91020
C         16.24490       50.40160       28.79260
C         16.99770       49.29860       28.05800
C         15.76320       54.59070       26.97120
C         20.36280       58.62480       20.15950
F         17.78710       65.56480       28.53640
F         20.01110       67.11490       29.25840
F          8.88290       51.51890       19.34410
F          7.82280       49.02110       19.47590
H         18.39400       63.22450       27.59420
H         22.25870       65.98300       28.96670
H         25.71550       57.84750       27.97270
H         25.62180       59.55880       27.79410
H         26.13730       59.03280       25.20390
H         26.44130       57.42030       25.76830
H         28.16190       58.34560       27.40360
H         28.00530       59.90940       26.68050
H         28.94000       57.40370       25.29160
H         28.66920       58.89840       24.46060
H         30.41490       60.02820       25.78530
H         30.97190       58.71140       24.82330
H         32.15600       58.24410       26.73690
H         30.74800       57.26230       27.06700
H         29.82890       58.94840       28.59370
H         31.49400       58.59840       29.05780
H         31.08210       60.90290       29.38870
H         30.41510       61.10020       27.76740
H         33.30640       60.25000       28.43650
H         32.75240       60.56180       26.80120
H         32.20090       62.93170       27.46430
H         32.88370       62.62900       29.01530
H         34.59830       63.78170       27.80170
H         34.35050       62.79020       26.36620
H         35.12100       62.09010       27.79660
H         18.54670       55.95320       25.51770
H         19.56950       57.15290       24.96150
H         18.97870       54.70720       23.28160
H         17.07950       56.56080       23.76660
H         17.97080       57.46690       22.56990
H         16.08310       56.24860       21.57930
H         16.74080       54.69830       22.11700
H         17.61500       55.59030       20.91570
H         19.90920       55.91440       21.37200
H         21.04770       55.43430       22.55450
H         21.61880       57.58190       23.22290
H         20.07990       58.24560       22.91900
H         22.14310       58.85210       21.32450
H         21.90530       57.26990       20.66320
H         11.20040       51.84990       20.42840
H          9.28390       47.31100       20.57050
H         16.39780       46.03750       23.12650
H         17.78740       46.34830       24.11810
H         14.94850       46.30670       25.22030
H         16.36660       46.48990       26.17060
H         17.06990       44.08620       25.57480
H         15.58530       43.93390       24.65530
H         15.75820       44.45100       27.63090
H         14.25450       44.57330       26.70230
H         14.12570       42.45850       27.64560
H         14.53360       42.19490       26.00560
H         16.94090       41.87410       26.59230
H         16.51400       42.08620       28.29810
H         15.37080       39.93870       26.46430
H         14.99990       40.12550       28.16300
H         17.81770       39.56160       27.15250
H         17.20730       39.35570       28.78110
H         17.42730       37.14730       27.61430
H         16.45050       37.73580       26.28500
H         14.51110       37.87840       27.97540
H         15.49700       37.02080       29.11990
H         14.01060       35.45570       27.85130
H         15.68780       35.08370       27.49610
H         14.71610       35.99190       26.34830
H         17.38540       54.30350       24.65720
H         16.41280       52.94460       24.85790
H         14.75880       56.45850       26.62950
H         16.50620       56.62110       26.49990
H         15.57750       55.84870       25.21420
H         18.10080       52.00000       27.55130
H         17.35980       52.98860       28.79520
H         15.17110       52.21460       28.35800
H         15.64370       51.33300       26.92130
H         16.75770       50.71720       29.70120
H         15.30540       49.96940       29.13720
H         17.90300       49.66570       27.57440
H         17.26020       48.50370       28.75610
H         16.42000       48.82660       27.26330
H         17.90900       54.43200       26.98350
H         14.89020       53.99060       26.71460
H         15.63360       54.80600       28.03190
H         20.77460       58.74320       19.15730
H         19.57140       57.87940       20.08140
H         19.92880       59.57970       20.45590
N         23.87640       52.07630       26.17810
N         22.35430       50.04320       25.83740
N         18.43460       52.52430       25.10200
N         20.52000       55.30130       25.36530
N         24.83930       66.01680       28.96520
N         26.28670       62.45200       27.33290
N          9.77950       44.98650       21.38130
N         13.73720       44.61260       22.75780
O         20.19530       61.21870       26.57930
O         13.52870       50.88480       21.89130
S         24.18480       55.53090       26.44270
S         23.95470       50.37820       26.18940
S         19.25740       48.79600       25.05580
S         15.64650       50.55400       23.77330
S         21.49420       58.77100       26.03300
H         14.38530       47.09130       23.17280
H         24.22740       60.99870       27.25810
C         31.16800       38.45480       26.79880
C         30.17190       39.34880       26.38360
C         30.66370       40.69040       26.39890
C         31.54470       42.99890       26.45570
C         32.10200       44.28620       26.48730
C         31.55160       45.56170       26.24450
C         32.34750       46.70630       26.33050
C         33.72740       46.57100       26.56730
C         34.72250       47.54900       26.58600
C         36.63140       49.17110       26.77170
C         37.73770       50.04860       26.91090
C         38.95180       49.38390       27.27980
C         36.98380       47.84250       26.99700
C         35.91620       46.91930       26.85420
C         34.30850       45.29100       26.80170
C         33.49680       44.13940       26.82810
C         32.48700       42.08050       26.86480
C         32.00900       40.74710       26.81760
C         30.87640       37.05290       27.10220
C         31.51590       35.87160       27.25470
C         32.95280       35.66600       27.08360
C         33.18970       34.21040       27.21800
C         34.37530       33.50050       27.18080
C         34.36520       32.13000       27.37300
C         33.18190       31.47150       27.71230
C         31.99250       32.17580       27.74670
C         31.99560       33.57040       27.50640
C         30.89520       34.55690       27.57300
C         29.57600       34.26280       27.82500
C         29.08090       32.94920       28.00990
C         28.51160       35.19740       27.88970
C         28.73800       39.02900       25.97740
C         28.60500       38.14610       24.71950
C         27.17140       37.65820       24.44420
C         27.01670       36.82660       23.14470
C         27.58040       35.38460       23.27080
C         26.73510       34.46480       24.16690
C         27.33210       33.09200       24.38660
C         26.48940       32.18310       25.26980
C         25.12230       31.80580       24.62100
C         24.36830       30.74710       25.48250
C         23.04650       30.27790       24.82340
C         34.71230       42.17740       28.01180
C         34.84390       42.79860       29.42770
C         33.53830       42.89800       30.19660
C         32.85160       41.53210       30.50570
C         35.95690       42.08110       30.25310
C         37.41840       42.22050       29.78120
C         38.44490       41.47910       30.64600
C         39.89870       41.75360       30.23520
C         40.21670       50.04810       27.64830
C         41.47740       49.71220       28.04840
C         42.56450       50.63720       28.42750
C         43.72350       49.77290       28.77780
C         45.04210       50.05430       29.18620
C         45.91750       49.04270       29.57140
C         45.49240       47.71300       29.50190
C         44.22820       47.40970       29.00540
C         43.35600       48.46470       28.64000
C         42.01810       48.33190       28.13840
C         42.55130       51.99380       28.50420
C         41.44960       52.86110       28.22680
C         43.67690       52.73720       28.91670
C         37.58900       51.55020       26.66280
C         38.04820       51.97240       25.24600
C         37.56890       53.36450       24.78790
C         36.07390       53.40190       24.40700
C         35.56320       54.75160       23.86270
C         35.41700       55.83730       24.94540
C         34.73570       57.13410       24.45960
C         34.67100       58.30830       25.45340
C         35.85440       59.29910       25.46710
C         37.17460       58.63620       25.82790
C         38.36150       59.58180       26.10440
C         36.78270       44.58910       26.94640
C         36.87930       43.74220       25.63820
C         38.08420       42.76970       25.60730
C         39.38470       43.27360       26.25130
C         36.77620       44.57110       24.30710
C         37.85130       45.63470       24.10050
C         37.57140       46.47830       22.83990
C         37.60740       45.68420       21.54160
F         35.52750       31.45620       27.33390
F         33.23610       30.14380       27.97070
F         47.14440       49.34540       29.97950
F         46.31930       46.70590       29.85650
H         35.33770       33.97000       27.04030
H         31.10240       31.60970       27.97850
H         28.10200       39.89970       25.81730
H         28.26270       38.46090       26.77690
H         29.26280       37.28730       24.85300
H         28.96910       38.66670       23.83380
H         26.47450       38.48330       24.29690
H         26.78130       37.08590       25.28580
H         27.51410       37.32260       22.31120
H         25.96950       36.79160       22.84430
H         28.60800       35.37370       23.63410
H         27.60550       34.94810       22.27240
H         26.57050       34.93120       25.13820
H         25.75310       34.36590       23.70430
H         28.28480       33.28620       24.87930
H         27.55970       32.55940       23.46330
H         27.05460       31.28300       25.51150
H         26.30780       32.66870       26.22860
H         25.32690       31.48330       23.60010
H         24.45130       32.65410       24.48630
H         25.02080       29.88290       25.60690
H         24.19800       31.12960       26.48880
H         22.43590       29.76660       25.56760
H         22.47120       31.14420       24.49690
H         23.23730       29.59520       23.99540
H         35.64250       42.17840       27.44370
H         34.49760       41.11040       28.07120
H         35.14020       43.83820       29.28850
H         33.75330       43.40270       31.13850
H         32.86960       43.57260       29.66190
H         32.47400       41.07240       29.59230
H         33.51240       40.83170       31.01650
H         35.88920       42.40240       31.29250
H         35.73990       41.01480       30.31750
H         37.68150       43.27560       29.70620
H         37.51090       41.85640       28.75800
H         38.24970       40.40760       30.60090
H         40.19560       42.79180       30.38400
H         40.09650       41.47650       29.19970
H         40.51930       41.11840       30.86720
H         45.42070       51.06290       29.26230
H         43.90460       46.37940       28.99860
H         38.08480       52.17130       27.40880
H         36.52870       51.77230       26.78330
H         39.13810       51.96740       25.23200
H         37.70040       51.25620       24.50160
H         38.15240       53.73630       23.94560
H         37.80760       54.08280       25.57220
H         35.88140       52.62450       23.66760
H         35.48360       53.14290       25.28600
H         34.60440       54.60640       23.36480
H         36.26830       55.11950       23.11740
H         36.40540       56.05270       25.35140
H         34.83530       55.43030       25.77250
H         35.15950       57.44420       23.50440
H         33.71800       56.90970       24.13990
H         33.77350       58.86430       25.18240
H         34.49930       57.90270       26.45050
H         35.95620       59.89250       24.55850
H         35.61610       60.06760       26.20240
H         37.40740       58.02370       24.95690
H         37.01040       57.93150       26.64310
H         39.27690       59.06240       26.38780
H         38.65250       60.15020       25.22100
H         36.67830       43.97710       27.84230
H         37.70810       45.14290       27.10480
H         35.98250       43.12270       25.64070
H         38.28380       42.52250       24.56460
H         37.81070       41.81540       26.05750
H         39.59690       44.28800       25.91360
H         40.21140       42.63960       25.93070
H         39.32330       43.26090       27.33940
H         35.78060       45.01340       24.27400
H         36.77730       43.86260       23.47880
H         38.82360       45.16050       23.96670
H         37.96940       46.28350       24.96840
H         38.29520       47.29300       22.81300
H         36.61490       46.98740       22.95840
H         37.54420       46.32070       20.65900
H         38.56330       45.17160       21.43440
H         36.79720       44.96400       21.42770
H         38.31390       41.74930       31.69390
H         32.01880       41.69280       31.19030
H         38.11000       60.33270       26.85340
N         30.23890       45.79740       25.99890
N         31.71160       47.89110       26.16140
N         35.69190       45.55770       26.90400
N         33.63480       42.78030       27.21460
N         28.66470       31.88640       28.10580
N         27.59490       35.90750       27.94950
N         44.54490       53.42350       29.23870
N         40.58700       53.61230       28.06280
O         33.81980       36.51920       26.82920
O         41.46630       47.28250       27.84940
S         30.01950       42.31030       26.07490
S         30.12390       47.45340       25.86040
S         34.89850       49.27840       26.36010
S         38.66280       47.65080       27.44720
S         32.73720       39.19850       27.09440
H         29.80830       36.97090       27.23950
H         40.04820       51.10890       27.53560
C         12.30940       37.66280       35.59710
C         11.36170       38.58510       35.11620
C         12.01550       39.82210       34.78670
C         13.08990       42.01170       34.29760
C         13.69850       43.25000       34.10580
C         13.15980       44.49670       33.77150
C         14.00310       45.60370       33.68660
C         15.38370       45.46170       33.95570
C         16.42270       46.39340       33.93220
C         18.33850       47.95520       33.96530
C         19.47040       48.82750       33.94250
C         20.69650       48.11960       34.06250
C         18.70340       46.61280       34.12790
C         17.61030       45.73590       34.12240
C         15.93930       44.19100       34.24930
C         15.06880       43.07490       34.41830
C         13.99130       41.09830       34.78860
C         13.39720       39.84260       35.01100
C         11.93470       36.31790       36.03760
C         12.20210       35.59590       37.16400
C         13.03840       36.09130       38.29930
C         13.11010       35.05330       39.29050
C         13.74210       35.05430       40.54100
C         13.62820       33.94790       41.37270
C         12.96210       32.80870       40.91410
C         12.34660       32.81660       39.67710
C         12.38690       33.93920       38.82560
C         11.73120       34.22920       37.54030
C         10.86160       33.40570       36.91460
C         10.47750       32.12390       37.37390
C         10.16490       33.78700       35.73710
C          9.86110       38.38790       34.98910
C          9.46250       37.96040       33.59270
C          7.95200       38.05150       33.35690
C          7.52680       37.67110       31.93070
C          7.58580       36.17430       31.58960
C          6.61980       35.30890       32.42370
C          6.79240       33.79580       32.16890
C          5.80130       32.88270       32.90930
C          4.30080       33.18710       32.65880
C          3.37450       32.03610       33.21000
C          1.88690       32.37330       33.05710
C         16.32790       41.13670       35.64700
C         16.59140       41.84830       37.01390
C         15.29030       41.95270       37.85620
C         14.70770       40.64300       38.42470
C         17.74210       41.20250       37.81480
C         19.15890       41.29460       37.18650
C         20.23930       40.55730       38.05280
C         21.63120       40.53290       37.38930
C         22.04130       48.78260       34.02120
C         23.35300       48.47230       34.18240
C         24.52310       49.40230       34.00530
C         25.74260       48.60880       34.33720
C         27.12470       48.91480       34.37530
C         28.08380       47.93480       34.69030
C         27.69860       46.61320       34.94050
C         26.32780       46.31840       34.94290
C         25.38450       47.30750       34.65410
C         23.92330       47.16210       34.58470
C         24.55610       50.72310       33.65460
C         23.39440       51.53900       33.40080
C         25.74310       51.50120       33.55760
C         19.33120       50.32930       33.79560
C         19.42740       50.79340       32.32150
C         19.24520       52.32560       32.19200
C         17.78580       52.77900       32.41960
C         17.52080       54.19090       31.92460
C         18.13420       55.31900       32.69470
C         17.75880       56.65130       32.07050
C         18.08020       57.92300       32.87430
C         19.52640       58.09990       33.30380
C         19.73070       59.48710       33.95210
C         21.21920       59.80470       34.24900
C         18.40640       43.36530       34.24510
C         18.36200       42.46740       32.97010
C         19.45180       41.33510       32.95040
C         20.89140       41.70210       33.31510
C         18.27810       43.25280       31.62520
C         19.48920       44.12770       31.24070
C         19.14590       45.30260       30.34780
C         18.56380       44.94980       28.98140
F         14.12710       33.97570       42.63530
F         12.85470       31.70070       41.69510
F         29.37690       48.25970       34.76220
F         28.61590       45.65560       35.26010
H         14.28610       35.92480       40.87660
H         11.82310       31.91330       39.40050
H          9.36230       39.30150       35.31260
H          9.44130       37.62730       35.64740
H          9.85180       36.96260       33.39060
H          9.96370       38.63070       32.89440
H          7.64400       39.08260       33.53000
H          7.41210       37.43330       34.07420
H          8.17380       38.20410       31.23400
H          6.51630       38.01750       31.71390
H          8.61850       35.87580       31.77000
H          7.44310       36.06520       30.51450
H          6.76730       35.48510       33.48920
H          5.58200       35.56710       32.21290
H          7.80270       33.47540       32.42330
H          6.65310       33.62810       31.10100
H          5.98980       31.87740       32.53270
H          6.05810       32.81720       33.96660
H          4.08410       33.33580       31.60090
H          4.03320       34.12690       33.14180
H          3.58380       31.09660       32.69840
H          3.56060       31.83770       34.26550
H          1.24880       31.54660       33.36930
H          1.67760       33.28110       33.62300
H          1.67850       32.57790       32.00700
H         17.18470       41.04720       34.97930
H         16.08900       40.10120       35.88930
H         16.90460       42.87100       36.80390
H         15.42580       42.66670       38.66860
H         14.52760       42.43750       37.24690
H         14.76210       39.84070       37.68890
H         15.25660       40.32260       39.31020
H         17.76820       41.66460       38.80170
H         17.54220       40.14090       37.95970
H         19.45740       42.33610       37.06690
H         19.10550       40.82880       36.20250
H         19.92700       39.52610       38.21810
H         22.03370       41.52880       37.20420
H         21.56980       40.01120       36.43410
H         22.36170       40.02310       38.01750
H         27.50290       49.90640       34.17520
H         26.03640       45.30700       35.18500
H         20.09640       50.85030       34.37100
H         18.37920       50.61720       34.24160
H         20.38900       50.50210       31.89880
H         18.67260       50.27620       31.72920
H         19.51780       52.62760       31.18080
H         19.88760       52.87880       32.87710
H         17.07000       52.14310       31.89870
H         17.54650       52.64440       33.47440
H         16.44120       54.34020       31.91400
H         17.80440       54.24460       30.87350
H         19.21690       55.19780       32.72810
H         17.81500       55.30300       33.73680
H         18.30380       56.73430       31.13020
H         16.68810       56.65020       31.86640
H         17.76900       58.77520       32.27020
H         17.47380       57.91100       33.77990
H         19.84450       57.30430       33.97750
H         20.15140       58.01880       32.41450
H         19.17960       59.49820       34.89240
H         19.32690       60.27820       33.32030
H         21.27990       60.76430       34.76240
H         21.68260       59.07330       34.91110
H         18.34820       42.73380       35.13160
H         19.35070       43.90440       34.32140
H         17.40610       41.94460       33.00380
H         19.46540       40.84400       31.97740
H         19.13290       40.59030       33.67950
H         21.31630       42.39030       32.58440
H         21.51460       40.80970       33.25750
H         21.01920       42.15740       34.29720
H         17.41420       43.91720       31.64500
H         18.07880       42.54310       30.82230
H         20.28170       43.51040       30.81770
H         19.95400       44.51310       32.14820
H         20.04860       45.88650       30.16850
H         18.40610       45.92410       30.85230
H         18.46080       45.85170       28.37810
H         19.20460       44.24660       28.44940
H         17.59590       44.45540       29.06400
H         20.32220       40.96360       39.06080
H         13.65470       40.74370       38.68780
H         21.78240       59.90860       33.32160
N         11.84990       44.73990       33.57950
N         13.41330       46.79470       33.41820
N         17.34750       44.39340       34.26170
N         15.21240       41.72980       34.91130
N         10.15980       31.04340       37.65870
N          9.56180       34.11860       34.81630
N         26.64410       52.21310       33.44240
N         22.46860       52.21500       33.23440
O         13.57600       37.19420       38.35940
O         23.31220       46.12420       34.81900
S         11.47750       41.39320       34.18900
S         11.79960       46.37810       33.27580
S         16.62860       48.10780       33.76510
S         20.43080       46.38210       34.28530
S         13.97660       38.29450       35.56910
H         11.29800       35.88640       35.27940
H         21.85620       49.81660       33.77030
C         21.25680       67.35550       25.39320
C         20.36570       68.40420       25.18480
C         20.84180       69.64630       25.70310
C         21.75620       71.81110       26.44160
C         22.34080       72.99920       26.85100
C         21.77530       74.28350       26.93350
C         22.59620       75.35280       27.30770
C         23.97230       75.13030       27.56640
C         24.99570       76.00780       27.89710
C         26.85600       77.48820       28.55440
C         27.96380       78.29700       28.94620
C         29.10060       77.52300       29.28840
C         27.22110       76.13840       28.49100
C         26.16620       75.30760       28.03740
C         24.54350       73.82970       27.49230
C         23.70270       72.72990       27.18930
C         22.65570       70.78620       26.62390
C         22.12560       69.54830       26.23480
C         20.98300       65.98910       24.94100
C         21.70270       64.86070       24.64600
C         23.14920       64.71730       24.79160
C         23.53900       63.42960       24.20100
C         24.81480       62.86390       24.05080
C         24.93270       61.57080       23.58240
C         23.80160       60.84190       23.20840
C         22.55260       61.42210       23.33600
C         22.39490       62.72450       23.83830
C         21.20080       63.57460       24.10090
C         19.91830       63.16690       23.86560
C         19.53320       61.90300       23.30580
C         18.74210       63.90160       24.20610
C         19.04230       68.35000       24.45670
C         17.84340       68.26270       25.46100
C         16.60840       68.97780       24.91920
C         15.28190       68.35090       25.38970
C         14.86350       67.09970       24.57540
C         14.11650       67.28400       23.22420
C         14.94920       67.72190       21.99690
C         16.16990       66.87520       21.63600
C         15.90160       65.37230       21.33790
C         17.17540       64.59890       21.02350
C         16.92380       63.09690       20.96500
C         24.86450       70.47640       27.72950
C         25.00870       70.61760       29.27030
C         26.12860       69.74600       29.85900
C         26.59250       70.09180       31.27990
C         23.68630       70.56270       30.07750
C         23.00550       69.17850       30.24940
C         21.61700       69.27720       30.88140
C         21.53660       70.05700       32.17120
C         30.35580       78.10260       29.83280
C         31.58060       77.71910       30.28840
C         32.09350       76.35350       30.34100
C         33.45950       76.40390       30.82540
C         34.32740       75.35850       31.03170
C         35.58400       75.61240       31.55430
C         35.95750       76.92060       31.84920
C         35.07360       77.99160       31.61280
C         33.80190       77.72150       31.08910
C         32.65790       78.59980       30.77730
C         32.68450       79.93830       30.87730
C         33.86850       80.67400       31.12300
C         31.58450       80.82610       30.71670
C         27.90060       79.81380       28.96030
C         28.59000       80.45340       27.74740
C         28.44660       81.97280       27.69630
C         29.18370       82.56970       26.48580
C         29.38320       84.11210       26.54950
C         28.06730       84.92720       26.64080
C         28.27480       86.42080       26.41290
C         26.93420       87.20600       26.44430
C         26.28620       87.50680       27.81890
C         27.16300       88.36090       28.78080
C         26.48290       88.64570       30.11440
C         27.05840       73.05620       27.43210
C         27.17680       72.66980       25.90870
C         29.57960       71.68400       26.33990
C         27.30000       73.91680       24.96710
C         28.63220       74.71370       25.02320
C         28.57960       76.06690       24.25400
C         27.81950       77.15720       24.99610
C         28.18610       71.52980       25.67040
F         26.17740       61.01880       23.49680
F         23.92210       59.58950       22.76970
F         36.43040       74.60260       31.73960
F         37.20680       77.19480       32.33520
H         25.69440       63.43120       24.31680
H         21.72750       60.80600       23.01040
H         18.97270       69.25190       23.84860
H         18.99800       67.53750       23.73140
H         17.62980       67.21230       25.65900
H         18.09300       68.68820       26.43300
H         16.69480       70.01570       25.24080
H         16.61440       69.01080       23.82970
H         14.50130       69.10820       25.31650
H         15.36080       68.10290       26.44810
H         15.68870       66.39260       24.49120
H         14.11860       66.65030       25.23200
H         13.65450       66.32950       22.97210
H         13.25690       67.94110       23.35590
H         15.22520       68.77060       22.10760
H         14.24700       67.71370       21.16330
H         16.66520       67.31600       20.77080
H         16.88190       66.92690       22.45970
H         15.15170       65.23390       20.55900
H         15.46370       64.96340       22.24850
H         17.91720       64.81660       21.79190
H         17.59680       64.90810       20.06700
H         17.82630       62.54340       20.70580
H         16.56820       62.69210       21.91250
H         16.17690       62.81300       20.22350
H         25.79690       70.68380       27.20440
H         24.64020       69.43020       27.52150
H         25.39200       71.63010       29.39700
H         27.01140       69.80040       29.22200
H         25.86600       68.68860       29.89140
H         27.31380       69.38420       31.68880
H         27.08980       71.06170       31.29030
H         25.75660       70.13320       31.97820
H         23.83670       70.95720       31.08240
H         22.94880       71.21680       29.61230
H         22.94880       68.70400       29.26970
H         23.61680       68.50490       30.85000
H         21.26910       68.26360       31.08040
H         20.93060       69.76130       30.18670
H         22.29560       69.71020       32.87250
H         21.66300       71.12880       32.01800
H         34.06460       74.32960       30.83500
H         35.50510       78.95520       31.84020
H         28.28850       80.21610       29.89610
H         26.86500       80.15150       29.00080
H         29.65870       80.24070       27.77410
H         28.17730       80.04070       26.82680
H         27.39690       82.26460       27.73070
H         28.87660       82.41400       28.59550
H         28.67330       82.27640       25.56850
H         30.17680       82.12180       26.44890
H         29.89440       84.42920       25.64040
H         30.02560       84.33220       27.40210
H         27.59320       84.74980       27.60610
H         27.36300       84.54810       25.90040
H         28.99770       86.85920       27.10100
H         28.73160       86.58680       25.43730
H         26.20640       86.68770       25.82000
H         27.08810       88.18370       25.98770
H         25.33630       88.03360       27.72770
H         26.08250       86.56360       28.32580
H         28.09560       87.81880       28.93730
H         27.42820       89.32120       28.33860
H         27.09960       89.34880       30.67430
H         25.52530       89.15740       30.01830
H         26.33640       87.72010       30.67110
H         26.96110       72.18820       28.08430
H         27.99580       73.50650       27.75860
H         30.24540       70.89790       25.98370
H         29.50750       71.61400       27.42530
H         30.08130       72.62770       26.12580
H         26.44260       74.54740       25.20250
H         27.15370       73.62020       23.92850
H         29.43280       74.08860       24.62790
H         28.85230       74.95070       26.06410
H         28.20120       76.00100       23.23400
H         29.60710       76.40280       24.11390
H         26.81910       76.82260       25.27050
H         27.69300       78.06670       24.40870
H         28.27630       77.40550       25.95420
H         26.21770       72.25950       25.59300
H         28.33700       71.39600       24.59920
H         27.75080       70.58340       25.99130
H         20.59920       69.90640       32.70670
N         20.48590       74.62760       26.64470
N         21.98600       76.56660       27.43580
N         25.93490       73.99170       27.67980
N         23.80980       71.31930       27.18080
N         19.17770       60.89860       22.87070
N         17.75870       64.45400       24.43860
N         34.84950       81.29030       31.16460
N         30.71960       81.56370       30.55850
O         23.90940       65.48920       25.36810
O         31.49100       75.33540       30.03750
S         20.20360       71.27690       25.83080
S         20.41940       76.26870       26.96450
S         25.16940       77.72960       28.09630
S         28.84820       75.79680       28.94910
S         22.69420       67.87930       26.26540
H         19.91470       65.91460       24.80090
H         30.16650       79.16280       29.91350
